# Supplementary material for: De novo Transcriptome of the Non-saxitoxin Producing Alexandrium tamutum Reveals New Insights on Harmful Dinoflagellates
Source: Mar Drugs. 2020 Jul 24;18(8):386. doi: 10.3390/md18080386 (PMC7460133; doi:10.3390/md18080386)
Supplement: Supplementary file 1 [file marinedrugs-18-00386-s001.zip]

Archive with 12 entries (11 files):
- Supplementary files/
- Supplementary files/Supplementary figure 1 go distribution.pdf
- Supplementary files/Supplementary Figure 2.tif
- Supplementary files/Supplementary figure 3 growth curve.pdf
- Supplementary files/Supplementary file 1. sxtA-N_Terminus.pdb
- Supplementary files/Supplementary file 2. sxtG_-_Amidinotransferase.pdb
- Supplementary files/Supplementary file 3. sxtU_-_Short_Alcohol_dehydrogenase.pdb
- Supplementary files/Supplementary File 4.fasta
- Supplementary files/Supplementary Table 1 - final.xlsx
- Supplementary files/Supplementary Table 2 - ddl.xlsx
- Supplementary files/Supplementary Table 3 repeatmasker1.xlsx
- Supplementary files/Supplementary Table 4.docx
