# Supplementary material for: De novo Transcriptome of the Non-saxitoxin Producing Alexandrium tamutum Reveals New Insights on Harmful Dinoflagellates
Source: Mar Drugs. 2020 Jul 24;18(8):386. doi: 10.3390/md18080386 (PMC7460133; doi:10.3390/md18080386)
Supplement: Supplementary file 1 [file marinedrugs-18-00386-s001.zip › Supplementary files/Supplementary file 1. sxtA-N_Terminus.pdb]

REMARK  99  Chain ID : 1
REMARK  99  Residues : 993
REMARK  99  Atoms    : 7747
REMARK  99  File     : final.sc.pdb
ATOM      1  N   MET     1      35.305 -12.871  39.866  1.00  0.00              
ATOM      2  CA  MET     1      34.285 -13.687  39.398  1.00  0.00              
ATOM      3  CB  MET     1      34.750 -14.480  38.181  1.00  0.00              
ATOM      4  C   MET     1      33.038 -13.886  40.468  1.00  0.00              
ATOM      5  O   MET     1      31.873 -13.498  40.450  1.00  0.00              
ATOM      6  CG  MET     1      35.023 -13.586  36.995  1.00  0.00           C  
ATOM      7  SD  MET     1      35.164 -14.498  35.478  1.00  0.00           S  
ATOM      8  CE  MET     1      36.837 -14.998  35.663  1.00  0.00           C  
ATOM      9  N   HIS     2      33.513 -14.690  41.415  1.00  0.00              
ATOM     10  CA  HIS     2      32.313 -15.053  42.347  1.00  0.00              
ATOM     11  CB  HIS     2      32.534 -16.493  42.829  1.00  0.00              
ATOM     12  C   HIS     2      32.313 -14.375  43.664  1.00  0.00              
ATOM     13  O   HIS     2      31.311 -14.574  44.342  1.00  0.00              
ATOM     14  CG  HIS     2      32.574 -17.497  41.725  1.00  0.00           C  
ATOM     15  ND1 HIS     2      31.442 -17.914  41.058  1.00  0.00           N  
ATOM     16  CD2 HIS     2      33.615 -18.133  41.135  1.00  0.00           C  
ATOM     17  CE1 HIS     2      31.785 -18.760  40.100  1.00  0.00           C  
ATOM     18  NE2 HIS     2      33.098 -18.908  40.127  1.00  0.00           N  
ATOM     19  N   MET     3      33.242 -13.468  43.990  1.00  0.00              
ATOM     20  CA  MET     3      32.811 -12.602  45.209  1.00  0.00              
ATOM     21  CB  MET     3      31.855 -11.427  45.040  1.00  0.00              
ATOM     22  C   MET     3      33.579 -13.350  46.448  1.00  0.00              
ATOM     23  O   MET     3      34.742 -13.309  46.856  1.00  0.00              
ATOM     24  CG  MET     3      31.267 -10.976  46.384  1.00  0.00           C  
ATOM     25  SD  MET     3      30.338 -12.249  47.270  1.00  0.00           S  
ATOM     26  CE  MET     3      29.024 -12.593  46.096  1.00  0.00           C  
ATOM     27  N   GLU     4      32.619 -14.031  47.060  1.00  0.00              
ATOM     28  CA  GLU     4      33.222 -14.705  48.349  1.00  0.00              
ATOM     29  CB  GLU     4      32.196 -14.624  49.482  1.00  0.00              
ATOM     30  C   GLU     4      33.632 -16.175  48.065  1.00  0.00              
ATOM     31  O   GLU     4      34.583 -16.544  48.739  1.00  0.00              
ATOM     32  CG  GLU     4      31.639 -13.262  49.782  1.00  0.00           C  
ATOM     33  CD  GLU     4      32.693 -12.271  50.273  1.00  0.00           C  
ATOM     34  OE1 GLU     4      33.769 -12.703  50.734  1.00  0.00           O  
ATOM     35  OE2 GLU     4      32.423 -11.067  50.165  1.00  0.00           O  
ATOM     36  N   SER     5      33.056 -16.946  47.146  1.00  0.00              
ATOM     37  CA  SER     5      33.757 -18.205  46.963  1.00  0.00              
ATOM     38  CB  SER     5      34.749 -18.374  45.815  1.00  0.00              
ATOM     39  C   SER     5      33.829 -19.403  47.752  1.00  0.00              
ATOM     40  O   SER     5      33.613 -20.536  47.309  1.00  0.00              
ATOM     41  OG  SER     5      36.022 -17.896  46.206  1.00  0.00           O  
ATOM     42  N   SER     6      34.192 -19.192  49.008  1.00  0.00              
ATOM     43  CA  SER     6      34.542 -20.439  49.937  1.00  0.00              
ATOM     44  CB  SER     6      34.835 -20.070  51.381  1.00  0.00              
ATOM     45  C   SER     6      33.235 -21.536  49.787  1.00  0.00              
ATOM     46  O   SER     6      32.084 -21.280  49.939  1.00  0.00              
ATOM     47  OG  SER     6      35.303 -21.217  52.051  1.00  0.00           O  
ATOM     48  N   THR     7      33.759 -22.718  49.557  1.00  0.00              
ATOM     49  CA  THR     7      32.754 -23.742  49.356  1.00  0.00              
ATOM     50  CB  THR     7      31.265 -24.070  49.585  1.00  0.00              
ATOM     51  C   THR     7      32.280 -23.500  47.834  1.00  0.00              
ATOM     52  O   THR     7      31.358 -22.730  47.522  1.00  0.00              
ATOM     53  OG1 THR     7      30.470 -23.373  48.620  1.00  0.00           O  
ATOM     54  CG2 THR     7      30.816 -23.663  50.986  1.00  0.00           C  
ATOM     55  N   PHE     8      33.160 -24.039  47.020  1.00  0.00              
ATOM     56  CA  PHE     8      33.203 -24.011  45.592  1.00  0.00              
ATOM     57  CB  PHE     8      34.380 -24.676  44.886  1.00  0.00              
ATOM     58  C   PHE     8      31.826 -24.479  44.995  1.00  0.00              
ATOM     59  O   PHE     8      31.198 -23.968  44.069  1.00  0.00              
ATOM     60  CG  PHE     8      34.465 -24.324  43.435  1.00  0.00           C  
ATOM     61  CD1 PHE     8      34.701 -23.013  43.045  1.00  0.00           C  
ATOM     62  CD2 PHE     8      34.259 -25.287  42.455  1.00  0.00           C  
ATOM     63  CE1 PHE     8      34.727 -22.660  41.702  1.00  0.00           C  
ATOM     64  CE2 PHE     8      34.284 -24.942  41.111  1.00  0.00           C  
ATOM     65  CZ  PHE     8      34.517 -23.629  40.734  1.00  0.00           C  
ATOM     66  N   GLU     9      31.459 -25.623  45.572  1.00  0.00              
ATOM     67  CA  GLU     9      30.225 -26.265  44.876  1.00  0.00              
ATOM     68  CB  GLU     9      30.020 -27.716  45.334  1.00  0.00              
ATOM     69  C   GLU     9      28.974 -25.311  45.091  1.00  0.00              
ATOM     70  O   GLU     9      28.073 -25.089  44.286  1.00  0.00              
ATOM     71  CG  GLU     9      30.945 -28.686  44.608  1.00  0.00           C  
ATOM     72  CD  GLU     9      32.321 -28.795  45.230  1.00  0.00           C  
ATOM     73  OE1 GLU     9      32.671 -27.988  46.122  1.00  0.00           O  
ATOM     74  OE2 GLU     9      33.096 -29.672  44.781  1.00  0.00           O  
ATOM     75  N   GLU    10      29.005 -24.774  46.304  1.00  0.00              
ATOM     76  CA  GLU    10      27.825 -23.932  46.677  1.00  0.00              
ATOM     77  CB  GLU    10      27.826 -23.613  48.200  1.00  0.00              
ATOM     78  C   GLU    10      28.009 -22.624  46.121  1.00  0.00              
ATOM     79  O   GLU    10      27.068 -22.157  45.469  1.00  0.00              
ATOM     80  CG  GLU    10      27.463 -24.839  49.023  1.00  0.00           C  
ATOM     81  CD  GLU    10      27.595 -24.602  50.518  1.00  0.00           C  
ATOM     82  OE1 GLU    10      28.257 -23.629  50.956  1.00  0.00           O  
ATOM     83  OE2 GLU    10      26.998 -25.420  51.245  1.00  0.00           O  
ATOM     84  N   ALA    11      29.175 -21.993  46.262  1.00  0.00              
ATOM     85  CA  ALA    11      29.539 -20.700  45.647  1.00  0.00              
ATOM     86  CB  ALA    11      30.986 -20.338  45.959  1.00  0.00              
ATOM     87  C   ALA    11      29.147 -20.592  44.202  1.00  0.00              
ATOM     88  O   ALA    11      28.574 -19.566  43.796  1.00  0.00              
ATOM     89  N   ALA    12      29.367 -21.661  43.439  1.00  0.00              
ATOM     90  CA  ALA    12      29.020 -21.745  42.030  1.00  0.00              
ATOM     91  CB  ALA    12      29.227 -23.140  41.443  1.00  0.00              
ATOM     92  C   ALA    12      27.558 -21.208  41.733  1.00  0.00              
ATOM     93  O   ALA    12      27.320 -20.538  40.731  1.00  0.00              
ATOM     94  N   TYR    13      26.631 -21.521  42.629  1.00  0.00              
ATOM     95  CA  TYR    13      25.305 -21.110  42.526  1.00  0.00              
ATOM     96  CB  TYR    13      24.469 -21.979  43.451  1.00  0.00              
ATOM     97  C   TYR    13      25.029 -19.945  43.345  1.00  0.00              
ATOM     98  O   TYR    13      24.185 -20.068  44.234  1.00  0.00              
ATOM     99  CG  TYR    13      23.014 -22.017  43.117  1.00  0.00           C  
ATOM    100  CD1 TYR    13      22.585 -22.366  41.843  1.00  0.00           C  
ATOM    101  CD2 TYR    13      22.055 -21.716  44.076  1.00  0.00           C  
ATOM    102  CE1 TYR    13      21.236 -22.417  41.536  1.00  0.00           C  
ATOM    103  CE2 TYR    13      20.714 -21.767  43.787  1.00  0.00           C  
ATOM    104  CZ  TYR    13      20.304 -22.115  42.515  1.00  0.00           C  
ATOM    105  OH  TYR    13      18.958 -22.135  42.223  1.00  0.00           O  
ATOM    106  N   ALA    14      25.749 -18.840  43.175  1.00  0.00              
ATOM    107  CA  ALA    14      25.544 -17.722  44.231  1.00  0.00              
ATOM    108  CB  ALA    14      26.377 -17.492  45.487  1.00  0.00              
ATOM    109  C   ALA    14      24.394 -16.782  43.921  1.00  0.00              
ATOM    110  O   ALA    14      24.587 -15.590  43.681  1.00  0.00              
ATOM    111  N   ASP    15      23.185 -17.327  43.895  1.00  0.00              
ATOM    112  CA  ASP    15      21.992 -16.486  43.656  1.00  0.00              
ATOM    113  CB  ASP    15      21.151 -16.745  42.365  1.00  0.00              
ATOM    114  C   ASP    15      21.015 -16.772  44.836  1.00  0.00              
ATOM    115  O   ASP    15      21.004 -17.842  45.440  1.00  0.00              
ATOM    116  CG  ASP    15      21.826 -16.428  41.030  1.00  0.00           C  
ATOM    117  OD1 ASP    15      22.878 -15.792  41.006  1.00  0.00           O  
ATOM    118  OD2 ASP    15      21.316 -16.854  39.997  1.00  0.00           O  
ATOM    119  N   LEU    16      20.213 -15.738  45.091  1.00  0.00              
ATOM    120  CA  LEU    16      19.219 -15.888  46.209  1.00  0.00              
ATOM    121  CB  LEU    16      19.077 -17.383  46.499  1.00  0.00              
ATOM    122  C   LEU    16      19.662 -15.104  47.371  1.00  0.00              
ATOM    123  O   LEU    16      20.852 -15.175  47.669  1.00  0.00              
ATOM    124  CG  LEU    16      18.540 -18.173  45.306  1.00  0.00           C  
ATOM    125  CD1 LEU    16      18.403 -19.669  45.596  1.00  0.00           C  
ATOM    126  CD2 LEU    16      17.154 -17.708  44.858  1.00  0.00           C  
ATOM    127  N   ASP    17      18.800 -14.364  48.049  1.00  0.00              
ATOM    128  CA  ASP    17      19.173 -13.543  49.216  1.00  0.00              
ATOM    129  CB  ASP    17      18.503 -12.188  49.205  1.00  0.00              
ATOM    130  C   ASP    17      19.470 -14.400  50.479  1.00  0.00              
ATOM    131  O   ASP    17      20.296 -14.120  51.346  1.00  0.00              
ATOM    132  CG  ASP    17      18.361 -11.492  50.543  1.00  0.00           C  
ATOM    133  OD1 ASP    17      19.152 -11.708  51.472  1.00  0.00           O  
ATOM    134  OD2 ASP    17      17.411 -10.689  50.683  1.00  0.00           O  
ATOM    135  N   LEU    18      18.663 -15.457  50.567  1.00  0.00              
ATOM    136  CA  LEU    18      18.781 -16.262  51.844  1.00  0.00              
ATOM    137  CB  LEU    18      17.613 -17.230  51.960  1.00  0.00              
ATOM    138  C   LEU    18      19.957 -17.158  51.871  1.00  0.00              
ATOM    139  O   LEU    18      20.157 -17.953  52.778  1.00  0.00              
ATOM    140  CG  LEU    18      16.269 -16.454  52.007  1.00  0.00           C  
ATOM    141  CD1 LEU    18      15.167 -17.507  52.123  1.00  0.00           C  
ATOM    142  CD2 LEU    18      16.264 -15.494  53.194  1.00  0.00           C  
ATOM    143  N   ASP    19      20.808 -17.089  50.858  1.00  0.00              
ATOM    144  CA  ASP    19      22.007 -17.966  50.775  1.00  0.00              
ATOM    145  CB  ASP    19      22.481 -18.159  49.387  1.00  0.00              
ATOM    146  C   ASP    19      23.226 -17.438  51.458  1.00  0.00              
ATOM    147  O   ASP    19      24.152 -18.187  51.751  1.00  0.00              
ATOM    148  CG  ASP    19      21.545 -19.112  48.735  1.00  0.00           C  
ATOM    149  OD1 ASP    19      20.443 -18.696  48.499  1.00  0.00           O  
ATOM    150  OD2 ASP    19      21.898 -20.250  48.497  1.00  0.00           O  
ATOM    151  N   ARG    20      23.202 -16.153  51.812  1.00  0.00              
ATOM    152  CA  ARG    20      24.348 -15.552  52.547  1.00  0.00              
ATOM    153  CB  ARG    20      24.356 -14.035  52.383  1.00  0.00              
ATOM    154  C   ARG    20      24.278 -16.047  54.093  1.00  0.00              
ATOM    155  O   ARG    20      25.221 -16.330  54.816  1.00  0.00              
ATOM    156  CG  ARG    20      25.548 -13.348  53.017  1.00  0.00           C  
ATOM    157  CD  ARG    20      25.555 -11.854  52.719  1.00  0.00           C  
ATOM    158  NE  ARG    20      25.737 -11.578  51.297  1.00  0.00           N  
ATOM    159  CZ  ARG    20      24.812 -11.035  50.506  1.00  0.00           C  
ATOM    160  NH1 ARG    20      23.619 -10.698  50.990  1.00  0.00           N  
ATOM    161  NH2 ARG    20      25.080 -10.841  49.221  1.00  0.00           N  
ATOM    162  N   ASN    21      23.023 -15.967  54.536  1.00  0.00              
ATOM    163  CA  ASN    21      22.857 -16.300  55.963  1.00  0.00              
ATOM    164  CB  ASN    21      21.712 -15.425  56.488  1.00  0.00              
ATOM    165  C   ASN    21      23.121 -17.803  56.072  1.00  0.00              
ATOM    166  O   ASN    21      23.851 -18.325  56.911  1.00  0.00              
ATOM    167  CG  ASN    21      22.143 -13.983  56.696  1.00  0.00           C  
ATOM    168  OD1 ASN    21      23.065 -13.712  57.467  1.00  0.00           O  
ATOM    169  ND2 ASN    21      21.509 -13.062  55.993  1.00  0.00           N  
ATOM    170  N   ALA    22      22.469 -18.502  55.145  1.00  0.00              
ATOM    171  CA  ALA    22      22.631 -20.018  55.207  1.00  0.00              
ATOM    172  CB  ALA    22      21.773 -20.720  54.160  1.00  0.00              
ATOM    173  C   ALA    22      24.154 -20.390  55.218  1.00  0.00              
ATOM    174  O   ALA    22      24.620 -21.112  56.093  1.00  0.00              
ATOM    175  N   PHE    23      24.913 -19.864  54.258  1.00  0.00              
ATOM    176  CA  PHE    23      26.305 -20.105  54.233  1.00  0.00              
ATOM    177  CB  PHE    23      26.939 -19.296  53.087  1.00  0.00              
ATOM    178  C   PHE    23      27.086 -19.764  55.518  1.00  0.00              
ATOM    179  O   PHE    23      28.027 -20.460  55.883  1.00  0.00              
ATOM    180  CG  PHE    23      28.108 -19.986  52.421  1.00  0.00           C  
ATOM    181  CD1 PHE    23      29.273 -20.251  53.122  1.00  0.00           C  
ATOM    182  CD2 PHE    23      28.025 -20.401  51.097  1.00  0.00           C  
ATOM    183  CE1 PHE    23      30.337 -20.925  52.520  1.00  0.00           C  
ATOM    184  CE2 PHE    23      29.081 -21.070  50.491  1.00  0.00           C  
ATOM    185  CZ  PHE    23      30.238 -21.335  51.205  1.00  0.00           C  
ATOM    186  N   ALA    24      26.662 -18.720  56.229  1.00  0.00              
ATOM    187  CA  ALA    24      27.305 -18.369  57.462  1.00  0.00              
ATOM    188  CB  ALA    24      26.826 -17.008  57.922  1.00  0.00              
ATOM    189  C   ALA    24      26.983 -19.498  58.448  1.00  0.00              
ATOM    190  O   ALA    24      27.893 -19.991  59.102  1.00  0.00              
ATOM    191  N   ILE    25      25.707 -19.837  58.593  1.00  0.00              
ATOM    192  CA  ILE    25      25.244 -20.895  59.416  1.00  0.00              
ATOM    193  CB  ILE    25      23.728 -21.176  59.268  1.00  0.00              
ATOM    194  C   ILE    25      26.029 -22.189  59.306  1.00  0.00              
ATOM    195  O   ILE    25      26.587 -22.712  60.277  1.00  0.00              
ATOM    196  CG1 ILE    25      22.938 -19.941  59.687  1.00  0.00           C  
ATOM    197  CG2 ILE    25      23.323 -22.375  60.127  1.00  0.00           C  
ATOM    198  CD1 ILE    25      21.480 -19.960  59.214  1.00  0.00           C  
ATOM    199  N   LEU    26      26.029 -22.736  58.090  1.00  0.00              
ATOM    200  CA  LEU    26      26.743 -24.026  57.863  1.00  0.00              
ATOM    201  CB  LEU    26      26.588 -24.452  56.392  1.00  0.00              
ATOM    202  C   LEU    26      28.213 -23.925  58.362  1.00  0.00              
ATOM    203  O   LEU    26      28.689 -24.721  59.165  1.00  0.00              
ATOM    204  CG  LEU    26      25.239 -25.077  56.000  1.00  0.00           C  
ATOM    205  CD1 LEU    26      25.063 -25.143  54.485  1.00  0.00           C  
ATOM    206  CD2 LEU    26      25.131 -26.472  56.620  1.00  0.00           C  
ATOM    207  N   HIS    27      28.916 -22.901  57.882  1.00  0.00              
ATOM    208  CA  HIS    27      30.288 -22.738  58.315  1.00  0.00              
ATOM    209  CB  HIS    27      30.713 -21.352  57.764  1.00  0.00              
ATOM    210  C   HIS    27      30.368 -22.666  59.838  1.00  0.00              
ATOM    211  O   HIS    27      31.132 -23.423  60.428  1.00  0.00              
ATOM    212  CG  HIS    27      32.129 -20.940  58.035  1.00  0.00           C  
ATOM    213  ND1 HIS    27      32.688 -19.789  57.475  1.00  0.00           N  
ATOM    214  CD2 HIS    27      33.113 -21.465  58.786  1.00  0.00           C  
ATOM    215  CE1 HIS    27      33.926 -19.649  57.873  1.00  0.00           C  
ATOM    216  NE2 HIS    27      34.205 -20.651  58.660  1.00  0.00           N  
ATOM    217  N   SER    28      29.554 -21.837  60.488  1.00  0.00              
ATOM    218  CA  SER    28      29.498 -21.769  61.906  1.00  0.00              
ATOM    219  CB  SER    28      28.366 -20.850  62.357  1.00  0.00              
ATOM    220  C   SER    28      29.383 -23.172  62.510  1.00  0.00              
ATOM    221  O   SER    28      30.130 -23.544  63.413  1.00  0.00              
ATOM    222  OG  SER    28      28.504 -19.565  61.780  1.00  0.00           O  
ATOM    223  N   TRP    29      28.443 -23.954  61.981  1.00  0.00              
ATOM    224  CA  TRP    29      28.262 -25.315  62.465  1.00  0.00              
ATOM    225  CB  TRP    29      27.215 -26.017  61.618  1.00  0.00              
ATOM    226  C   TRP    29      29.552 -26.162  62.533  1.00  0.00              
ATOM    227  O   TRP    29      29.819 -26.931  63.467  1.00  0.00              
ATOM    228  CG  TRP    29      26.878 -27.407  62.063  1.00  0.00           C  
ATOM    229  CD1 TRP    29      25.860 -27.782  62.903  1.00  0.00           C  
ATOM    230  CD2 TRP    29      27.539 -28.605  61.662  1.00  0.00           C  
ATOM    231  NE1 TRP    29      25.862 -29.150  63.044  1.00  0.00           N  
ATOM    232  CE2 TRP    29      26.871 -29.680  62.297  1.00  0.00           C  
ATOM    233  CE3 TRP    29      28.624 -28.880  60.824  1.00  0.00           C  
ATOM    234  CZ2 TRP    29      27.266 -31.002  62.107  1.00  0.00           C  
ATOM    235  CZ3 TRP    29      29.005 -30.198  60.655  1.00  0.00           C  
ATOM    236  CH2 TRP    29      28.327 -31.253  61.286  1.00  0.00           C  
ATOM    237  N   THR    30      30.370 -25.966  61.500  1.00  0.00              
ATOM    238  CA  THR    30      31.645 -26.734  61.467  1.00  0.00              
ATOM    239  CB  THR    30      32.291 -26.631  60.064  1.00  0.00              
ATOM    240  C   THR    30      32.651 -26.119  62.406  1.00  0.00              
ATOM    241  O   THR    30      33.552 -26.778  62.922  1.00  0.00              
ATOM    242  OG1 THR    30      31.352 -27.070  59.077  1.00  0.00           O  
ATOM    243  CG2 THR    30      33.534 -27.494  59.977  1.00  0.00           C  
ATOM    244  N   ALA    31      32.463 -24.826  62.663  1.00  0.00              
ATOM    245  CA  ALA    31      33.400 -24.121  63.596  1.00  0.00              
ATOM    246  CB  ALA    31      33.347 -22.602  63.475  1.00  0.00              
ATOM    247  C   ALA    31      33.148 -24.732  64.967  1.00  0.00              
ATOM    248  O   ALA    31      34.075 -25.197  65.624  1.00  0.00              
ATOM    249  N   GLY    32      31.885 -24.779  65.368  1.00  0.00              
ATOM    250  CA  GLY    32      31.470 -25.336  66.628  1.00  0.00              
ATOM    251  C   GLY    32      31.889 -26.746  66.861  1.00  0.00              
ATOM    252  O   GLY    32      32.336 -27.102  67.950  1.00  0.00              
ATOM    253  N   ALA    33      31.785 -27.572  65.819  1.00  0.00              
ATOM    254  CA  ALA    33      32.162 -28.993  65.925  1.00  0.00              
ATOM    255  CB  ALA    33      31.987 -29.727  64.596  1.00  0.00              
ATOM    256  C   ALA    33      33.591 -29.243  66.405  1.00  0.00              
ATOM    257  O   ALA    33      33.853 -30.344  66.884  1.00  0.00              
ATOM    258  N   LEU    34      34.474 -28.256  66.334  1.00  0.00              
ATOM    259  CA  LEU    34      35.820 -28.327  66.735  1.00  0.00              
ATOM    260  CB  LEU    34      36.770 -27.440  65.914  1.00  0.00              
ATOM    261  C   LEU    34      36.153 -27.471  67.846  1.00  0.00              
ATOM    262  O   LEU    34      36.998 -26.581  67.809  1.00  0.00              
ATOM    263  CG  LEU    34      36.881 -27.666  64.406  1.00  0.00           C  
ATOM    264  CD1 LEU    34      38.141 -26.988  63.886  1.00  0.00           C  
ATOM    265  CD2 LEU    34      36.924 -29.153  64.095  1.00  0.00           C  
ATOM    266  N   LEU    35      35.422 -27.737  68.918  1.00  0.00              
ATOM    267  CA  LEU    35      35.264 -27.016  70.271  1.00  0.00              
ATOM    268  CB  LEU    35      33.882 -27.019  70.925  1.00  0.00              
ATOM    269  C   LEU    35      36.447 -27.560  71.385  1.00  0.00              
ATOM    270  O   LEU    35      36.611 -28.773  71.525  1.00  0.00              
ATOM    271  CG  LEU    35      32.724 -26.573  70.032  1.00  0.00           C  
ATOM    272  CD1 LEU    35      31.403 -27.004  70.645  1.00  0.00           C  
ATOM    273  CD2 LEU    35      32.769 -25.056  69.838  1.00  0.00           C  
ATOM    274  N   ILE    36      37.070 -26.671  72.154  1.00  0.00              
ATOM    275  CA  ILE    36      37.848 -27.224  73.062  1.00  0.00              
ATOM    276  CB  ILE    36      39.330 -26.937  72.823  1.00  0.00              
ATOM    277  C   ILE    36      37.261 -26.193  74.091  1.00  0.00              
ATOM    278  O   ILE    36      36.936 -25.001  73.979  1.00  0.00              
ATOM    279  CG1 ILE    36      39.778 -27.582  71.491  1.00  0.00           C  
ATOM    280  CG2 ILE    36      40.156 -27.545  73.966  1.00  0.00           C  
ATOM    281  CD1 ILE    36      41.277 -27.452  71.221  1.00  0.00           C  
ATOM    282  N   GLU    37      37.047 -26.916  75.180  1.00  0.00              
ATOM    283  CA  GLU    37      36.378 -26.755  76.538  1.00  0.00              
ATOM    284  CB  GLU    37      35.245 -27.692  76.980  1.00  0.00              
ATOM    285  C   GLU    37      37.473 -26.563  77.445  1.00  0.00              
ATOM    286  O   GLU    37      38.158 -27.552  77.751  1.00  0.00              
ATOM    287  CG  GLU    37      34.567 -27.309  78.270  1.00  0.00           C  
ATOM    288  CD  GLU    37      33.735 -28.443  78.827  1.00  0.00           C  
ATOM    289  OE1 GLU    37      32.649 -28.703  78.274  1.00  0.00           O  
ATOM    290  OE2 GLU    37      34.189 -29.090  79.799  1.00  0.00           O  
ATOM    291  N   PHE    38      37.698 -25.341  77.902  1.00  0.00              
ATOM    292  CA  PHE    38      38.907 -25.092  78.842  1.00  0.00              
ATOM    293  CB  PHE    38      39.930 -24.030  78.440  1.00  0.00              
ATOM    294  C   PHE    38      38.615 -24.714  80.178  1.00  0.00              
ATOM    295  O   PHE    38      38.849 -23.522  80.346  1.00  0.00              
ATOM    296  CG  PHE    38      41.058 -24.510  77.576  1.00  0.00           C  
ATOM    297  CD1 PHE    38      40.890 -25.547  76.684  1.00  0.00           C  
ATOM    298  CD2 PHE    38      42.292 -23.882  77.636  1.00  0.00           C  
ATOM    299  CE1 PHE    38      41.911 -25.960  75.862  1.00  0.00           C  
ATOM    300  CE2 PHE    38      43.346 -24.299  76.834  1.00  0.00           C  
ATOM    301  CZ  PHE    38      43.147 -25.372  75.956  1.00  0.00           C  
ATOM    302  N   ALA    39      37.967 -25.454  81.101  1.00  0.00              
ATOM    303  CA  ALA    39      37.498 -24.715  82.357  1.00  0.00              
ATOM    304  CB  ALA    39      36.699 -25.797  83.075  1.00  0.00              
ATOM    305  C   ALA    39      38.682 -24.203  83.209  1.00  0.00              
ATOM    306  O   ALA    39      38.728 -23.070  83.697  1.00  0.00              
ATOM    307  N   ALA    40      39.672 -25.076  83.334  1.00  0.00              
ATOM    308  CA  ALA    40      40.841 -24.714  84.169  1.00  0.00              
ATOM    309  CB  ALA    40      41.803 -25.908  84.227  1.00  0.00              
ATOM    310  C   ALA    40      41.806 -23.715  83.563  1.00  0.00              
ATOM    311  O   ALA    40      42.588 -23.094  84.276  1.00  0.00              
ATOM    312  N   LYS    41      41.713 -23.507  82.250  1.00  0.00              
ATOM    313  CA  LYS    41      42.589 -22.532  81.589  1.00  0.00              
ATOM    314  CB  LYS    41      42.781 -22.819  80.079  1.00  0.00              
ATOM    315  C   LYS    41      42.054 -21.169  81.958  1.00  0.00              
ATOM    316  O   LYS    41      42.802 -20.327  82.467  1.00  0.00              
ATOM    317  CG  LYS    41      43.169 -24.272  79.772  1.00  0.00           C  
ATOM    318  CD  LYS    41      43.878 -24.388  78.431  1.00  0.00           C  
ATOM    319  CE  LYS    41      42.871 -24.376  77.276  1.00  0.00           C  
ATOM    320  NZ  LYS    41      43.437 -23.693  76.055  1.00  0.00           N  
ATOM    321  N   ALA    42      40.776 -20.921  81.668  1.00  0.00              
ATOM    322  CA  ALA    42      40.146 -19.644  81.972  1.00  0.00              
ATOM    323  CB  ALA    42      38.686 -19.693  81.540  1.00  0.00              
ATOM    324  C   ALA    42      40.472 -19.180  83.429  1.00  0.00              
ATOM    325  O   ALA    42      40.998 -18.093  83.644  1.00  0.00              
ATOM    326  N   LYS    43      40.186 -20.032  84.411  1.00  0.00              
ATOM    327  CA  LYS    43      40.508 -19.711  85.754  1.00  0.00              
ATOM    328  CB  LYS    43      40.032 -20.766  86.740  1.00  0.00              
ATOM    329  C   LYS    43      41.983 -19.346  86.062  1.00  0.00              
ATOM    330  O   LYS    43      42.248 -18.497  86.906  1.00  0.00              
ATOM    331  CG  LYS    43      38.511 -20.953  86.672  1.00  0.00           C  
ATOM    332  CD  LYS    43      38.023 -21.838  87.790  1.00  0.00           C  
ATOM    333  CE  LYS    43      36.531 -22.138  87.756  1.00  0.00           C  
ATOM    334  NZ  LYS    43      36.281 -23.579  88.075  1.00  0.00           N  
ATOM    335  N   SER    44      42.929 -19.943  85.340  1.00  0.00              
ATOM    336  CA  SER    44      44.298 -19.606  85.499  1.00  0.00              
ATOM    337  CB  SER    44      45.164 -20.609  84.741  1.00  0.00              
ATOM    338  C   SER    44      44.616 -18.226  84.902  1.00  0.00              
ATOM    339  O   SER    44      45.461 -17.505  85.423  1.00  0.00              
ATOM    340  OG  SER    44      44.958 -21.920  85.232  1.00  0.00           O  
ATOM    341  N   LEU    45      43.910 -17.834  83.843  1.00  0.00              
ATOM    342  CA  LEU    45      44.116 -16.543  83.256  1.00  0.00              
ATOM    343  CB  LEU    45      43.543 -16.503  81.845  1.00  0.00              
ATOM    344  C   LEU    45      43.597 -15.548  84.246  1.00  0.00              
ATOM    345  O   LEU    45      44.312 -14.586  84.496  1.00  0.00              
ATOM    346  CG  LEU    45      44.305 -17.239  80.738  1.00  0.00           C  
ATOM    347  CD1 LEU    45      43.518 -17.205  79.437  1.00  0.00           C  
ATOM    348  CD2 LEU    45      45.671 -16.586  80.583  1.00  0.00           C  
ATOM    349  N   LEU    46      42.394 -15.727  84.780  1.00  0.00              
ATOM    350  CA  LEU    46      41.781 -14.940  85.791  1.00  0.00              
ATOM    351  CB  LEU    46      40.391 -15.474  86.132  1.00  0.00              
ATOM    352  C   LEU    46      42.746 -14.597  86.905  1.00  0.00              
ATOM    353  O   LEU    46      43.104 -13.438  87.119  1.00  0.00              
ATOM    354  CG  LEU    46      39.499 -15.769  84.912  1.00  0.00           C  
ATOM    355  CD1 LEU    46      38.068 -16.105  85.334  1.00  0.00           C  
ATOM    356  CD2 LEU    46      39.485 -14.538  84.026  1.00  0.00           C  
ATOM    357  N   ALA    47      43.200 -15.640  87.610  1.00  0.00              
ATOM    358  CA  ALA    47      44.157 -15.426  88.718  1.00  0.00              
ATOM    359  CB  ALA    47      44.351 -16.787  89.421  1.00  0.00              
ATOM    360  C   ALA    47      45.608 -15.081  88.415  1.00  0.00              
ATOM    361  O   ALA    47      46.472 -15.173  89.298  1.00  0.00              
ATOM    362  N   GLU    48      45.878 -14.673  87.171  1.00  0.00              
ATOM    363  CA  GLU    48      47.187 -14.266  86.731  1.00  0.00              
ATOM    364  CB  GLU    48      48.344 -15.248  86.853  1.00  0.00              
ATOM    365  C   GLU    48      46.503 -14.199  85.277  1.00  0.00              
ATOM    366  O   GLU    48      45.890 -15.047  84.643  1.00  0.00              
ATOM    367  CG  GLU    48      48.781 -15.705  88.240  1.00  0.00           C  
ATOM    368  CD  GLU    48      49.868 -16.757  88.159  1.00  0.00           C  
ATOM    369  OE1 GLU    48      49.599 -17.951  87.872  1.00  0.00           O  
ATOM    370  OE2 GLU    48      51.067 -16.424  88.363  1.00  0.00           O  
ATOM    371  N   ARG    49      46.625 -12.941  84.877  1.00  0.00              
ATOM    372  CA  ARG    49      46.032 -12.183  83.768  1.00  0.00              
ATOM    373  CB  ARG    49      44.972 -11.082  83.835  1.00  0.00              
ATOM    374  C   ARG    49      46.930 -12.328  82.486  1.00  0.00              
ATOM    375  O   ARG    49      46.529 -12.397  81.320  1.00  0.00              
ATOM    376  CG  ARG    49      43.775 -11.655  84.560  1.00  0.00           C  
ATOM    377  CD  ARG    49      42.750 -10.569  84.836  1.00  0.00           C  
ATOM    378  NE  ARG    49      41.447 -11.058  85.299  1.00  0.00           N  
ATOM    379  CZ  ARG    49      40.454 -10.266  85.698  1.00  0.00           C  
ATOM    380  NH1 ARG    49      40.601  -8.953  85.754  1.00  0.00           N  
ATOM    381  NH2 ARG    49      39.263 -10.795  86.083  1.00  0.00           N  
ATOM    382  N   PRO    50      48.250 -12.222  82.703  1.00  0.00              
ATOM    383  CA  PRO    50      49.021 -12.261  81.414  1.00  0.00              
ATOM    384  CB  PRO    50      50.061 -11.134  81.397  1.00  0.00              
ATOM    385  C   PRO    50      49.524 -13.643  81.511  1.00  0.00              
ATOM    386  O   PRO    50      49.773 -14.038  82.657  1.00  0.00              
ATOM    387  CG  PRO    50      49.347  -9.971  81.977  1.00  0.00           C  
ATOM    388  CD  PRO    50      48.570 -10.597  83.103  1.00  0.00           C  
ATOM    389  N   MET    51      49.717 -14.394  80.441  1.00  0.00              
ATOM    390  CA  MET    51      50.629 -15.666  80.795  1.00  0.00              
ATOM    391  CB  MET    51      49.839 -16.927  81.187  1.00  0.00              
ATOM    392  C   MET    51      50.771 -16.186  79.239  1.00  0.00              
ATOM    393  O   MET    51      49.995 -16.171  78.284  1.00  0.00              
ATOM    394  CG  MET    51      49.462 -16.956  82.666  1.00  0.00           C  
ATOM    395  SD  MET    51      48.183 -18.163  83.054  1.00  0.00           S  
ATOM    396  CE  MET    51      46.757 -17.284  82.450  1.00  0.00           C  
ATOM    397  N   SER    52      52.070 -16.433  79.104  1.00  0.00              
ATOM    398  CA  SER    52      52.867 -16.916  77.965  1.00  0.00              
ATOM    399  CB  SER    52      54.411 -16.944  77.948  1.00  0.00              
ATOM    400  C   SER    52      52.739 -18.380  77.967  1.00  0.00              
ATOM    401  O   SER    52      52.785 -19.058  78.993  1.00  0.00              
ATOM    402  OG  SER    52      54.863 -18.078  78.644  1.00  0.00           O  
ATOM    403  N   VAL    53      52.463 -18.894  76.770  1.00  0.00              
ATOM    404  CA  VAL    53      52.190 -20.315  76.393  1.00  0.00              
ATOM    405  CB  VAL    53      51.987 -20.547  74.899  1.00  0.00              
ATOM    406  C   VAL    53      52.953 -21.270  77.241  1.00  0.00              
ATOM    407  O   VAL    53      52.314 -22.163  77.807  1.00  0.00              
ATOM    408  CG1 VAL    53      50.946 -19.522  74.366  1.00  0.00           C  
ATOM    409  CG2 VAL    53      53.307 -20.396  74.168  1.00  0.00           C  
ATOM    410  N   VAL    54      54.275 -21.143  77.354  1.00  0.00              
ATOM    411  CA  VAL    54      55.115 -21.954  78.187  1.00  0.00              
ATOM    412  CB  VAL    54      56.576 -21.504  78.167  1.00  0.00              
ATOM    413  C   VAL    54      54.746 -22.005  79.644  1.00  0.00              
ATOM    414  O   VAL    54      54.872 -23.056  80.266  1.00  0.00              
ATOM    415  CG1 VAL    54      57.376 -21.997  79.360  1.00  0.00           C  
ATOM    416  CG2 VAL    54      57.250 -21.898  76.843  1.00  0.00           C  
ATOM    417  N   GLU    55      54.210 -20.913  80.174  1.00  0.00              
ATOM    418  CA  GLU    55      53.753 -20.793  81.540  1.00  0.00              
ATOM    419  CB  GLU    55      53.303 -19.349  81.902  1.00  0.00              
ATOM    420  C   GLU    55      52.496 -21.700  81.664  1.00  0.00              
ATOM    421  O   GLU    55      52.368 -22.579  82.502  1.00  0.00              
ATOM    422  CG  GLU    55      54.485 -18.393  81.942  1.00  0.00           C  
ATOM    423  CD  GLU    55      54.065 -16.948  82.150  1.00  0.00           C  
ATOM    424  OE1 GLU    55      52.876 -16.593  81.955  1.00  0.00           O  
ATOM    425  OE2 GLU    55      54.967 -16.178  82.533  1.00  0.00           O  
ATOM    426  N   MET    56      51.533 -21.371  80.803  1.00  0.00              
ATOM    427  CA  MET    56      50.265 -22.138  80.843  1.00  0.00              
ATOM    428  CB  MET    56      49.338 -21.630  79.725  1.00  0.00              
ATOM    429  C   MET    56      50.648 -23.673  80.774  1.00  0.00              
ATOM    430  O   MET    56      50.238 -24.448  81.632  1.00  0.00              
ATOM    431  CG  MET    56      48.847 -20.224  79.949  1.00  0.00           C  
ATOM    432  SD  MET    56      47.690 -20.196  81.351  1.00  0.00           S  
ATOM    433  CE  MET    56      46.429 -21.273  80.773  1.00  0.00           C  
ATOM    434  N   ALA    57      51.429 -24.077  79.774  1.00  0.00              
ATOM    435  CA  ALA    57      51.856 -25.386  79.677  1.00  0.00              
ATOM    436  CB  ALA    57      52.852 -25.518  78.543  1.00  0.00              
ATOM    437  C   ALA    57      52.348 -25.934  81.050  1.00  0.00              
ATOM    438  O   ALA    57      51.890 -26.954  81.549  1.00  0.00              
ATOM    439  N   THR    58      53.370 -25.260  81.564  1.00  0.00              
ATOM    440  CA  THR    58      53.942 -25.656  82.841  1.00  0.00              
ATOM    441  CB  THR    58      55.011 -24.638  83.296  1.00  0.00              
ATOM    442  C   THR    58      52.943 -25.829  84.013  1.00  0.00              
ATOM    443  O   THR    58      52.875 -26.787  84.776  1.00  0.00              
ATOM    444  OG1 THR    58      55.949 -24.462  82.229  1.00  0.00           O  
ATOM    445  CG2 THR    58      55.748 -25.069  84.570  1.00  0.00           C  
ATOM    446  N   ALA    59      52.158 -24.759  84.133  1.00  0.00              
ATOM    447  CA  ALA    59      51.228 -24.846  85.375  1.00  0.00              
ATOM    448  CB  ALA    59      50.565 -23.488  85.516  1.00  0.00              
ATOM    449  C   ALA    59      50.160 -26.023  85.239  1.00  0.00              
ATOM    450  O   ALA    59      49.837 -26.797  86.144  1.00  0.00              
ATOM    451  N   SER    60      49.639 -26.088  84.022  1.00  0.00              
ATOM    452  CA  SER    60      48.585 -27.090  83.812  1.00  0.00              
ATOM    453  CB  SER    60      47.776 -26.790  82.539  1.00  0.00              
ATOM    454  C   SER    60      49.043 -28.379  83.298  1.00  0.00              
ATOM    455  O   SER    60      48.257 -29.276  83.012  1.00  0.00              
ATOM    456  OG  SER    60      48.593 -26.805  81.385  1.00  0.00           O  
ATOM    457  N   GLY    61      50.360 -28.514  83.173  1.00  0.00              
ATOM    458  CA  GLY    61      50.927 -29.905  82.781  1.00  0.00              
ATOM    459  C   GLY    61      50.115 -30.364  81.431  1.00  0.00              
ATOM    460  O   GLY    61      49.662 -31.506  81.341  1.00  0.00              
ATOM    461  N   LEU    62      49.958 -29.459  80.476  1.00  0.00              
ATOM    462  CA  LEU    62      49.637 -29.466  79.217  1.00  0.00              
ATOM    463  CB  LEU    62      48.842 -28.212  78.814  1.00  0.00              
ATOM    464  C   LEU    62      50.626 -29.704  78.144  1.00  0.00              
ATOM    465  O   LEU    62      51.749 -29.236  78.241  1.00  0.00              
ATOM    466  CG  LEU    62      47.677 -27.755  79.703  1.00  0.00           C  
ATOM    467  CD1 LEU    62      47.117 -26.473  79.134  1.00  0.00           C  
ATOM    468  CD2 LEU    62      46.580 -28.840  79.781  1.00  0.00           C  
ATOM    469  N   LYS    63      50.194 -30.389  77.082  1.00  0.00              
ATOM    470  CA  LYS    63      50.987 -30.715  75.874  1.00  0.00              
ATOM    471  CB  LYS    63      50.405 -31.883  75.075  1.00  0.00              
ATOM    472  C   LYS    63      50.945 -29.285  75.004  1.00  0.00              
ATOM    473  O   LYS    63      50.039 -28.833  74.312  1.00  0.00              
ATOM    474  CG  LYS    63      51.443 -32.585  74.206  1.00  0.00           C  
ATOM    475  CD  LYS    63      51.036 -32.626  72.744  1.00  0.00           C  
ATOM    476  CE  LYS    63      52.148 -33.208  71.877  1.00  0.00           C  
ATOM    477  NZ  LYS    63      53.372 -32.356  71.887  1.00  0.00           N  
ATOM    478  N   GLU    64      52.112 -28.678  75.103  1.00  0.00              
ATOM    479  CA  GLU    64      52.455 -27.571  74.308  1.00  0.00              
ATOM    480  CB  GLU    64      53.932 -27.152  74.408  1.00  0.00              
ATOM    481  C   GLU    64      51.923 -27.340  72.824  1.00  0.00              
ATOM    482  O   GLU    64      51.738 -26.265  72.271  1.00  0.00              
ATOM    483  CG  GLU    64      54.356 -26.926  75.855  1.00  0.00           C  
ATOM    484  CD  GLU    64      55.737 -26.300  75.976  1.00  0.00           C  
ATOM    485  OE1 GLU    64      56.319 -25.907  74.943  1.00  0.00           O  
ATOM    486  OE2 GLU    64      56.238 -26.207  77.119  1.00  0.00           O  
ATOM    487  N   GLY    65      51.905 -28.499  72.173  1.00  0.00              
ATOM    488  CA  GLY    65      51.576 -28.297  70.682  1.00  0.00              
ATOM    489  C   GLY    65      50.056 -28.242  70.475  1.00  0.00              
ATOM    490  O   GLY    65      49.413 -27.562  69.689  1.00  0.00              
ATOM    491  N   VAL    66      49.496 -29.146  71.279  1.00  0.00              
ATOM    492  CA  VAL    66      47.943 -29.260  71.098  1.00  0.00              
ATOM    493  CB  VAL    66      47.379 -30.554  71.735  1.00  0.00              
ATOM    494  C   VAL    66      47.383 -27.992  71.813  1.00  0.00              
ATOM    495  O   VAL    66      46.461 -27.383  71.282  1.00  0.00              
ATOM    496  CG1 VAL    66      45.852 -30.537  71.796  1.00  0.00           C  
ATOM    497  CG2 VAL    66      47.865 -31.815  71.039  1.00  0.00           C  
ATOM    498  N   LEU    67      47.950 -27.571  72.942  1.00  0.00              
ATOM    499  CA  LEU    67      47.601 -26.410  73.590  1.00  0.00              
ATOM    500  CB  LEU    67      48.344 -26.298  74.915  1.00  0.00              
ATOM    501  C   LEU    67      47.699 -25.211  72.649  1.00  0.00              
ATOM    502  O   LEU    67      46.713 -24.497  72.497  1.00  0.00              
ATOM    503  CG  LEU    67      47.998 -27.300  76.021  1.00  0.00           C  
ATOM    504  CD1 LEU    67      48.929 -27.122  77.210  1.00  0.00           C  
ATOM    505  CD2 LEU    67      46.543 -27.093  76.415  1.00  0.00           C  
ATOM    506  N   SER    68      48.824 -25.016  71.964  1.00  0.00              
ATOM    507  CA  SER    68      48.973 -23.976  71.004  1.00  0.00              
ATOM    508  CB  SER    68      50.308 -24.101  70.275  1.00  0.00              
ATOM    509  C   SER    68      47.869 -23.989  69.910  1.00  0.00              
ATOM    510  O   SER    68      47.465 -22.917  69.472  1.00  0.00              
ATOM    511  OG  SER    68      51.383 -24.110  71.197  1.00  0.00           O  
ATOM    512  N   LEU    69      47.364 -25.153  69.507  1.00  0.00              
ATOM    513  CA  LEU    69      46.328 -25.253  68.596  1.00  0.00              
ATOM    514  CB  LEU    69      46.240 -26.671  68.046  1.00  0.00              
ATOM    515  C   LEU    69      45.008 -24.767  69.190  1.00  0.00              
ATOM    516  O   LEU    69      44.187 -24.170  68.500  1.00  0.00              
ATOM    517  CG  LEU    69      47.334 -27.138  67.080  1.00  0.00           C  
ATOM    518  CD1 LEU    69      47.156 -28.611  66.748  1.00  0.00           C  
ATOM    519  CD2 LEU    69      47.269 -26.272  65.831  1.00  0.00           C  
ATOM    520  N   VAL    70      44.837 -24.985  70.488  1.00  0.00              
ATOM    521  CA  VAL    70      43.651 -24.589  71.207  1.00  0.00              
ATOM    522  CB  VAL    70      43.513 -25.334  72.563  1.00  0.00              
ATOM    523  C   VAL    70      43.701 -23.083  71.343  1.00  0.00              
ATOM    524  O   VAL    70      42.731 -22.401  70.994  1.00  0.00              
ATOM    525  CG1 VAL    70      42.365 -24.759  73.387  1.00  0.00           C  
ATOM    526  CG2 VAL    70      43.331 -26.842  72.348  1.00  0.00           C  
ATOM    527  N   LEU    71      44.800 -22.555  71.884  1.00  0.00              
ATOM    528  CA  LEU    71      44.970 -21.127  72.060  1.00  0.00              
ATOM    529  CB  LEU    71      46.355 -20.823  72.660  1.00  0.00              
ATOM    530  C   LEU    71      44.682 -20.364  70.765  1.00  0.00              
ATOM    531  O   LEU    71      43.841 -19.471  70.752  1.00  0.00              
ATOM    532  CG  LEU    71      46.521 -21.091  74.165  1.00  0.00           C  
ATOM    533  CD1 LEU    71      47.990 -21.088  74.582  1.00  0.00           C  
ATOM    534  CD2 LEU    71      45.732 -20.044  74.953  1.00  0.00           C  
ATOM    535  N   ARG    72      45.320 -20.750  69.662  1.00  0.00              
ATOM    536  CA  ARG    72      45.056 -20.131  68.393  1.00  0.00              
ATOM    537  CB  ARG    72      45.980 -20.721  67.329  1.00  0.00              
ATOM    538  C   ARG    72      43.507 -20.137  68.004  1.00  0.00              
ATOM    539  O   ARG    72      43.000 -19.189  67.413  1.00  0.00              
ATOM    540  CG  ARG    72      47.430 -20.326  67.552  1.00  0.00           C  
ATOM    541  CD  ARG    72      48.263 -20.468  66.299  1.00  0.00           C  
ATOM    542  NE  ARG    72      48.909 -21.775  66.193  1.00  0.00           N  
ATOM    543  CZ  ARG    72      49.169 -22.382  65.040  1.00  0.00           C  
ATOM    544  NH1 ARG    72      48.826 -21.809  63.893  1.00  0.00           N  
ATOM    545  NH2 ARG    72      49.832 -23.533  65.029  1.00  0.00           N  
ATOM    546  N   THR    73      42.802 -21.213  68.349  1.00  0.00              
ATOM    547  CA  THR    73      41.444 -21.271  68.079  1.00  0.00              
ATOM    548  CB  THR    73      41.012 -22.757  68.402  1.00  0.00              
ATOM    549  C   THR    73      40.724 -20.223  68.969  1.00  0.00              
ATOM    550  O   THR    73      39.983 -19.364  68.503  1.00  0.00              
ATOM    551  OG1 THR    73      41.464 -23.541  67.249  1.00  0.00           O  
ATOM    552  CG2 THR    73      39.526 -22.996  68.655  1.00  0.00           C  
ATOM    553  N   SER    74      40.991 -20.293  70.272  1.00  0.00              
ATOM    554  CA  SER    74      40.374 -19.331  71.161  1.00  0.00              
ATOM    555  CB  SER    74      40.900 -19.551  72.577  1.00  0.00              
ATOM    556  C   SER    74      40.626 -17.878  70.682  1.00  0.00              
ATOM    557  O   SER    74      39.689 -17.097  70.553  1.00  0.00              
ATOM    558  OG  SER    74      40.662 -20.881  72.998  1.00  0.00           O  
ATOM    559  N   ALA    75      41.877 -17.535  70.380  1.00  0.00              
ATOM    560  CA  ALA    75      42.183 -16.244  69.881  1.00  0.00              
ATOM    561  CB  ALA    75      43.659 -16.155  69.555  1.00  0.00              
ATOM    562  C   ALA    75      41.304 -15.919  68.655  1.00  0.00              
ATOM    563  O   ALA    75      40.634 -14.892  68.653  1.00  0.00              
ATOM    564  N   THR    76      41.255 -16.796  67.654  1.00  0.00              
ATOM    565  CA  THR    76      40.422 -16.617  66.534  1.00  0.00              
ATOM    566  CB  THR    76      40.480 -17.957  65.698  1.00  0.00              
ATOM    567  C   THR    76      38.985 -16.242  66.998  1.00  0.00              
ATOM    568  O   THR    76      38.465 -15.206  66.600  1.00  0.00              
ATOM    569  OG1 THR    76      41.801 -17.948  65.063  1.00  0.00           O  
ATOM    570  CG2 THR    76      39.390 -18.153  64.647  1.00  0.00           C  
ATOM    571  N   PHE    77      38.372 -17.057  67.854  1.00  0.00              
ATOM    572  CA  PHE    77      37.086 -16.765  68.357  1.00  0.00              
ATOM    573  CB  PHE    77      36.678 -17.827  69.394  1.00  0.00              
ATOM    574  C   PHE    77      36.977 -15.473  69.200  1.00  0.00              
ATOM    575  O   PHE    77      35.877 -15.113  69.647  1.00  0.00              
ATOM    576  CG  PHE    77      35.195 -18.119  69.425  1.00  0.00           C  
ATOM    577  CD1 PHE    77      34.284 -17.142  69.798  1.00  0.00           C  
ATOM    578  CD2 PHE    77      34.709 -19.365  69.046  1.00  0.00           C  
ATOM    579  CE1 PHE    77      32.912 -17.398  69.786  1.00  0.00           C  
ATOM    580  CE2 PHE    77      33.344 -19.626  69.035  1.00  0.00           C  
ATOM    581  CZ  PHE    77      32.444 -18.639  69.403  1.00  0.00           C  
ATOM    582  N   GLY    78      38.083 -14.754  69.441  1.00  0.00              
ATOM    583  CA  GLY    78      38.043 -13.627  70.284  1.00  0.00              
ATOM    584  C   GLY    78      37.817 -13.910  71.768  1.00  0.00              
ATOM    585  O   GLY    78      37.341 -13.095  72.542  1.00  0.00              
ATOM    586  N   TYR    79      38.165 -15.119  72.148  1.00  0.00              
ATOM    587  CA  TYR    79      38.045 -15.487  73.595  1.00  0.00              
ATOM    588  CB  TYR    79      38.104 -17.017  73.675  1.00  0.00              
ATOM    589  C   TYR    79      39.371 -15.153  74.387  1.00  0.00              
ATOM    590  O   TYR    79      39.479 -15.318  75.601  1.00  0.00              
ATOM    591  CG  TYR    79      38.007 -17.542  75.070  1.00  0.00           C  
ATOM    592  CD1 TYR    79      39.135 -17.577  75.901  1.00  0.00           C  
ATOM    593  CD2 TYR    79      36.764 -17.918  75.608  1.00  0.00           C  
ATOM    594  CE1 TYR    79      39.020 -17.961  77.265  1.00  0.00           C  
ATOM    595  CE2 TYR    79      36.645 -18.311  76.952  1.00  0.00           C  
ATOM    596  CZ  TYR    79      37.776 -18.320  77.779  1.00  0.00           C  
ATOM    597  OH  TYR    79      37.647 -18.615  79.124  1.00  0.00           O  
ATOM    598  N   THR    80      40.395 -14.854  73.587  1.00  0.00              
ATOM    599  CA  THR    80      41.662 -14.455  74.193  1.00  0.00              
ATOM    600  CB  THR    80      42.620 -15.624  74.508  1.00  0.00              
ATOM    601  C   THR    80      42.482 -13.741  73.050  1.00  0.00              
ATOM    602  O   THR    80      42.288 -13.835  71.841  1.00  0.00              
ATOM    603  OG1 THR    80      42.829 -16.324  73.324  1.00  0.00           O  
ATOM    604  CG2 THR    80      42.064 -16.596  75.537  1.00  0.00           C  
ATOM    605  N   SER    81      43.297 -12.847  73.591  1.00  0.00              
ATOM    606  CA  SER    81      44.122 -11.829  72.938  1.00  0.00              
ATOM    607  CB  SER    81      43.677 -10.400  73.260  1.00  0.00              
ATOM    608  C   SER    81      45.620 -11.926  73.718  1.00  0.00              
ATOM    609  O   SER    81      45.959 -12.210  74.866  1.00  0.00              
ATOM    610  OG  SER    81      43.975 -10.053  74.599  1.00  0.00           O  
ATOM    611  N   PHE    82      46.480 -11.882  72.705  1.00  0.00              
ATOM    612  CA  PHE    82      47.925 -11.904  72.648  1.00  0.00              
ATOM    613  CB  PHE    82      48.438 -12.689  71.422  1.00  0.00              
ATOM    614  C   PHE    82      48.551 -10.593  72.611  1.00  0.00              
ATOM    615  O   PHE    82      48.319  -9.783  71.710  1.00  0.00              
ATOM    616  CG  PHE    82      47.761 -14.032  71.280  1.00  0.00           C  
ATOM    617  CD1 PHE    82      48.268 -15.148  71.942  1.00  0.00           C  
ATOM    618  CD2 PHE    82      46.694 -14.168  70.423  1.00  0.00           C  
ATOM    619  CE1 PHE    82      47.642 -16.378  71.747  1.00  0.00           C  
ATOM    620  CE2 PHE    82      46.077 -15.394  70.215  1.00  0.00           C  
ATOM    621  CZ  PHE    82      46.559 -16.506  70.890  1.00  0.00           C  
ATOM    622  N   ASP    83      49.305 -10.311  73.666  1.00  0.00              
ATOM    623  CA  ASP    83      50.067  -9.027  73.938  1.00  0.00              
ATOM    624  CB  ASP    83      50.490  -8.792  75.402  1.00  0.00              
ATOM    625  C   ASP    83      51.271  -9.036  73.050  1.00  0.00              
ATOM    626  O   ASP    83      51.565 -10.044  72.404  1.00  0.00              
ATOM    627  CG  ASP    83      51.262  -9.966  76.009  1.00  0.00           C  
ATOM    628  OD1 ASP    83      51.886 -10.753  75.267  1.00  0.00           O  
ATOM    629  OD2 ASP    83      51.250 -10.100  77.254  1.00  0.00           O  
ATOM    630  N   SER    84      52.019  -7.941  73.045  1.00  0.00              
ATOM    631  CA  SER    84      53.224  -7.828  72.180  1.00  0.00              
ATOM    632  CB  SER    84      53.750  -6.390  72.058  1.00  0.00              
ATOM    633  C   SER    84      54.319  -8.724  72.737  1.00  0.00              
ATOM    634  O   SER    84      55.105  -9.176  71.911  1.00  0.00              
ATOM    635  OG  SER    84      54.170  -5.866  73.302  1.00  0.00           O  
ATOM    636  N   THR    85      54.357  -9.085  74.019  1.00  0.00              
ATOM    637  CA  THR    85      55.195 -10.010  74.596  1.00  0.00              
ATOM    638  CB  THR    85      54.929 -10.003  76.153  1.00  0.00              
ATOM    639  C   THR    85      54.480 -11.398  74.498  1.00  0.00              
ATOM    640  O   THR    85      54.093 -11.871  75.558  1.00  0.00              
ATOM    641  OG1 THR    85      55.601  -8.796  76.645  1.00  0.00           O  
ATOM    642  CG2 THR    85      55.404 -11.227  76.932  1.00  0.00           C  
ATOM    643  N   LYS    86      54.175 -11.942  73.317  1.00  0.00              
ATOM    644  CA  LYS    86      53.223 -12.987  73.267  1.00  0.00              
ATOM    645  CB  LYS    86      52.840 -13.100  71.785  1.00  0.00              
ATOM    646  C   LYS    86      54.221 -14.116  73.134  1.00  0.00              
ATOM    647  O   LYS    86      54.574 -14.423  72.016  1.00  0.00              
ATOM    648  CG  LYS    86      52.015 -11.925  71.280  1.00  0.00           C  
ATOM    649  CD  LYS    86      51.586 -12.103  69.837  1.00  0.00           C  
ATOM    650  CE  LYS    86      50.716 -10.941  69.389  1.00  0.00           C  
ATOM    651  NZ  LYS    86      50.218 -11.121  67.999  1.00  0.00           N  
ATOM    652  N   GLY    87      54.723 -14.675  74.228  1.00  0.00              
ATOM    653  CA  GLY    87      55.715 -15.698  74.241  1.00  0.00              
ATOM    654  C   GLY    87      57.139 -15.398  73.875  1.00  0.00              
ATOM    655  O   GLY    87      58.088 -15.854  74.502  1.00  0.00              
ATOM    656  N   VAL    88      57.285 -14.642  72.793  1.00  0.00              
ATOM    657  CA  VAL    88      58.630 -14.176  72.336  1.00  0.00              
ATOM    658  CB  VAL    88      59.673 -13.155  72.819  1.00  0.00              
ATOM    659  C   VAL    88      59.691 -15.261  72.142  1.00  0.00              
ATOM    660  O   VAL    88      60.871 -15.019  72.361  1.00  0.00              
ATOM    661  CG1 VAL    88      60.719 -13.741  73.747  1.00  0.00           C  
ATOM    662  CG2 VAL    88      60.319 -12.492  71.596  1.00  0.00           C  
ATOM    663  N   TYR    89      59.282 -16.453  71.725  1.00  0.00              
ATOM    664  CA  TYR    89      60.259 -17.508  71.503  1.00  0.00              
ATOM    665  CB  TYR    89      61.409 -17.113  70.563  1.00  0.00              
ATOM    666  C   TYR    89      60.972 -17.994  72.772  1.00  0.00              
ATOM    667  O   TYR    89      62.078 -18.568  72.716  1.00  0.00              
ATOM    668  CG  TYR    89      60.972 -16.535  69.226  1.00  0.00           C  
ATOM    669  CD1 TYR    89      60.418 -15.256  69.141  1.00  0.00           C  
ATOM    670  CD2 TYR    89      61.107 -17.272  68.050  1.00  0.00           C  
ATOM    671  CE1 TYR    89      60.006 -14.731  67.927  1.00  0.00           C  
ATOM    672  CE2 TYR    89      60.699 -16.753  66.828  1.00  0.00           C  
ATOM    673  CZ  TYR    89      60.147 -15.482  66.771  1.00  0.00           C  
ATOM    674  OH  TYR    89      59.718 -14.979  65.563  1.00  0.00           O  
ATOM    675  N   SER    90      60.269 -17.888  73.884  1.00  0.00              
ATOM    676  CA  SER    90      60.630 -18.369  75.186  1.00  0.00              
ATOM    677  CB  SER    90      61.292 -19.765  75.099  1.00  0.00              
ATOM    678  C   SER    90      61.836 -17.643  75.958  1.00  0.00              
ATOM    679  O   SER    90      62.429 -18.142  76.921  1.00  0.00              
ATOM    680  OG  SER    90      60.530 -20.630  74.260  1.00  0.00           O  
ATOM    681  N   LEU    91      62.057 -16.407  75.516  1.00  0.00              
ATOM    682  CA  LEU    91      62.787 -15.398  76.172  1.00  0.00              
ATOM    683  CB  LEU    91      62.359 -13.922  76.161  1.00  0.00              
ATOM    684  C   LEU    91      63.077 -15.579  77.635  1.00  0.00              
ATOM    685  O   LEU    91      62.085 -15.540  78.371  1.00  0.00              
ATOM    686  CG  LEU    91      62.396 -13.219  74.811  1.00  0.00           C  
ATOM    687  CD1 LEU    91      61.570 -11.948  74.843  1.00  0.00           C  
ATOM    688  CD2 LEU    91      63.848 -12.898  74.397  1.00  0.00           C  
ATOM    689  N   VAL    92      64.321 -15.783  78.059  1.00  0.00              
ATOM    690  CA  VAL    92      64.550 -15.843  79.511  1.00  0.00              
ATOM    691  CB  VAL    92      64.589 -17.321  79.932  1.00  0.00              
ATOM    692  C   VAL    92      65.391 -14.720  79.753  1.00  0.00              
ATOM    693  O   VAL    92      65.033 -13.817  80.523  1.00  0.00              
ATOM    694  CG1 VAL    92      63.384 -18.158  79.692  1.00  0.00           C  
ATOM    695  CG2 VAL    92      65.864 -18.038  79.460  1.00  0.00           C  
ATOM    696  N   GLU    93      66.537 -14.713  79.098  1.00  0.00              
ATOM    697  CA  GLU    93      67.642 -13.657  79.184  1.00  0.00              
ATOM    698  CB  GLU    93      68.144 -13.000  77.896  1.00  0.00              
ATOM    699  C   GLU    93      67.491 -12.534  80.180  1.00  0.00              
ATOM    700  O   GLU    93      66.452 -11.876  80.291  1.00  0.00              
ATOM    701  CG  GLU    93      68.105 -13.921  76.680  1.00  0.00           C  
ATOM    702  CD  GLU    93      68.754 -13.304  75.451  1.00  0.00           C  
ATOM    703  OE1 GLU    93      69.992 -13.123  75.461  1.00  0.00           O  
ATOM    704  OE2 GLU    93      68.031 -12.996  74.477  1.00  0.00           O  
ATOM    705  N   GLY    94      68.443 -12.427  81.116  1.00  0.00              
ATOM    706  CA  GLY    94      68.475 -11.498  82.199  1.00  0.00              
ATOM    707  C   GLY    94      67.952 -12.161  83.510  1.00  0.00              
ATOM    708  O   GLY    94      68.536 -12.121  84.590  1.00  0.00              
ATOM    709  N   PRO    95      66.748 -12.694  83.362  1.00  0.00              
ATOM    710  CA  PRO    95      65.965 -13.278  84.430  1.00  0.00              
ATOM    711  CB  PRO    95      66.552 -14.222  85.497  1.00  0.00              
ATOM    712  C   PRO    95      64.954 -12.200  84.954  1.00  0.00              
ATOM    713  O   PRO    95      63.739 -12.361  84.844  1.00  0.00              
ATOM    714  CG  PRO    95      68.042 -13.922  85.500  1.00  0.00           C  
ATOM    715  CD  PRO    95      68.339 -13.627  84.064  1.00  0.00           C  
ATOM    716  N   GLU    96      65.488 -11.138  85.551  1.00  0.00              
ATOM    717  CA  GLU    96      64.656 -10.094  86.042  1.00  0.00              
ATOM    718  CB  GLU    96      65.405  -9.371  87.162  1.00  0.00              
ATOM    719  C   GLU    96      63.923  -9.178  84.932  1.00  0.00              
ATOM    720  O   GLU    96      62.859  -8.572  84.995  1.00  0.00              
ATOM    721  CG  GLU    96      65.826 -10.263  88.335  1.00  0.00           C  
ATOM    722  CD  GLU    96      66.163  -9.461  89.587  1.00  0.00           C  
ATOM    723  OE1 GLU    96      67.282  -8.899  89.673  1.00  0.00           O  
ATOM    724  OE2 GLU    96      65.299  -9.382  90.491  1.00  0.00           O  
ATOM    725  N   LEU    97      64.760  -9.054  83.902  1.00  0.00              
ATOM    726  CA  LEU    97      64.137  -8.010  82.907  1.00  0.00              
ATOM    727  CB  LEU    97      65.227  -7.078  82.397  1.00  0.00              
ATOM    728  C   LEU    97      63.255  -8.771  81.951  1.00  0.00              
ATOM    729  O   LEU    97      62.168  -8.382  81.536  1.00  0.00              
ATOM    730  CG  LEU    97      65.841  -6.225  83.507  1.00  0.00           C  
ATOM    731  CD1 LEU    97      66.897  -5.319  82.926  1.00  0.00           C  
ATOM    732  CD2 LEU    97      64.757  -5.413  84.207  1.00  0.00           C  
ATOM    733  N   ASP    98      63.774  -9.949  81.607  1.00  0.00              
ATOM    734  CA  ASP    98      62.935 -10.747  80.562  1.00  0.00              
ATOM    735  CB  ASP    98      63.774 -11.930  80.064  1.00  0.00              
ATOM    736  C   ASP    98      61.607 -11.161  81.130  1.00  0.00              
ATOM    737  O   ASP    98      60.584 -11.133  80.448  1.00  0.00              
ATOM    738  CG  ASP    98      64.919 -11.502  79.140  1.00  0.00           C  
ATOM    739  OD1 ASP    98      65.004 -10.309  78.761  1.00  0.00           O  
ATOM    740  OD2 ASP    98      65.735 -12.379  78.784  1.00  0.00           O  
ATOM    741  N   GLU    99      61.615 -11.554  82.404  1.00  0.00              
ATOM    742  CA  GLU    99      60.367 -12.046  83.046  1.00  0.00              
ATOM    743  CB  GLU    99      60.576 -12.455  84.510  1.00  0.00              
ATOM    744  C   GLU    99      59.230 -11.032  83.031  1.00  0.00              
ATOM    745  O   GLU    99      58.088 -11.455  83.200  1.00  0.00              
ATOM    746  CG  GLU    99      61.306 -13.786  84.639  1.00  0.00           C  
ATOM    747  CD  GLU    99      62.813 -13.663  84.569  1.00  0.00           C  
ATOM    748  OE1 GLU    99      63.337 -12.578  84.227  1.00  0.00           O  
ATOM    749  OE2 GLU    99      63.494 -14.688  84.806  1.00  0.00           O  
ATOM    750  N   LEU   100      59.501  -9.757  82.787  1.00  0.00              
ATOM    751  CA  LEU   100      58.571  -8.712  82.726  1.00  0.00              
ATOM    752  CB  LEU   100      59.127  -7.353  83.177  1.00  0.00              
ATOM    753  C   LEU   100      57.771  -8.724  81.341  1.00  0.00              
ATOM    754  O   LEU   100      56.548  -8.606  81.223  1.00  0.00              
ATOM    755  CG  LEU   100      59.686  -7.211  84.593  1.00  0.00           C  
ATOM    756  CD1 LEU   100      59.787  -5.734  84.950  1.00  0.00           C  
ATOM    757  CD2 LEU   100      58.790  -7.927  85.590  1.00  0.00           C  
ATOM    758  N   GLU   101      58.578  -8.891  80.303  1.00  0.00              
ATOM    759  CA  GLU   101      57.951  -8.871  78.978  1.00  0.00              
ATOM    760  CB  GLU   101      58.994  -8.606  77.880  1.00  0.00              
ATOM    761  C   GLU   101      57.263 -10.064  78.594  1.00  0.00              
ATOM    762  O   GLU   101      56.180  -9.965  78.006  1.00  0.00              
ATOM    763  CG  GLU   101      58.311  -8.280  76.540  1.00  0.00           C  
ATOM    764  CD  GLU   101      59.305  -7.883  75.452  1.00  0.00           C  
ATOM    765  OE1 GLU   101      59.812  -8.811  74.801  1.00  0.00           O  
ATOM    766  OE2 GLU   101      59.552  -6.659  75.284  1.00  0.00           O  
ATOM    767  N   ALA   102      57.790 -11.236  78.947  1.00  0.00              
ATOM    768  CA  ALA   102      57.126 -12.571  78.678  1.00  0.00              
ATOM    769  CB  ALA   102      58.075 -13.712  79.026  1.00  0.00              
ATOM    770  C   ALA   102      55.780 -12.640  79.331  1.00  0.00              
ATOM    771  O   ALA   102      54.821 -13.123  78.704  1.00  0.00              
ATOM    772  N   HIS   103      55.665 -12.089  80.539  1.00  0.00              
ATOM    773  CA  HIS   103      54.430 -12.029  81.301  1.00  0.00              
ATOM    774  CB  HIS   103      54.628 -11.332  82.651  1.00  0.00              
ATOM    775  C   HIS   103      53.253 -11.424  80.532  1.00  0.00              
ATOM    776  O   HIS   103      52.111 -11.531  80.957  1.00  0.00              
ATOM    777  CG  HIS   103      55.457 -12.118  83.620  1.00  0.00           C  
ATOM    778  ND1 HIS   103      56.087 -11.526  84.696  1.00  0.00           N  
ATOM    779  CD2 HIS   103      55.743 -13.453  83.683  1.00  0.00           C  
ATOM    780  CE1 HIS   103      56.746 -12.470  85.381  1.00  0.00           C  
ATOM    781  NE2 HIS   103      56.575 -13.615  84.786  1.00  0.00           N  
ATOM    782  N   LEU   104      53.480 -10.723  79.431  1.00  0.00              
ATOM    783  CA  LEU   104      52.476 -10.097  78.672  1.00  0.00              
ATOM    784  CB  LEU   104      52.744  -8.664  78.248  1.00  0.00              
ATOM    785  C   LEU   104      51.755 -11.012  77.653  1.00  0.00              
ATOM    786  O   LEU   104      51.239 -10.514  76.633  1.00  0.00              
ATOM    787  CG  LEU   104      52.959  -7.616  79.338  1.00  0.00           C  
ATOM    788  CD1 LEU   104      53.497  -6.317  78.736  1.00  0.00           C  
ATOM    789  CD2 LEU   104      51.673  -7.334  80.110  1.00  0.00           C  
ATOM    790  N   GLY   105      51.718 -12.322  77.837  1.00  0.00              
ATOM    791  CA  GLY   105      51.048 -13.037  76.725  1.00  0.00              
ATOM    792  C   GLY   105      49.753 -13.514  77.154  1.00  0.00              
ATOM    793  O   GLY   105      49.557 -13.470  78.349  1.00  0.00              
ATOM    794  N   SER   106      48.851 -13.968  76.287  1.00  0.00              
ATOM    795  CA  SER   106      47.507 -14.428  76.663  1.00  0.00              
ATOM    796  CB  SER   106      47.243 -15.943  76.679  1.00  0.00              
ATOM    797  C   SER   106      46.657 -13.732  77.537  1.00  0.00              
ATOM    798  O   SER   106      46.892 -13.802  78.741  1.00  0.00              
ATOM    799  OG  SER   106      45.859 -16.238  76.832  1.00  0.00           O  
ATOM    800  N   GLN   107      45.632 -13.052  77.056  1.00  0.00              
ATOM    801  CA  GLN   107      44.770 -12.260  78.179  1.00  0.00              
ATOM    802  CB  GLN   107      45.011 -10.747  78.189  1.00  0.00              
ATOM    803  C   GLN   107      43.377 -12.593  77.805  1.00  0.00              
ATOM    804  O   GLN   107      43.052 -12.739  76.619  1.00  0.00              
ATOM    805  CG  GLN   107      46.342 -10.338  78.789  1.00  0.00           C  
ATOM    806  CD  GLN   107      46.492  -8.839  78.869  1.00  0.00           C  
ATOM    807  OE1 GLN   107      45.676  -8.102  78.332  1.00  0.00           O  
ATOM    808  NE2 GLN   107      47.542  -8.375  79.547  1.00  0.00           N  
ATOM    809  N   SER   108      42.535 -12.786  78.810  1.00  0.00              
ATOM    810  CA  SER   108      41.089 -13.102  78.654  1.00  0.00              
ATOM    811  CB  SER   108      40.415 -13.608  79.922  1.00  0.00              
ATOM    812  C   SER   108      40.239 -11.979  78.444  1.00  0.00              
ATOM    813  O   SER   108      40.432 -10.910  79.019  1.00  0.00              
ATOM    814  OG  SER   108      40.360 -12.575  80.890  1.00  0.00           O  
ATOM    815  N   ALA   109      39.288 -12.133  77.541  1.00  0.00              
ATOM    816  CA  ALA   109      38.396 -11.062  76.906  1.00  0.00              
ATOM    817  CB  ALA   109      38.667 -10.681  75.460  1.00  0.00              
ATOM    818  C   ALA   109      37.059 -11.412  77.458  1.00  0.00              
ATOM    819  O   ALA   109      36.841 -12.482  78.026  1.00  0.00              
ATOM    820  N   ALA   110      36.165 -10.428  77.393  1.00  0.00              
ATOM    821  CA  ALA   110      34.774 -10.471  77.899  1.00  0.00              
ATOM    822  CB  ALA   110      34.030  -9.147  77.815  1.00  0.00              
ATOM    823  C   ALA   110      33.982 -11.602  77.261  1.00  0.00              
ATOM    824  O   ALA   110      33.076 -12.158  77.879  1.00  0.00              
ATOM    825  N   ALA   111      34.362 -11.979  76.041  1.00  0.00              
ATOM    826  CA  ALA   111      33.732 -13.101  75.359  1.00  0.00              
ATOM    827  CB  ALA   111      34.035 -13.144  73.864  1.00  0.00              
ATOM    828  C   ALA   111      34.163 -14.447  75.845  1.00  0.00              
ATOM    829  O   ALA   111      33.508 -15.461  75.605  1.00  0.00              
ATOM    830  N   ALA   112      35.214 -14.463  76.657  1.00  0.00              
ATOM    831  CA  ALA   112      35.696 -15.773  77.221  1.00  0.00              
ATOM    832  CB  ALA   112      37.106 -15.593  77.755  1.00  0.00              
ATOM    833  C   ALA   112      34.829 -16.316  78.289  1.00  0.00              
ATOM    834  O   ALA   112      34.906 -17.523  78.573  1.00  0.00              
ATOM    835  N   GLU   113      33.918 -15.495  78.809  1.00  0.00              
ATOM    836  CA  GLU   113      32.926 -15.872  79.817  1.00  0.00              
ATOM    837  CB  GLU   113      32.390 -14.642  80.541  1.00  0.00              
ATOM    838  C   GLU   113      31.816 -16.674  79.212  1.00  0.00              
ATOM    839  O   GLU   113      31.088 -17.322  79.963  1.00  0.00              
ATOM    840  CG  GLU   113      33.452 -13.861  81.347  1.00  0.00           C  
ATOM    841  CD  GLU   113      32.760 -12.609  81.879  1.00  0.00           C  
ATOM    842  OE1 GLU   113      32.479 -11.632  81.196  1.00  0.00           O  
ATOM    843  OE2 GLU   113      32.393 -12.636  83.091  1.00  0.00           O  
ATOM    844  N   ALA   114      31.758 -16.802  77.891  1.00  0.00              
ATOM    845  CA  ALA   114      30.820 -17.658  77.193  1.00  0.00              
ATOM    846  CB  ALA   114      30.810 -17.326  75.711  1.00  0.00              
ATOM    847  C   ALA   114      31.102 -19.110  77.383  1.00  0.00              
ATOM    848  O   ALA   114      30.207 -19.925  77.159  1.00  0.00              
ATOM    849  N   LEU   115      32.262 -19.469  77.921  1.00  0.00              
ATOM    850  CA  LEU   115      32.605 -20.862  78.205  1.00  0.00              
ATOM    851  CB  LEU   115      34.065 -20.982  78.651  1.00  0.00              
ATOM    852  C   LEU   115      31.726 -21.429  79.326  1.00  0.00              
ATOM    853  O   LEU   115      31.504 -22.637  79.383  1.00  0.00              
ATOM    854  CG  LEU   115      35.146 -20.590  77.648  1.00  0.00           C  
ATOM    855  CD1 LEU   115      36.509 -20.750  78.299  1.00  0.00           C  
ATOM    856  CD2 LEU   115      35.043 -21.464  76.410  1.00  0.00           C  
ATOM    857  N   ARG   116      31.204 -20.557  80.186  1.00  0.00              
ATOM    858  CA  ARG   116      30.311 -20.959  81.235  1.00  0.00              
ATOM    859  CB  ARG   116      30.140 -19.816  82.235  1.00  0.00              
ATOM    860  C   ARG   116      28.919 -21.297  80.805  1.00  0.00              
ATOM    861  O   ARG   116      28.215 -21.965  81.558  1.00  0.00              
ATOM    862  CG  ARG   116      30.039 -20.247  83.691  1.00  0.00           C  
ATOM    863  CD  ARG   116      30.034 -19.010  84.590  1.00  0.00           C  
ATOM    864  NE  ARG   116      29.900 -19.304  86.018  1.00  0.00           N  
ATOM    865  CZ  ARG   116      28.846 -19.894  86.578  1.00  0.00           C  
ATOM    866  NH1 ARG   116      27.824 -20.303  85.834  1.00  0.00           N  
ATOM    867  NH2 ARG   116      28.826 -20.102  87.890  1.00  0.00           N  
ATOM    868  N   SER   117      28.537 -20.935  79.588  1.00  0.00              
ATOM    869  CA  SER   117      27.236 -21.210  79.010  1.00  0.00              
ATOM    870  CB  SER   117      26.767 -20.122  78.028  1.00  0.00              
ATOM    871  C   SER   117      27.119 -22.463  78.184  1.00  0.00              
ATOM    872  O   SER   117      26.062 -22.799  77.644  1.00  0.00              
ATOM    873  OG  SER   117      27.595 -20.055  76.880  1.00  0.00           O  
ATOM    874  N   ILE   118      28.252 -23.156  78.058  1.00  0.00              
ATOM    875  CA  ILE   118      28.267 -24.440  77.282  1.00  0.00              
ATOM    876  CB  ILE   118      29.586 -24.499  76.507  1.00  0.00              
ATOM    877  C   ILE   118      28.089 -25.520  78.082  1.00  0.00              
ATOM    878  O   ILE   118      28.923 -25.635  78.988  1.00  0.00              
ATOM    879  CG1 ILE   118      29.725 -23.264  75.598  1.00  0.00           C  
ATOM    880  CG2 ILE   118      29.640 -25.861  75.754  1.00  0.00           C  
ATOM    881  CD1 ILE   118      31.021 -23.112  74.729  1.00  0.00           C  
ATOM    882  N   TYR   119      27.068 -26.357  77.919  1.00  0.00              
ATOM    883  CA  TYR   119      26.706 -27.556  78.820  1.00  0.00              
ATOM    884  CB  TYR   119      25.366 -28.251  78.560  1.00  0.00              
ATOM    885  C   TYR   119      27.784 -28.699  78.384  1.00  0.00              
ATOM    886  O   TYR   119      27.921 -29.218  77.272  1.00  0.00              
ATOM    887  CG  TYR   119      25.126 -29.420  79.500  1.00  0.00           C  
ATOM    888  CD1 TYR   119      25.084 -29.197  80.865  1.00  0.00           C  
ATOM    889  CD2 TYR   119      24.954 -30.718  79.049  1.00  0.00           C  
ATOM    890  CE1 TYR   119      24.881 -30.218  81.765  1.00  0.00           C  
ATOM    891  CE2 TYR   119      24.739 -31.763  79.938  1.00  0.00           C  
ATOM    892  CZ  TYR   119      24.710 -31.501  81.290  1.00  0.00           C  
ATOM    893  OH  TYR   119      24.502 -32.495  82.219  1.00  0.00           O  
ATOM    894  N   ALA   120      28.530 -29.021  79.418  1.00  0.00              
ATOM    895  CA  ALA   120      29.537 -30.026  79.406  1.00  0.00              
ATOM    896  CB  ALA   120      30.171 -30.301  80.760  1.00  0.00              
ATOM    897  C   ALA   120      29.064 -31.340  78.921  1.00  0.00              
ATOM    898  O   ALA   120      29.781 -32.048  78.194  1.00  0.00              
ATOM    899  N   GLU   121      27.806 -31.647  79.236  1.00  0.00              
ATOM    900  CA  GLU   121      27.169 -32.946  78.819  1.00  0.00              
ATOM    901  CB  GLU   121      25.889 -33.181  79.615  1.00  0.00              
ATOM    902  C   GLU   121      26.911 -32.976  77.341  1.00  0.00              
ATOM    903  O   GLU   121      26.675 -34.062  76.813  1.00  0.00              
ATOM    904  CG  GLU   121      26.103 -33.343  81.137  1.00  0.00           C  
ATOM    905  CD  GLU   121      24.715 -33.431  81.763  1.00  0.00           C  
ATOM    906  OE1 GLU   121      23.962 -32.477  81.915  1.00  0.00           O  
ATOM    907  OE2 GLU   121      24.304 -34.590  82.070  1.00  0.00           O  
ATOM    908  N   ALA   122      27.107 -31.873  76.628  1.00  0.00              
ATOM    909  CA  ALA   122      27.029 -31.810  75.190  1.00  0.00              
ATOM    910  CB  ALA   122      26.995 -30.362  74.734  1.00  0.00              
ATOM    911  C   ALA   122      28.107 -32.534  74.453  1.00  0.00              
ATOM    912  O   ALA   122      27.902 -32.869  73.273  1.00  0.00              
ATOM    913  N   GLN   123      29.193 -32.887  75.140  1.00  0.00              
ATOM    914  CA  GLN   123      30.291 -33.675  74.632  1.00  0.00              
ATOM    915  CB  GLN   123      31.521 -33.603  75.541  1.00  0.00              
ATOM    916  C   GLN   123      29.846 -35.099  74.327  1.00  0.00              
ATOM    917  O   GLN   123      30.384 -35.748  73.431  1.00  0.00              
ATOM    918  CG  GLN   123      32.142 -32.216  75.608  1.00  0.00           C  
ATOM    919  CD  GLN   123      33.210 -32.090  76.676  1.00  0.00           C  
ATOM    920  OE1 GLN   123      33.083 -31.289  77.603  1.00  0.00           O  
ATOM    921  NE2 GLN   123      34.275 -32.870  76.549  1.00  0.00           N  
ATOM    922  N   PRO   124      28.802 -35.563  75.004  1.00  0.00              
ATOM    923  CA  PRO   124      28.302 -36.913  74.768  1.00  0.00              
ATOM    924  CB  PRO   124      27.239 -37.159  75.848  1.00  0.00              
ATOM    925  C   PRO   124      27.660 -37.176  73.362  1.00  0.00              
ATOM    926  O   PRO   124      27.303 -38.294  73.025  1.00  0.00              
ATOM    927  CG  PRO   124      26.666 -35.781  76.060  1.00  0.00           C  
ATOM    928  CD  PRO   124      27.923 -34.961  76.134  1.00  0.00           C  
ATOM    929  N   PRO   125      27.511 -36.118  72.578  1.00  0.00              
ATOM    930  CA  PRO   125      26.988 -36.216  71.270  1.00  0.00              
ATOM    931  CB  PRO   125      26.416 -34.843  70.890  1.00  0.00              
ATOM    932  C   PRO   125      28.055 -36.632  70.219  1.00  0.00              
ATOM    933  O   PRO   125      27.747 -36.934  69.077  1.00  0.00              
ATOM    934  CG  PRO   125      27.272 -33.900  71.696  1.00  0.00           C  
ATOM    935  CD  PRO   125      27.275 -34.591  73.030  1.00  0.00           C  
ATOM    936  N   PHE   126      29.312 -36.637  70.639  1.00  0.00              
ATOM    937  CA  PHE   126      30.390 -37.047  69.807  1.00  0.00              
ATOM    938  CB  PHE   126      31.750 -36.593  70.356  1.00  0.00              
ATOM    939  C   PHE   126      30.451 -38.505  69.611  1.00  0.00              
ATOM    940  O   PHE   126      30.995 -38.954  68.597  1.00  0.00              
ATOM    941  CG  PHE   126      32.121 -35.189  69.968  1.00  0.00           C  
ATOM    942  CD1 PHE   126      32.432 -34.877  68.654  1.00  0.00           C  
ATOM    943  CD2 PHE   126      32.119 -34.168  70.912  1.00  0.00           C  
ATOM    944  CE1 PHE   126      32.730 -33.554  68.283  1.00  0.00           C  
ATOM    945  CE2 PHE   126      32.412 -32.870  70.552  1.00  0.00           C  
ATOM    946  CZ  PHE   126      32.718 -32.559  69.242  1.00  0.00           C  
ATOM    947  N   LYS   127      29.831 -39.268  70.508  1.00  0.00              
ATOM    948  CA  LYS   127      29.743 -40.732  70.488  1.00  0.00              
ATOM    949  CB  LYS   127      30.278 -41.307  71.799  1.00  0.00              
ATOM    950  C   LYS   127      28.314 -41.229  70.211  1.00  0.00              
ATOM    951  O   LYS   127      28.092 -42.419  70.024  1.00  0.00              
ATOM    952  CG  LYS   127      31.710 -40.912  72.115  1.00  0.00           C  
ATOM    953  CD  LYS   127      32.156 -41.527  73.430  1.00  0.00           C  
ATOM    954  CE  LYS   127      33.585 -41.141  73.769  1.00  0.00           C  
ATOM    955  NZ  LYS   127      34.011 -41.726  75.071  1.00  0.00           N  
ATOM    956  N   ILE   128      27.346 -40.329  70.276  1.00  0.00              
ATOM    957  CA  ILE   128      25.935 -40.834  70.334  1.00  0.00              
ATOM    958  CB  ILE   128      25.098 -39.588  70.652  1.00  0.00              
ATOM    959  C   ILE   128      25.399 -41.250  68.926  1.00  0.00              
ATOM    960  O   ILE   128      25.170 -40.518  67.970  1.00  0.00              
ATOM    961  CG1 ILE   128      25.650 -38.872  71.894  1.00  0.00           C  
ATOM    962  CG2 ILE   128      23.648 -39.980  70.936  1.00  0.00           C  
ATOM    963  CD1 ILE   128      24.904 -37.569  72.193  1.00  0.00           C  
ATOM    964  N   ASP   129      25.260 -42.571  68.862  1.00  0.00              
ATOM    965  CA  ASP   129      24.655 -43.464  67.888  1.00  0.00              
ATOM    966  CB  ASP   129      25.423 -44.795  68.070  1.00  0.00              
ATOM    967  C   ASP   129      23.335 -43.039  67.373  1.00  0.00              
ATOM    968  O   ASP   129      23.369 -41.815  67.145  1.00  0.00              
ATOM    969  CG  ASP   129      25.343 -45.624  66.808  1.00  0.00           C  
ATOM    970  OD1 ASP   129      24.640 -45.356  65.804  1.00  0.00           O  
ATOM    971  OD2 ASP   129      26.037 -46.692  66.953  1.00  0.00           O  
ATOM    972  N   SER   130      22.304 -43.837  67.062  1.00  0.00              
ATOM    973  CA  SER   130      21.148 -43.303  66.409  1.00  0.00              
ATOM    974  CB  SER   130      20.572 -44.480  65.634  1.00  0.00              
ATOM    975  C   SER   130      20.055 -43.332  67.474  1.00  0.00              
ATOM    976  O   SER   130      18.841 -43.513  67.163  1.00  0.00              
ATOM    977  OG  SER   130      20.374 -45.580  66.507  1.00  0.00           O  
ATOM    978  N   GLN   131      20.477 -43.179  68.715  1.00  0.00              
ATOM    979  CA  GLN   131      19.274 -42.569  69.644  1.00  0.00              
ATOM    980  CB  GLN   131      18.246 -41.506  69.211  1.00  0.00              
ATOM    981  C   GLN   131      18.327 -43.663  70.085  1.00  0.00              
ATOM    982  O   GLN   131      17.412 -43.944  69.307  1.00  0.00              
ATOM    983  CG  GLN   131      18.874 -40.210  68.708  1.00  0.00           C  
ATOM    984  CD  GLN   131      19.914 -39.628  69.665  1.00  0.00           C  
ATOM    985  OE1 GLN   131      21.019 -39.245  69.246  1.00  0.00           O  
ATOM    986  NE2 GLN   131      19.576 -39.559  70.940  1.00  0.00           N  
ATOM    987  N   GLU   132      18.402 -44.165  71.315  1.00  0.00              
ATOM    988  CA  GLU   132      17.474 -45.192  71.744  1.00  0.00              
ATOM    989  CB  GLU   132      18.077 -45.995  72.888  1.00  0.00              
ATOM    990  C   GLU   132      16.132 -44.293  71.917  1.00  0.00              
ATOM    991  O   GLU   132      16.250 -43.048  72.034  1.00  0.00              
ATOM    992  CG  GLU   132      17.263 -47.261  73.191  1.00  0.00           C  
ATOM    993  CD  GLU   132      17.917 -48.050  74.329  1.00  0.00           C  
ATOM    994  OE1 GLU   132      19.137 -47.969  74.597  1.00  0.00           O  
ATOM    995  OE2 GLU   132      17.171 -48.769  75.016  1.00  0.00           O  
ATOM    996  N   ALA   133      14.994 -44.959  71.993  1.00  0.00              
ATOM    997  CA  ALA   133      13.837 -44.110  71.961  1.00  0.00              
ATOM    998  CB  ALA   133      12.800 -45.222  71.777  1.00  0.00              
ATOM    999  C   ALA   133      13.530 -43.480  73.338  1.00  0.00              
ATOM   1000  O   ALA   133      12.623 -42.656  73.420  1.00  0.00              
ATOM   1001  N   LYS   134      14.197 -43.897  74.407  1.00  0.00              
ATOM   1002  CA  LYS   134      13.876 -43.351  75.688  1.00  0.00              
ATOM   1003  CB  LYS   134      13.815 -44.487  76.719  1.00  0.00              
ATOM   1004  C   LYS   134      14.689 -41.976  75.944  1.00  0.00              
ATOM   1005  O   LYS   134      14.297 -40.906  76.411  1.00  0.00              
ATOM   1006  CG  LYS   134      13.029 -45.711  76.154  1.00  0.00           C  
ATOM   1007  CD  LYS   134      11.547 -45.349  76.234  1.00  0.00           C  
ATOM   1008  CE  LYS   134      10.697 -46.604  75.944  1.00  0.00           C  
ATOM   1009  NZ  LYS   134       9.306 -46.337  76.400  1.00  0.00           N  
ATOM   1010  N   HIS   135      15.969 -42.210  75.651  1.00  0.00              
ATOM   1011  CA  HIS   135      16.832 -40.979  75.995  1.00  0.00              
ATOM   1012  CB  HIS   135      18.233 -41.482  76.373  1.00  0.00              
ATOM   1013  C   HIS   135      17.281 -40.478  74.700  1.00  0.00              
ATOM   1014  O   HIS   135      18.473 -40.345  74.471  1.00  0.00              
ATOM   1015  CG  HIS   135      18.126 -42.212  77.673  1.00  0.00           C  
ATOM   1016  ND1 HIS   135      17.751 -41.601  78.846  1.00  0.00           N  
ATOM   1017  CD2 HIS   135      18.298 -43.519  77.954  1.00  0.00           C  
ATOM   1018  CE1 HIS   135      17.738 -42.500  79.818  1.00  0.00           C  
ATOM   1019  NE2 HIS   135      18.065 -43.695  79.297  1.00  0.00           N  
ATOM   1020  N   CYS   136      16.355 -40.113  73.802  1.00  0.00              
ATOM   1021  CA  CYS   136      16.810 -39.676  72.419  1.00  0.00              
ATOM   1022  CB  CYS   136      15.753 -40.023  71.376  1.00  0.00              
ATOM   1023  C   CYS   136      16.860 -38.147  72.566  1.00  0.00              
ATOM   1024  O   CYS   136      16.159 -37.524  73.340  1.00  0.00              
ATOM   1025  SG  CYS   136      15.567 -41.802  71.073  1.00  0.00           S  
ATOM   1026  N   LEU   137      17.788 -37.555  71.857  1.00  0.00              
ATOM   1027  CA  LEU   137      17.946 -36.079  71.896  1.00  0.00              
ATOM   1028  CB  LEU   137      18.798 -35.603  70.724  1.00  0.00              
ATOM   1029  C   LEU   137      16.933 -34.931  72.184  1.00  0.00              
ATOM   1030  O   LEU   137      17.291 -33.791  71.890  1.00  0.00              
ATOM   1031  CG  LEU   137      19.156 -34.122  70.727  1.00  0.00           C  
ATOM   1032  CD1 LEU   137      19.998 -33.808  71.958  1.00  0.00           C  
ATOM   1033  CD2 LEU   137      19.908 -33.781  69.452  1.00  0.00           C  
ATOM   1034  N   LYS   138      15.771 -35.148  72.764  1.00  0.00              
ATOM   1035  CA  LYS   138      14.910 -34.175  73.177  1.00  0.00              
ATOM   1036  CB  LYS   138      13.659 -34.837  73.784  1.00  0.00              
ATOM   1037  C   LYS   138      15.612 -32.962  73.880  1.00  0.00              
ATOM   1038  O   LYS   138      15.401 -31.786  73.588  1.00  0.00              
ATOM   1039  CG  LYS   138      13.824 -35.200  75.246  1.00  0.00           C  
ATOM   1040  CD  LYS   138      12.541 -35.754  75.875  1.00  0.00           C  
ATOM   1041  CE  LYS   138      12.946 -36.811  76.903  1.00  0.00           C  
ATOM   1042  NZ  LYS   138      11.952 -37.003  77.987  1.00  0.00           N  
ATOM   1043  N   VAL   139      16.391 -33.324  74.899  1.00  0.00              
ATOM   1044  CA  VAL   139      16.956 -32.227  75.723  1.00  0.00              
ATOM   1045  CB  VAL   139      17.762 -32.844  76.866  1.00  0.00              
ATOM   1046  C   VAL   139      17.740 -31.198  74.917  1.00  0.00              
ATOM   1047  O   VAL   139      17.735 -30.002  75.192  1.00  0.00              
ATOM   1048  CG1 VAL   139      18.538 -31.771  77.593  1.00  0.00           C  
ATOM   1049  CG2 VAL   139      16.817 -33.556  77.817  1.00  0.00           C  
ATOM   1050  N   TRP   140      18.385 -31.696  73.869  1.00  0.00              
ATOM   1051  CA  TRP   140      19.211 -30.837  73.002  1.00  0.00              
ATOM   1052  CB  TRP   140      20.357 -31.484  72.272  1.00  0.00              
ATOM   1053  C   TRP   140      18.374 -30.122  72.056  1.00  0.00              
ATOM   1054  O   TRP   140      18.719 -28.972  71.765  1.00  0.00              
ATOM   1055  CG  TRP   140      21.409 -31.946  73.257  1.00  0.00           C  
ATOM   1056  CD1 TRP   140      21.631 -33.229  73.677  1.00  0.00           C  
ATOM   1057  CD2 TRP   140      22.431 -31.147  73.864  1.00  0.00           C  
ATOM   1058  NE1 TRP   140      22.704 -33.252  74.518  1.00  0.00           N  
ATOM   1059  CE2 TRP   140      23.222 -31.994  74.641  1.00  0.00           C  
ATOM   1060  CE3 TRP   140      22.756 -29.773  73.807  1.00  0.00           C  
ATOM   1061  CZ2 TRP   140      24.298 -31.527  75.406  1.00  0.00           C  
ATOM   1062  CZ3 TRP   140      23.814 -29.301  74.545  1.00  0.00           C  
ATOM   1063  CH2 TRP   140      24.567 -30.186  75.349  1.00  0.00           C  
ATOM   1064  N   ARG   141      17.278 -30.697  71.559  1.00  0.00              
ATOM   1065  CA  ARG   141      16.319 -30.070  70.658  1.00  0.00              
ATOM   1066  CB  ARG   141      15.193 -31.059  70.332  1.00  0.00              
ATOM   1067  C   ARG   141      15.727 -28.889  71.400  1.00  0.00              
ATOM   1068  O   ARG   141      15.732 -27.774  70.859  1.00  0.00              
ATOM   1069  CG  ARG   141      14.240 -30.636  69.199  1.00  0.00           C  
ATOM   1070  CD  ARG   141      13.194 -31.743  69.028  1.00  0.00           C  
ATOM   1071  NE  ARG   141      12.041 -31.350  68.215  1.00  0.00           N  
ATOM   1072  CZ  ARG   141      12.030 -31.595  66.902  1.00  0.00           C  
ATOM   1073  NH1 ARG   141      13.092 -32.167  66.347  1.00  0.00           N  
ATOM   1074  NH2 ARG   141      11.008 -31.273  66.134  1.00  0.00           N  
ATOM   1075  N   THR   142      15.285 -29.091  72.640  1.00  0.00              
ATOM   1076  CA  THR   142      14.775 -28.034  73.475  1.00  0.00              
ATOM   1077  CB  THR   142      14.418 -28.556  74.888  1.00  0.00              
ATOM   1078  C   THR   142      15.775 -26.909  73.597  1.00  0.00              
ATOM   1079  O   THR   142      15.352 -25.789  73.334  1.00  0.00              
ATOM   1080  OG1 THR   142      13.610 -29.730  74.769  1.00  0.00           O  
ATOM   1081  CG2 THR   142      13.652 -27.509  75.672  1.00  0.00           C  
ATOM   1082  N   HIS   143      17.063 -27.136  73.851  1.00  0.00              
ATOM   1083  CA  HIS   143      18.093 -26.202  73.822  1.00  0.00              
ATOM   1084  CB  HIS   143      19.445 -26.958  73.743  1.00  0.00              
ATOM   1085  C   HIS   143      18.312 -25.423  72.491  1.00  0.00              
ATOM   1086  O   HIS   143      19.035 -24.421  72.524  1.00  0.00              
ATOM   1087  CG  HIS   143      20.679 -26.110  73.818  1.00  0.00           C  
ATOM   1088  ND1 HIS   143      21.958 -26.666  73.906  1.00  0.00           N  
ATOM   1089  CD2 HIS   143      20.886 -24.782  73.809  1.00  0.00           C  
ATOM   1090  CE1 HIS   143      22.860 -25.720  73.948  1.00  0.00           C  
ATOM   1091  NE2 HIS   143      22.236 -24.576  73.896  1.00  0.00           N  
ATOM   1092  N   ARG   144      17.696 -25.823  71.382  1.00  0.00              
ATOM   1093  CA  ARG   144      17.673 -25.168  70.187  1.00  0.00              
ATOM   1094  CB  ARG   144      17.057 -25.989  69.050  1.00  0.00              
ATOM   1095  C   ARG   144      17.053 -23.764  70.190  1.00  0.00              
ATOM   1096  O   ARG   144      17.395 -22.960  69.279  1.00  0.00              
ATOM   1097  CG  ARG   144      17.858 -27.248  68.741  1.00  0.00           C  
ATOM   1098  CD  ARG   144      17.394 -27.927  67.472  1.00  0.00           C  
ATOM   1099  NE  ARG   144      16.029 -28.431  67.584  1.00  0.00           N  
ATOM   1100  CZ  ARG   144      15.696 -29.609  68.111  1.00  0.00           C  
ATOM   1101  NH1 ARG   144      16.625 -30.430  68.591  1.00  0.00           N  
ATOM   1102  NH2 ARG   144      14.421 -29.975  68.134  1.00  0.00           N  
ATOM   1103  N   PRO   145      16.281 -23.417  71.211  1.00  0.00              
ATOM   1104  CA  PRO   145      15.649 -22.162  71.380  1.00  0.00              
ATOM   1105  CB  PRO   145      14.419 -21.372  71.853  1.00  0.00              
ATOM   1106  C   PRO   145      16.698 -20.871  71.179  1.00  0.00              
ATOM   1107  O   PRO   145      16.541 -19.702  70.888  1.00  0.00              
ATOM   1108  CG  PRO   145      14.012 -22.059  73.114  1.00  0.00           C  
ATOM   1109  CD  PRO   145      14.332 -23.518  72.933  1.00  0.00           C  
ATOM   1110  N   SER   146      17.722 -21.262  71.874  1.00  0.00              
ATOM   1111  CA  SER   146      19.072 -20.495  71.650  1.00  0.00              
ATOM   1112  CB  SER   146      19.339 -18.998  71.706  1.00  0.00              
ATOM   1113  C   SER   146      19.687 -20.921  72.968  1.00  0.00              
ATOM   1114  O   SER   146      19.310 -20.343  73.991  1.00  0.00              
ATOM   1115  OG  SER   146      18.955 -18.356  70.501  1.00  0.00           O  
ATOM   1116  N   TRP   147      20.656 -21.837  72.955  1.00  0.00              
ATOM   1117  CA  TRP   147      21.252 -22.288  74.197  1.00  0.00              
ATOM   1118  CB  TRP   147      21.967 -23.573  73.886  1.00  0.00              
ATOM   1119  C   TRP   147      21.401 -21.173  75.363  1.00  0.00              
ATOM   1120  O   TRP   147      20.957 -21.311  76.541  1.00  0.00              
ATOM   1121  CG  TRP   147      22.693 -24.249  75.042  1.00  0.00           C  
ATOM   1122  CD1 TRP   147      22.889 -23.712  76.295  1.00  0.00           C  
ATOM   1123  CD2 TRP   147      23.242 -25.546  75.015  1.00  0.00           C  
ATOM   1124  NE1 TRP   147      23.638 -24.646  77.018  1.00  0.00           N  
ATOM   1125  CE2 TRP   147      23.827 -25.769  76.296  1.00  0.00           C  
ATOM   1126  CE3 TRP   147      23.312 -26.566  74.060  1.00  0.00           C  
ATOM   1127  CZ2 TRP   147      24.535 -26.925  76.576  1.00  0.00           C  
ATOM   1128  CZ3 TRP   147      23.926 -27.757  74.375  1.00  0.00           C  
ATOM   1129  CH2 TRP   147      24.550 -27.920  75.634  1.00  0.00           C  
ATOM   1130  N   LYS   148      22.146 -20.137  75.000  1.00  0.00              
ATOM   1131  CA  LYS   148      22.361 -19.063  75.888  1.00  0.00              
ATOM   1132  CB  LYS   148      23.746 -18.484  75.587  1.00  0.00              
ATOM   1133  C   LYS   148      21.141 -18.267  76.007  1.00  0.00              
ATOM   1134  O   LYS   148      20.100 -18.592  75.438  1.00  0.00              
ATOM   1135  CG  LYS   148      24.888 -19.432  75.886  1.00  0.00           C  
ATOM   1136  CD  LYS   148      26.197 -19.016  75.216  1.00  0.00           C  
ATOM   1137  CE  LYS   148      26.672 -17.640  75.619  1.00  0.00           C  
ATOM   1138  NZ  LYS   148      27.949 -17.304  74.916  1.00  0.00           N  
ATOM   1139  N   ASN   149      21.151 -17.110  76.674  1.00  0.00              
ATOM   1140  CA  ASN   149      19.945 -16.273  76.820  1.00  0.00              
ATOM   1141  CB  ASN   149      20.131 -15.186  77.868  1.00  0.00              
ATOM   1142  C   ASN   149      19.526 -15.537  75.528  1.00  0.00              
ATOM   1143  O   ASN   149      18.938 -14.464  75.620  1.00  0.00              
ATOM   1144  CG  ASN   149      20.057 -15.731  79.245  1.00  0.00           C  
ATOM   1145  OD1 ASN   149      20.945 -16.464  79.677  1.00  0.00           O  
ATOM   1146  ND2 ASN   149      18.981 -15.423  79.943  1.00  0.00           N  
ATOM   1147  N   SER   150      19.885 -16.073  74.365  1.00  0.00              
ATOM   1148  CA  SER   150      19.664 -15.528  73.098  1.00  0.00              
ATOM   1149  CB  SER   150      18.212 -15.074  72.975  1.00  0.00              
ATOM   1150  C   SER   150      20.698 -14.468  72.638  1.00  0.00              
ATOM   1151  O   SER   150      20.941 -14.358  71.439  1.00  0.00              
ATOM   1152  OG  SER   150      18.039 -13.812  73.608  1.00  0.00           O  
ATOM   1153  N   LYS   151      21.288 -13.679  73.528  1.00  0.00              
ATOM   1154  CA  LYS   151      22.353 -12.858  73.131  1.00  0.00              
ATOM   1155  CB  LYS   151      22.770 -12.296  74.484  1.00  0.00              
ATOM   1156  C   LYS   151      23.445 -12.951  72.010  1.00  0.00              
ATOM   1157  O   LYS   151      23.698 -12.045  71.207  1.00  0.00              
ATOM   1158  CG  LYS   151      21.582 -12.022  75.411  1.00  0.00           C  
ATOM   1159  CD  LYS   151      22.095 -11.661  76.818  1.00  0.00           C  
ATOM   1160  CE  LYS   151      20.878 -10.996  77.508  1.00  0.00           C  
ATOM   1161  NZ  LYS   151      21.030 -11.083  78.975  1.00  0.00           N  
ATOM   1162  N   SER   152      24.109 -14.100  72.011  1.00  0.00              
ATOM   1163  CA  SER   152      25.202 -14.302  71.079  1.00  0.00              
ATOM   1164  CB  SER   152      25.886 -15.547  71.670  1.00  0.00              
ATOM   1165  C   SER   152      24.762 -14.908  69.890  1.00  0.00              
ATOM   1166  O   SER   152      24.776 -16.105  70.130  1.00  0.00              
ATOM   1167  OG  SER   152      27.002 -15.901  70.866  1.00  0.00           O  
ATOM   1168  N   SER   153      24.500 -14.430  68.679  1.00  0.00              
ATOM   1169  CA  SER   153      24.044 -15.504  67.671  1.00  0.00              
ATOM   1170  CB  SER   153      23.456 -14.550  66.628  1.00  0.00              
ATOM   1171  C   SER   153      25.096 -16.534  67.296  1.00  0.00              
ATOM   1172  O   SER   153      24.760 -17.709  67.111  1.00  0.00              
ATOM   1173  OG  SER   153      24.420 -14.209  65.650  1.00  0.00           O  
ATOM   1174  N   CYS   154      26.348 -16.106  67.134  1.00  0.00              
ATOM   1175  CA  CYS   154      27.432 -16.983  66.797  1.00  0.00              
ATOM   1176  CB  CYS   154      28.697 -16.156  66.620  1.00  0.00              
ATOM   1177  C   CYS   154      27.690 -18.101  67.723  1.00  0.00              
ATOM   1178  O   CYS   154      28.123 -19.156  67.278  1.00  0.00              
ATOM   1179  SG  CYS   154      28.651 -15.188  65.108  1.00  0.00           S  
ATOM   1180  N   LEU   155      27.448 -17.892  69.013  1.00  0.00              
ATOM   1181  CA  LEU   155      27.599 -18.911  70.068  1.00  0.00              
ATOM   1182  CB  LEU   155      27.717 -18.264  71.446  1.00  0.00              
ATOM   1183  C   LEU   155      26.494 -19.991  70.007  1.00  0.00              
ATOM   1184  O   LEU   155      26.712 -21.163  70.272  1.00  0.00              
ATOM   1185  CG  LEU   155      28.842 -17.220  71.571  1.00  0.00           C  
ATOM   1186  CD1 LEU   155      29.025 -16.767  73.021  1.00  0.00           C  
ATOM   1187  CD2 LEU   155      30.129 -17.847  71.074  1.00  0.00           C  
ATOM   1188  N   ARG   156      25.284 -19.532  69.688  1.00  0.00              
ATOM   1189  CA  ARG   156      24.152 -20.448  69.573  1.00  0.00              
ATOM   1190  CB  ARG   156      22.865 -19.669  69.353  1.00  0.00              
ATOM   1191  C   ARG   156      24.546 -21.398  68.361  1.00  0.00              
ATOM   1192  O   ARG   156      24.554 -22.618  68.493  1.00  0.00              
ATOM   1193  CG  ARG   156      22.353 -18.936  70.584  1.00  0.00           C  
ATOM   1194  CD  ARG   156      21.144 -18.147  70.312  1.00  0.00           C  
ATOM   1195  NE  ARG   156      20.651 -17.487  71.528  1.00  0.00           N  
ATOM   1196  CZ  ARG   156      19.969 -18.098  72.489  1.00  0.00           C  
ATOM   1197  NH1 ARG   156      19.661 -19.384  72.401  1.00  0.00           N  
ATOM   1198  NH2 ARG   156      19.568 -17.385  73.558  1.00  0.00           N  
ATOM   1199  N   LEU   157      24.861 -20.810  67.209  1.00  0.00              
ATOM   1200  CA  LEU   157      25.244 -21.587  66.107  1.00  0.00              
ATOM   1201  CB  LEU   157      25.506 -20.664  64.923  1.00  0.00              
ATOM   1202  C   LEU   157      26.321 -22.597  66.430  1.00  0.00              
ATOM   1203  O   LEU   157      26.241 -23.786  66.128  1.00  0.00              
ATOM   1204  CG  LEU   157      24.315 -19.909  64.321  1.00  0.00           C  
ATOM   1205  CD1 LEU   157      24.787 -18.941  63.248  1.00  0.00           C  
ATOM   1206  CD2 LEU   157      23.336 -20.930  63.762  1.00  0.00           C  
ATOM   1207  N   LEU   158      27.354 -22.090  67.102  1.00  0.00              
ATOM   1208  CA  LEU   158      28.478 -23.013  67.476  1.00  0.00              
ATOM   1209  CB  LEU   158      29.580 -22.298  68.267  1.00  0.00              
ATOM   1210  C   LEU   158      28.228 -24.148  68.440  1.00  0.00              
ATOM   1211  O   LEU   158      29.084 -24.961  68.784  1.00  0.00              
ATOM   1212  CG  LEU   158      30.347 -21.208  67.517  1.00  0.00           C  
ATOM   1213  CD1 LEU   158      31.672 -20.915  68.203  1.00  0.00           C  
ATOM   1214  CD2 LEU   158      30.568 -21.606  66.066  1.00  0.00           C  
ATOM   1215  N   LEU   159      26.985 -24.167  68.913  1.00  0.00              
ATOM   1216  CA  LEU   159      26.544 -25.235  69.881  1.00  0.00              
ATOM   1217  CB  LEU   159      25.892 -24.836  71.188  1.00  0.00              
ATOM   1218  C   LEU   159      25.678 -26.032  69.050  1.00  0.00              
ATOM   1219  O   LEU   159      25.899 -27.248  69.083  1.00  0.00              
ATOM   1220  CG  LEU   159      26.773 -24.107  72.253  1.00  0.00           C  
ATOM   1221  CD1 LEU   159      25.931 -23.920  73.466  1.00  0.00           C  
ATOM   1222  CD2 LEU   159      27.983 -24.967  72.599  1.00  0.00           C  
ATOM   1223  N   ASP   160      24.750 -25.486  68.264  1.00  0.00              
ATOM   1224  CA  ASP   160      23.919 -26.144  67.286  1.00  0.00              
ATOM   1225  CB  ASP   160      23.201 -25.172  66.348  1.00  0.00              
ATOM   1226  C   ASP   160      24.631 -27.073  66.385  1.00  0.00              
ATOM   1227  O   ASP   160      24.065 -28.140  66.163  1.00  0.00              
ATOM   1228  CG  ASP   160      22.050 -24.450  67.012  1.00  0.00           C  
ATOM   1229  OD1 ASP   160      21.490 -24.979  67.999  1.00  0.00           O  
ATOM   1230  OD2 ASP   160      21.693 -23.353  66.533  1.00  0.00           O  
ATOM   1231  N   GLY   161      25.859 -26.803  65.963  1.00  0.00              
ATOM   1232  CA  GLY   161      26.719 -27.596  65.170  1.00  0.00              
ATOM   1233  C   GLY   161      27.121 -28.921  65.729  1.00  0.00              
ATOM   1234  O   GLY   161      27.427 -29.870  65.009  1.00  0.00              
ATOM   1235  N   ILE   162      27.136 -28.992  67.060  1.00  0.00              
ATOM   1236  CA  ILE   162      27.623 -30.243  67.718  1.00  0.00              
ATOM   1237  CB  ILE   162      27.871 -29.978  69.228  1.00  0.00              
ATOM   1238  C   ILE   162      26.439 -31.319  67.464  1.00  0.00              
ATOM   1239  O   ILE   162      26.620 -32.526  67.640  1.00  0.00              
ATOM   1240  CG1 ILE   162      28.509 -31.141  69.997  1.00  0.00           C  
ATOM   1241  CG2 ILE   162      26.627 -29.469  69.962  1.00  0.00           C  
ATOM   1242  CD1 ILE   162      29.749 -31.735  69.322  1.00  0.00           C  
ATOM   1243  N   VAL   163      25.230 -30.797  67.276  1.00  0.00              
ATOM   1244  CA  VAL   163      24.128 -31.673  67.255  1.00  0.00              
ATOM   1245  CB  VAL   163      22.851 -31.171  67.927  1.00  0.00              
ATOM   1246  C   VAL   163      23.741 -31.880  65.780  1.00  0.00              
ATOM   1247  O   VAL   163      23.604 -33.009  65.307  1.00  0.00              
ATOM   1248  CG1 VAL   163      21.632 -31.992  67.457  1.00  0.00           C  
ATOM   1249  CG2 VAL   163      22.992 -31.357  69.441  1.00  0.00           C  
ATOM   1250  N   ALA   164      23.584 -30.766  65.070  1.00  0.00              
ATOM   1251  CA  ALA   164      23.207 -30.775  63.681  1.00  0.00              
ATOM   1252  CB  ALA   164      23.011 -29.373  63.122  1.00  0.00              
ATOM   1253  C   ALA   164      24.088 -31.533  62.707  1.00  0.00              
ATOM   1254  O   ALA   164      23.685 -32.157  61.741  1.00  0.00              
ATOM   1255  N   THR   165      25.382 -31.408  62.987  1.00  0.00              
ATOM   1256  CA  THR   165      26.324 -32.038  61.909  1.00  0.00              
ATOM   1257  CB  THR   165      27.708 -31.262  62.120  1.00  0.00              
ATOM   1258  C   THR   165      26.036 -33.633  61.750  1.00  0.00              
ATOM   1259  O   THR   165      25.875 -34.319  60.752  1.00  0.00              
ATOM   1260  OG1 THR   165      28.046 -31.671  63.468  1.00  0.00           O  
ATOM   1261  CG2 THR   165      27.537 -29.771  61.814  1.00  0.00           C  
ATOM   1262  N   PRO   166      26.149 -34.148  62.975  1.00  0.00              
ATOM   1263  CA  PRO   166      26.037 -35.695  62.922  1.00  0.00              
ATOM   1264  CB  PRO   166      26.284 -36.027  64.382  1.00  0.00              
ATOM   1265  C   PRO   166      24.614 -36.072  62.432  1.00  0.00              
ATOM   1266  O   PRO   166      24.378 -36.958  61.607  1.00  0.00              
ATOM   1267  CG  PRO   166      27.311 -35.040  64.759  1.00  0.00           C  
ATOM   1268  CD  PRO   166      26.760 -33.777  64.175  1.00  0.00           C  
ATOM   1269  N   LEU   167      23.668 -35.339  63.020  1.00  0.00              
ATOM   1270  CA  LEU   167      22.243 -35.608  62.690  1.00  0.00              
ATOM   1271  CB  LEU   167      21.356 -34.843  63.669  1.00  0.00              
ATOM   1272  C   LEU   167      21.930 -35.449  61.234  1.00  0.00              
ATOM   1273  O   LEU   167      21.312 -36.312  60.601  1.00  0.00              
ATOM   1274  CG  LEU   167      21.679 -35.088  65.155  1.00  0.00           C  
ATOM   1275  CD1 LEU   167      20.630 -34.452  66.067  1.00  0.00           C  
ATOM   1276  CD2 LEU   167      21.711 -36.585  65.393  1.00  0.00           C  
ATOM   1277  N   LEU   168      22.333 -34.301  60.690  1.00  0.00              
ATOM   1278  CA  LEU   168      22.047 -34.009  59.248  1.00  0.00              
ATOM   1279  CB  LEU   168      22.505 -32.583  58.893  1.00  0.00              
ATOM   1280  C   LEU   168      22.771 -34.992  58.277  1.00  0.00              
ATOM   1281  O   LEU   168      22.255 -35.292  57.194  1.00  0.00              
ATOM   1282  CG  LEU   168      21.557 -31.441  59.294  1.00  0.00           C  
ATOM   1283  CD1 LEU   168      22.243 -30.079  59.214  1.00  0.00           C  
ATOM   1284  CD2 LEU   168      20.319 -31.477  58.396  1.00  0.00           C  
ATOM   1285  N   ALA   169      23.940 -35.488  58.673  1.00  0.00              
ATOM   1286  CA  ALA   169      24.648 -36.447  57.927  1.00  0.00              
ATOM   1287  CB  ALA   169      25.870 -36.918  58.709  1.00  0.00              
ATOM   1288  C   ALA   169      23.845 -37.763  57.673  1.00  0.00              
ATOM   1289  O   ALA   169      24.474 -38.829  57.722  1.00  0.00              
ATOM   1290  N   SER   170      22.532 -37.752  57.417  1.00  0.00              
ATOM   1291  CA  SER   170      21.929 -39.043  57.371  1.00  0.00              
ATOM   1292  CB  SER   170      20.478 -38.754  56.979  1.00  0.00              
ATOM   1293  C   SER   170      22.593 -40.074  56.464  1.00  0.00              
ATOM   1294  O   SER   170      22.724 -41.226  56.865  1.00  0.00              
ATOM   1295  OG  SER   170      20.298 -38.242  55.665  1.00  0.00           O  
ATOM   1296  N   ILE   171      23.091 -39.671  55.297  1.00  0.00              
ATOM   1297  CA  ILE   171      23.817 -40.544  54.428  1.00  0.00              
ATOM   1298  CB  ILE   171      24.312 -39.792  53.172  1.00  0.00              
ATOM   1299  C   ILE   171      25.250 -40.983  54.757  1.00  0.00              
ATOM   1300  O   ILE   171      25.832 -41.750  53.992  1.00  0.00              
ATOM   1301  CG1 ILE   171      23.125 -39.261  52.351  1.00  0.00           C  
ATOM   1302  CG2 ILE   171      25.191 -40.737  52.377  1.00  0.00           C  
ATOM   1303  CD1 ILE   171      23.460 -38.414  51.149  1.00  0.00           C  
ATOM   1304  N   ALA   172      25.613 -40.661  55.976  1.00  0.00              
ATOM   1305  CA  ALA   172      26.851 -40.939  56.692  1.00  0.00              
ATOM   1306  CB  ALA   172      27.520 -39.691  57.250  1.00  0.00              
ATOM   1307  C   ALA   172      26.990 -42.102  57.385  1.00  0.00              
ATOM   1308  O   ALA   172      26.094 -41.912  58.203  1.00  0.00              
ATOM   1309  N   PHE   173      27.852 -43.113  57.488  1.00  0.00              
ATOM   1310  CA  PHE   173      27.679 -44.105  58.641  1.00  0.00              
ATOM   1311  CB  PHE   173      28.261 -45.401  58.094  1.00  0.00              
ATOM   1312  C   PHE   173      28.857 -43.714  59.644  1.00  0.00              
ATOM   1313  O   PHE   173      29.137 -44.466  60.569  1.00  0.00              
ATOM   1314  CG  PHE   173      27.298 -46.191  57.280  1.00  0.00           C  
ATOM   1315  CD1 PHE   173      26.388 -47.034  57.910  1.00  0.00           C  
ATOM   1316  CD2 PHE   173      27.262 -46.069  55.902  1.00  0.00           C  
ATOM   1317  CE1 PHE   173      25.453 -47.738  57.169  1.00  0.00           C  
ATOM   1318  CE2 PHE   173      26.328 -46.775  55.149  1.00  0.00           C  
ATOM   1319  CZ  PHE   173      25.424 -47.607  55.782  1.00  0.00           C  
ATOM   1320  N   TYR   174      29.531 -42.590  59.417  1.00  0.00              
ATOM   1321  CA  TYR   174      30.329 -42.066  60.402  1.00  0.00              
ATOM   1322  CB  TYR   174      30.823 -40.747  59.817  1.00  0.00              
ATOM   1323  C   TYR   174      30.016 -41.638  61.793  1.00  0.00              
ATOM   1324  O   TYR   174      29.099 -40.852  62.042  1.00  0.00              
ATOM   1325  CG  TYR   174      31.908 -40.913  58.772  1.00  0.00           C  
ATOM   1326  CD1 TYR   174      33.196 -41.263  59.173  1.00  0.00           C  
ATOM   1327  CD2 TYR   174      31.670 -40.744  57.416  1.00  0.00           C  
ATOM   1328  CE1 TYR   174      34.217 -41.439  58.255  1.00  0.00           C  
ATOM   1329  CE2 TYR   174      32.688 -40.915  56.489  1.00  0.00           C  
ATOM   1330  CZ  TYR   174      33.956 -41.260  56.906  1.00  0.00           C  
ATOM   1331  OH  TYR   174      34.995 -41.442  56.003  1.00  0.00           O  
ATOM   1332  N   ALA   175      30.762 -42.200  62.740  1.00  0.00              
ATOM   1333  CA  ALA   175      30.579 -41.879  64.144  1.00  0.00              
ATOM   1334  CB  ALA   175      31.015 -40.441  64.419  1.00  0.00              
ATOM   1335  C   ALA   175      29.442 -42.698  64.690  1.00  0.00              
ATOM   1336  O   ALA   175      29.715 -43.284  65.739  1.00  0.00              
ATOM   1337  N   HIS   176      28.307 -42.896  64.022  1.00  0.00              
ATOM   1338  CA  HIS   176      27.184 -43.628  64.258  1.00  0.00              
ATOM   1339  CB  HIS   176      26.029 -42.694  64.633  1.00  0.00              
ATOM   1340  C   HIS   176      26.790 -44.477  62.815  1.00  0.00              
ATOM   1341  O   HIS   176      26.772 -43.970  61.693  1.00  0.00              
ATOM   1342  CG  HIS   176      26.378 -41.699  65.701  1.00  0.00           C  
ATOM   1343  ND1 HIS   176      26.210 -41.968  67.048  1.00  0.00           N  
ATOM   1344  CD2 HIS   176      26.887 -40.456  65.625  1.00  0.00           C  
ATOM   1345  CE1 HIS   176      26.607 -40.922  67.748  1.00  0.00           C  
ATOM   1346  NE2 HIS   176      27.024 -39.987  66.921  1.00  0.00           N  
ATOM   1347  N   TRP   177      26.448 -45.745  63.022  1.00  0.00              
ATOM   1348  CA  TRP   177      26.127 -46.485  61.940  1.00  0.00              
ATOM   1349  CB  TRP   177      26.936 -47.779  61.839  1.00  0.00              
ATOM   1350  C   TRP   177      24.721 -46.881  62.247  1.00  0.00              
ATOM   1351  O   TRP   177      24.356 -47.450  63.282  1.00  0.00              
ATOM   1352  CG  TRP   177      28.402 -47.627  62.123  1.00  0.00           C  
ATOM   1353  CD1 TRP   177      29.035 -47.633  63.356  1.00  0.00           C  
ATOM   1354  CD2 TRP   177      29.426 -47.477  61.151  1.00  0.00           C  
ATOM   1355  NE1 TRP   177      30.396 -47.495  63.193  1.00  0.00           N  
ATOM   1356  CE2 TRP   177      30.663 -47.397  61.850  1.00  0.00           C  
ATOM   1357  CE3 TRP   177      29.424 -47.400  59.754  1.00  0.00           C  
ATOM   1358  CZ2 TRP   177      31.882 -47.244  61.189  1.00  0.00           C  
ATOM   1359  CZ3 TRP   177      30.638 -47.248  59.092  1.00  0.00           C  
ATOM   1360  CH2 TRP   177      31.852 -47.171  59.812  1.00  0.00           C  
ATOM   1361  N   ASP   178      23.878 -46.527  61.283  1.00  0.00              
ATOM   1362  CA  ASP   178      22.353 -46.516  61.435  1.00  0.00              
ATOM   1363  CB  ASP   178      21.789 -45.410  62.292  1.00  0.00              
ATOM   1364  C   ASP   178      21.522 -46.443  60.340  1.00  0.00              
ATOM   1365  O   ASP   178      21.839 -45.576  59.508  1.00  0.00              
ATOM   1366  CG  ASP   178      20.499 -45.699  63.005  1.00  0.00           C  
ATOM   1367  OD1 ASP   178      19.425 -45.812  62.377  1.00  0.00           O  
ATOM   1368  OD2 ASP   178      20.524 -45.789  64.254  1.00  0.00           O  
ATOM   1369  N   ASP   179      20.559 -47.346  60.111  1.00  0.00              
ATOM   1370  CA  ASP   179      19.645 -47.349  58.896  1.00  0.00              
ATOM   1371  CB  ASP   179      19.162 -48.768  58.868  1.00  0.00              
ATOM   1372  C   ASP   179      18.685 -46.278  58.386  1.00  0.00              
ATOM   1373  O   ASP   179      17.854 -46.560  57.517  1.00  0.00              
ATOM   1374  CG  ASP   179      18.458 -49.258  57.624  1.00  0.00           C  
ATOM   1375  OD1 ASP   179      17.961 -48.452  56.848  1.00  0.00           O  
ATOM   1376  OD2 ASP   179      18.376 -50.476  57.457  1.00  0.00           O  
ATOM   1377  N   GLU   180      18.774 -45.072  58.938  1.00  0.00              
ATOM   1378  CA  GLU   180      17.768 -44.045  58.642  1.00  0.00              
ATOM   1379  CB  GLU   180      18.021 -42.853  59.591  1.00  0.00              
ATOM   1380  C   GLU   180      18.280 -43.130  57.590  1.00  0.00              
ATOM   1381  O   GLU   180      18.388 -41.927  57.808  1.00  0.00              
ATOM   1382  CG  GLU   180      17.093 -41.683  59.287  1.00  0.00           C  
ATOM   1383  CD  GLU   180      17.503 -40.348  59.839  1.00  0.00           C  
ATOM   1384  OE1 GLU   180      18.357 -40.244  60.755  1.00  0.00           O  
ATOM   1385  OE2 GLU   180      16.922 -39.343  59.361  1.00  0.00           O  
ATOM   1386  N   GLY   181      18.631 -43.698  56.447  1.00  0.00              
ATOM   1387  CA  GLY   181      19.284 -43.175  55.268  1.00  0.00              
ATOM   1388  C   GLY   181      18.256 -42.688  54.136  1.00  0.00              
ATOM   1389  O   GLY   181      17.168 -43.185  53.900  1.00  0.00              
ATOM   1390  N   GLN   182      18.668 -41.588  53.531  1.00  0.00              
ATOM   1391  CA  GLN   182      17.757 -41.031  52.531  1.00  0.00              
ATOM   1392  CB  GLN   182      17.383 -42.006  51.400  1.00  0.00              
ATOM   1393  C   GLN   182      16.468 -40.432  52.973  1.00  0.00              
ATOM   1394  O   GLN   182      15.555 -40.156  52.190  1.00  0.00              
ATOM   1395  CG  GLN   182      18.534 -42.447  50.495  1.00  0.00           C  
ATOM   1396  CD  GLN   182      19.241 -41.296  49.778  1.00  0.00           C  
ATOM   1397  OE1 GLN   182      18.638 -40.265  49.465  1.00  0.00           O  
ATOM   1398  NE2 GLN   182      20.526 -41.488  49.494  1.00  0.00           N  
ATOM   1399  N   VAL   183      16.462 -40.081  54.264  1.00  0.00              
ATOM   1400  CA  VAL   183      15.367 -39.410  55.004  1.00  0.00              
ATOM   1401  CB  VAL   183      15.578 -39.105  56.514  1.00  0.00              
ATOM   1402  C   VAL   183      14.959 -37.975  54.520  1.00  0.00              
ATOM   1403  O   VAL   183      13.823 -37.532  54.751  1.00  0.00              
ATOM   1404  CG1 VAL   183      14.312 -38.488  57.113  1.00  0.00           C  
ATOM   1405  CG2 VAL   183      15.877 -40.370  57.244  1.00  0.00           C  
ATOM   1406  N   PHE   184      15.890 -37.246  53.899  1.00  0.00              
ATOM   1407  CA  PHE   184      15.585 -35.953  53.423  1.00  0.00              
ATOM   1408  CB  PHE   184      16.440 -34.923  54.216  1.00  0.00              
ATOM   1409  C   PHE   184      15.584 -35.745  51.883  1.00  0.00              
ATOM   1410  O   PHE   184      15.733 -34.626  51.388  1.00  0.00              
ATOM   1411  CG  PHE   184      16.128 -34.929  55.699  1.00  0.00           C  
ATOM   1412  CD1 PHE   184      15.019 -34.248  56.152  1.00  0.00           C  
ATOM   1413  CD2 PHE   184      16.925 -35.611  56.597  1.00  0.00           C  
ATOM   1414  CE1 PHE   184      14.702 -34.229  57.512  1.00  0.00           C  
ATOM   1415  CE2 PHE   184      16.632 -35.600  57.945  1.00  0.00           C  
ATOM   1416  CZ  PHE   184      15.507 -34.927  58.389  1.00  0.00           C  
ATOM   1417  N   ASP   185      15.577 -36.860  51.159  1.00  0.00              
ATOM   1418  CA  ASP   185      15.597 -36.703  49.692  1.00  0.00              
ATOM   1419  CB  ASP   185      16.871 -36.773  48.856  1.00  0.00              
ATOM   1420  C   ASP   185      14.333 -37.046  48.969  1.00  0.00              
ATOM   1421  O   ASP   185      13.318 -36.340  48.947  1.00  0.00              
ATOM   1422  CG  ASP   185      18.062 -37.267  49.659  1.00  0.00           C  
ATOM   1423  OD1 ASP   185      17.861 -38.084  50.594  1.00  0.00           O  
ATOM   1424  OD2 ASP   185      19.196 -36.831  49.358  1.00  0.00           O  
ATOM   1425  N   HIS   186      14.357 -38.273  48.453  1.00  0.00              
ATOM   1426  CA  HIS   186      13.059 -38.744  47.715  1.00  0.00              
ATOM   1427  CB  HIS   186      12.920 -38.331  46.248  1.00  0.00              
ATOM   1428  C   HIS   186      13.119 -40.177  48.211  1.00  0.00              
ATOM   1429  O   HIS   186      14.207 -40.706  48.479  1.00  0.00              
ATOM   1430  CG  HIS   186      11.584 -38.372  45.621  1.00  0.00           C  
ATOM   1431  ND1 HIS   186      11.448 -38.257  44.220  1.00  0.00           N  
ATOM   1432  CD2 HIS   186      10.326 -38.510  46.115  1.00  0.00           C  
ATOM   1433  CE1 HIS   186      10.159 -38.327  43.933  1.00  0.00           C  
ATOM   1434  NE2 HIS   186       9.467 -38.469  45.044  1.00  0.00           N  
ATOM   1435  N   ASP   187      11.964 -40.817  48.319  1.00  0.00              
ATOM   1436  CA  ASP   187      11.914 -42.235  48.734  1.00  0.00              
ATOM   1437  CB  ASP   187      10.628 -42.643  49.444  1.00  0.00              
ATOM   1438  C   ASP   187      11.419 -43.098  47.558  1.00  0.00              
ATOM   1439  O   ASP   187      10.379 -42.924  46.919  1.00  0.00              
ATOM   1440  CG  ASP   187      10.508 -42.143  50.864  1.00  0.00           C  
ATOM   1441  OD1 ASP   187      11.531 -41.835  51.493  1.00  0.00           O  
ATOM   1442  OD2 ASP   187       9.338 -42.071  51.273  1.00  0.00           O  
ATOM   1443  N   GLN   188      12.310 -44.034  47.256  1.00  0.00              
ATOM   1444  CA  GLN   188      12.280 -45.123  46.283  1.00  0.00              
ATOM   1445  CB  GLN   188      13.479 -46.071  46.223  1.00  0.00              
ATOM   1446  C   GLN   188      11.261 -46.217  46.479  1.00  0.00              
ATOM   1447  O   GLN   188      11.168 -46.754  47.588  1.00  0.00              
ATOM   1448  CG  GLN   188      14.757 -45.428  45.709  1.00  0.00           C  
ATOM   1449  CD  GLN   188      15.828 -46.446  45.361  1.00  0.00           C  
ATOM   1450  OE1 GLN   188      15.570 -47.649  45.328  1.00  0.00           O  
ATOM   1451  NE2 GLN   188      17.031 -45.967  45.084  1.00  0.00           N  
ATOM   1452  N   PRO   189      10.507 -46.541  45.434  1.00  0.00              
ATOM   1453  CA  PRO   189       9.535 -47.639  45.525  1.00  0.00              
ATOM   1454  CB  PRO   189       8.134 -47.119  45.300  1.00  0.00              
ATOM   1455  C   PRO   189       9.733 -48.957  44.815  1.00  0.00              
ATOM   1456  O   PRO   189      10.004 -49.980  45.442  1.00  0.00              
ATOM   1457  CG  PRO   189       8.289 -45.830  44.620  1.00  0.00           C  
ATOM   1458  CD  PRO   189       9.547 -45.207  45.272  1.00  0.00           C  
ATOM   1459  N   VAL   190       9.636 -48.919  43.490  1.00  0.00              
ATOM   1460  CA  VAL   190       9.830 -50.081  42.633  1.00  0.00              
ATOM   1461  CB  VAL   190       8.946 -51.289  42.298  1.00  0.00              
ATOM   1462  C   VAL   190      10.939 -49.365  41.626  1.00  0.00              
ATOM   1463  O   VAL   190      12.129 -49.603  41.444  1.00  0.00              
ATOM   1464  CG1 VAL   190       9.601 -52.122  41.222  1.00  0.00           C  
ATOM   1465  CG2 VAL   190       8.714 -52.118  43.527  1.00  0.00           C  
ATOM   1466  N   GLU   191      10.276 -48.470  40.915  1.00  0.00              
ATOM   1467  CA  GLU   191      11.210 -47.754  39.965  1.00  0.00              
ATOM   1468  CB  GLU   191       9.950 -48.048  39.146  1.00  0.00              
ATOM   1469  C   GLU   191      11.142 -46.154  40.158  1.00  0.00              
ATOM   1470  O   GLU   191      11.769 -45.371  39.441  1.00  0.00              
ATOM   1471  CG  GLU   191       8.961 -48.886  39.914  1.00  0.00           C  
ATOM   1472  CD  GLU   191       7.756 -49.267  39.098  1.00  0.00           C  
ATOM   1473  OE1 GLU   191       7.878 -50.174  38.240  1.00  0.00           O  
ATOM   1474  OE2 GLU   191       6.678 -48.663  39.326  1.00  0.00           O  
ATOM   1475  N   SER   192      10.093 -45.785  40.887  1.00  0.00              
ATOM   1476  CA  SER   192      10.078 -44.272  40.988  1.00  0.00              
ATOM   1477  CB  SER   192       9.074 -43.545  40.090  1.00  0.00              
ATOM   1478  C   SER   192       9.499 -44.002  42.174  1.00  0.00              
ATOM   1479  O   SER   192       8.684 -44.815  42.624  1.00  0.00              
ATOM   1480  OG  SER   192       9.440 -43.661  38.729  1.00  0.00           O  
ATOM   1481  N   LEU   193       9.957 -42.958  42.856  1.00  0.00              
ATOM   1482  CA  LEU   193       9.409 -42.624  44.340  1.00  0.00              
ATOM   1483  CB  LEU   193      10.020 -43.382  45.535  1.00  0.00              
ATOM   1484  C   LEU   193       9.574 -41.176  44.384  1.00  0.00              
ATOM   1485  O   LEU   193      10.724 -40.756  44.233  1.00  0.00              
ATOM   1486  CG  LEU   193       9.595 -42.906  46.935  1.00  0.00           C  
ATOM   1487  CD1 LEU   193       8.140 -43.273  47.169  1.00  0.00           C  
ATOM   1488  CD2 LEU   193      10.487 -43.505  48.014  1.00  0.00           C  
ATOM   1489  N   ASP   194       8.519 -40.380  44.498  1.00  0.00              
ATOM   1490  CA  ASP   194       8.903 -38.898  44.527  1.00  0.00              
ATOM   1491  CB  ASP   194       7.771 -38.149  43.796  1.00  0.00              
ATOM   1492  C   ASP   194       8.819 -38.494  45.987  1.00  0.00              
ATOM   1493  O   ASP   194       8.644 -39.353  46.856  1.00  0.00              
ATOM   1494  CG  ASP   194       6.370 -38.601  44.218  1.00  0.00           C  
ATOM   1495  OD1 ASP   194       6.193 -39.117  45.341  1.00  0.00           O  
ATOM   1496  OD2 ASP   194       5.427 -38.428  43.414  1.00  0.00           O  
ATOM   1497  N   PHE   195       9.078 -37.220  46.273  1.00  0.00              
ATOM   1498  CA  PHE   195       9.121 -36.601  47.472  1.00  0.00              
ATOM   1499  CB  PHE   195      10.610 -36.337  47.694  1.00  0.00              
ATOM   1500  C   PHE   195       8.166 -35.791  48.103  1.00  0.00              
ATOM   1501  O   PHE   195       7.053 -36.292  48.024  1.00  0.00              
ATOM   1502  CG  PHE   195      11.488 -37.518  47.367  1.00  0.00           C  
ATOM   1503  CD1 PHE   195      11.695 -38.522  48.306  1.00  0.00           C  
ATOM   1504  CD2 PHE   195      12.077 -37.648  46.109  1.00  0.00           C  
ATOM   1505  CE1 PHE   195      12.479 -39.637  48.006  1.00  0.00           C  
ATOM   1506  CE2 PHE   195      12.864 -38.758  45.795  1.00  0.00           C  
ATOM   1507  CZ  PHE   195      13.069 -39.752  46.749  1.00  0.00           C  
ATOM   1508  N   SER   196       8.412 -34.774  48.932  1.00  0.00              
ATOM   1509  CA  SER   196       7.381 -34.045  49.620  1.00  0.00              
ATOM   1510  CB  SER   196       6.394 -33.164  48.832  1.00  0.00              
ATOM   1511  C   SER   196       7.001 -34.380  51.088  1.00  0.00              
ATOM   1512  O   SER   196       6.724 -33.447  51.849  1.00  0.00              
ATOM   1513  OG  SER   196       6.132 -31.940  49.527  1.00  0.00           O  
ATOM   1514  N   SER   197       7.004 -35.650  51.479  1.00  0.00              
ATOM   1515  CA  SER   197       6.761 -36.079  52.780  1.00  0.00              
ATOM   1516  CB  SER   197       5.670 -37.153  52.787  1.00  0.00              
ATOM   1517  C   SER   197       7.924 -36.661  53.461  1.00  0.00              
ATOM   1518  O   SER   197       8.322 -37.815  53.264  1.00  0.00              
ATOM   1519  OG  SER   197       4.491 -36.684  52.165  1.00  0.00           O  
ATOM   1520  N   PHE   198       8.620 -35.778  54.173  1.00  0.00              
ATOM   1521  CA  PHE   198       9.918 -36.114  54.911  1.00  0.00              
ATOM   1522  CB  PHE   198      10.798 -34.852  54.888  1.00  0.00              
ATOM   1523  C   PHE   198       9.432 -36.548  56.371  1.00  0.00              
ATOM   1524  O   PHE   198       8.452 -36.056  56.904  1.00  0.00              
ATOM   1525  CG  PHE   198      12.158 -35.059  55.516  1.00  0.00           C  
ATOM   1526  CD1 PHE   198      13.115 -35.857  54.905  1.00  0.00           C  
ATOM   1527  CD2 PHE   198      12.499 -34.442  56.706  1.00  0.00           C  
ATOM   1528  CE1 PHE   198      14.391 -36.052  55.474  1.00  0.00           C  
ATOM   1529  CE2 PHE   198      13.782 -34.626  57.271  1.00  0.00           C  
ATOM   1530  CZ  PHE   198      14.702 -35.472  56.675  1.00  0.00           C  
ATOM   1531  N   ASP   199      10.204 -37.457  56.974  1.00  0.00              
ATOM   1532  CA  ASP   199       9.807 -37.981  58.226  1.00  0.00              
ATOM   1533  CB  ASP   199       9.911 -36.924  59.335  1.00  0.00              
ATOM   1534  C   ASP   199       8.428 -38.673  58.154  1.00  0.00              
ATOM   1535  O   ASP   199       7.822 -38.821  59.213  1.00  0.00              
ATOM   1536  CG  ASP   199      11.266 -36.255  59.359  1.00  0.00           C  
ATOM   1537  OD1 ASP   199      12.231 -36.914  59.803  1.00  0.00           O  
ATOM   1538  OD2 ASP   199      11.346 -35.119  58.831  1.00  0.00           O  
ATOM   1539  N   ASP   200       8.012 -39.240  57.008  1.00  0.00              
ATOM   1540  CA  ASP   200       6.717 -39.837  57.019  1.00  0.00              
ATOM   1541  CB  ASP   200       6.031 -39.498  55.683  1.00  0.00              
ATOM   1542  C   ASP   200       6.813 -41.271  57.617  1.00  0.00              
ATOM   1543  O   ASP   200       6.016 -41.684  58.464  1.00  0.00              
ATOM   1544  CG  ASP   200       6.810 -39.993  54.461  1.00  0.00           C  
ATOM   1545  OD1 ASP   200       7.854 -40.652  54.620  1.00  0.00           O  
ATOM   1546  OD2 ASP   200       6.372 -39.709  53.328  1.00  0.00           O  
ATOM   1547  N   GLU   201       7.842 -41.990  57.193  1.00  0.00              
ATOM   1548  CA  GLU   201       8.044 -43.341  57.684  1.00  0.00              
ATOM   1549  CB  GLU   201       9.165 -44.053  56.907  1.00  0.00              
ATOM   1550  C   GLU   201       8.527 -43.579  59.094  1.00  0.00              
ATOM   1551  O   GLU   201       8.575 -44.718  59.557  1.00  0.00              
ATOM   1552  CG  GLU   201       9.116 -45.573  57.143  1.00  0.00           C  
ATOM   1553  CD  GLU   201      10.129 -46.335  56.292  1.00  0.00           C  
ATOM   1554  OE1 GLU   201      11.272 -46.447  56.761  1.00  0.00           O  
ATOM   1555  OE2 GLU   201       9.751 -46.795  55.181  1.00  0.00           O  
ATOM   1556  N   TYR   202       8.890 -42.497  59.782  1.00  0.00              
ATOM   1557  CA  TYR   202       9.475 -42.626  61.136  1.00  0.00              
ATOM   1558  CB  TYR   202      10.667 -41.804  61.564  1.00  0.00              
ATOM   1559  C   TYR   202       8.458 -42.724  62.248  1.00  0.00              
ATOM   1560  O   TYR   202       7.341 -42.249  62.037  1.00  0.00              
ATOM   1561  CG  TYR   202      12.053 -41.876  61.001  1.00  0.00           C  
ATOM   1562  CD1 TYR   202      12.542 -43.098  60.519  1.00  0.00           C  
ATOM   1563  CD2 TYR   202      12.937 -40.777  61.024  1.00  0.00           C  
ATOM   1564  CE1 TYR   202      13.808 -43.189  59.979  1.00  0.00           C  
ATOM   1565  CE2 TYR   202      14.222 -40.872  60.489  1.00  0.00           C  
ATOM   1566  CZ  TYR   202      14.663 -42.072  59.990  1.00  0.00           C  
ATOM   1567  OH  TYR   202      15.914 -42.240  59.490  1.00  0.00           O  
ATOM   1568  N   LYS   203       8.764 -43.348  63.400  1.00  0.00              
ATOM   1569  CA  LYS   203       7.737 -43.438  64.423  1.00  0.00              
ATOM   1570  CB  LYS   203       8.388 -44.212  65.571  1.00  0.00              
ATOM   1571  C   LYS   203       7.215 -42.035  64.773  1.00  0.00              
ATOM   1572  O   LYS   203       7.907 -41.049  64.418  1.00  0.00              
ATOM   1573  CG  LYS   203       8.682 -45.667  65.244  1.00  0.00           C  
ATOM   1574  CD  LYS   203       8.236 -46.586  66.365  1.00  0.00           C  
ATOM   1575  CE  LYS   203       9.411 -47.013  67.221  1.00  0.00           C  
ATOM   1576  NZ  LYS   203       8.963 -47.549  68.532  1.00  0.00           N  
ATOM   1577  N   ALA   204       6.077 -41.964  65.439  1.00  0.00              
ATOM   1578  CA  ALA   204       5.418 -40.671  65.618  1.00  0.00              
ATOM   1579  CB  ALA   204       4.106 -41.130  66.262  1.00  0.00              
ATOM   1580  C   ALA   204       6.297 -39.752  66.485  1.00  0.00              
ATOM   1581  O   ALA   204       6.487 -38.569  66.248  1.00  0.00              
ATOM   1582  N   ALA   205       6.797 -40.367  67.557  1.00  0.00              
ATOM   1583  CA  ALA   205       7.661 -39.587  68.488  1.00  0.00              
ATOM   1584  CB  ALA   205       8.136 -40.518  69.622  1.00  0.00              
ATOM   1585  C   ALA   205       8.916 -39.094  67.776  1.00  0.00              
ATOM   1586  O   ALA   205       9.394 -37.983  68.045  1.00  0.00              
ATOM   1587  N   MET   206       9.419 -39.890  66.833  1.00  0.00              
ATOM   1588  CA  MET   206      10.580 -39.503  66.051  1.00  0.00              
ATOM   1589  CB  MET   206      11.131 -40.700  65.258  1.00  0.00              
ATOM   1590  C   MET   206      10.157 -38.362  65.197  1.00  0.00              
ATOM   1591  O   MET   206      10.885 -37.377  65.181  1.00  0.00              
ATOM   1592  CG  MET   206      11.906 -41.715  66.089  1.00  0.00           C  
ATOM   1593  SD  MET   206      12.615 -43.074  65.096  1.00  0.00           S  
ATOM   1594  CE  MET   206      14.275 -42.465  64.819  1.00  0.00           C  
ATOM   1595  N   SER   207       9.043 -38.463  64.482  1.00  0.00              
ATOM   1596  CA  SER   207       8.447 -37.443  63.666  1.00  0.00              
ATOM   1597  CB  SER   207       7.090 -37.869  63.093  1.00  0.00              
ATOM   1598  C   SER   207       7.932 -36.186  64.193  1.00  0.00              
ATOM   1599  O   SER   207       7.762 -35.301  63.361  1.00  0.00              
ATOM   1600  OG  SER   207       7.214 -38.985  62.222  1.00  0.00           O  
ATOM   1601  N   ASN   208       7.900 -35.956  65.501  1.00  0.00              
ATOM   1602  CA  ASN   208       7.624 -34.836  66.313  1.00  0.00              
ATOM   1603  CB  ASN   208       6.781 -35.110  67.554  1.00  0.00              
ATOM   1604  C   ASN   208       8.883 -34.178  66.991  1.00  0.00              
ATOM   1605  O   ASN   208       9.763 -34.860  67.515  1.00  0.00              
ATOM   1606  CG  ASN   208       7.332 -36.254  68.377  1.00  0.00           C  
ATOM   1607  OD1 ASN   208       7.071 -37.426  68.079  1.00  0.00           O  
ATOM   1608  ND2 ASN   208       8.134 -35.933  69.386  1.00  0.00           N  
ATOM   1609  N   LEU   209       8.878 -32.853  66.963  1.00  0.00              
ATOM   1610  CA  LEU   209       9.973 -32.120  67.572  1.00  0.00              
ATOM   1611  CB  LEU   209      11.025 -32.306  68.674  1.00  0.00              
ATOM   1612  C   LEU   209      10.773 -31.594  66.391  1.00  0.00              
ATOM   1613  O   LEU   209      10.930 -30.392  66.179  1.00  0.00              
ATOM   1614  CG  LEU   209      11.910 -31.075  68.938  1.00  0.00           C  
ATOM   1615  CD1 LEU   209      11.065 -29.913  69.411  1.00  0.00           C  
ATOM   1616  CD2 LEU   209      13.000 -31.519  70.014  1.00  0.00           C  
ATOM   1617  N   LEU   210      11.300 -32.539  65.612  1.00  0.00              
ATOM   1618  CA  LEU   210      12.162 -32.131  64.464  1.00  0.00              
ATOM   1619  CB  LEU   210      12.874 -33.333  63.863  1.00  0.00              
ATOM   1620  C   LEU   210      11.342 -31.258  63.542  1.00  0.00              
ATOM   1621  O   LEU   210      11.774 -30.195  63.100  1.00  0.00              
ATOM   1622  CG  LEU   210      13.769 -34.022  64.929  1.00  0.00           C  
ATOM   1623  CD1 LEU   210      14.435 -35.207  64.232  1.00  0.00           C  
ATOM   1624  CD2 LEU   210      14.796 -33.027  65.466  1.00  0.00           C  
ATOM   1625  N   LYS   211      10.115 -31.705  63.279  1.00  0.00              
ATOM   1626  CA  LYS   211       9.216 -30.916  62.388  1.00  0.00              
ATOM   1627  CB  LYS   211       7.856 -31.546  62.147  1.00  0.00              
ATOM   1628  C   LYS   211       8.874 -29.533  62.835  1.00  0.00              
ATOM   1629  O   LYS   211       8.445 -28.756  61.985  1.00  0.00              
ATOM   1630  CG  LYS   211       7.876 -32.851  61.342  1.00  0.00           C  
ATOM   1631  CD  LYS   211       6.655 -33.681  61.704  1.00  0.00           C  
ATOM   1632  CE  LYS   211       6.195 -34.594  60.579  1.00  0.00           C  
ATOM   1633  NZ  LYS   211       4.838 -35.148  60.867  1.00  0.00           N  
ATOM   1634  N   GLU   212       9.134 -29.169  64.084  1.00  0.00              
ATOM   1635  CA  GLU   212       8.904 -27.875  64.664  1.00  0.00              
ATOM   1636  CB  GLU   212       8.458 -27.960  66.133  1.00  0.00              
ATOM   1637  C   GLU   212      10.155 -26.873  64.503  1.00  0.00              
ATOM   1638  O   GLU   212      10.082 -25.718  64.945  1.00  0.00              
ATOM   1639  CG  GLU   212       6.942 -28.113  66.248  1.00  0.00           C  
ATOM   1640  CD  GLU   212       6.465 -28.005  67.683  1.00  0.00           C  
ATOM   1641  OE1 GLU   212       7.127 -27.310  68.481  1.00  0.00           O  
ATOM   1642  OE2 GLU   212       5.426 -28.615  68.012  1.00  0.00           O  
ATOM   1643  N   LEU   213      11.278 -27.399  64.015  1.00  0.00              
ATOM   1644  CA  LEU   213      12.392 -26.551  63.917  1.00  0.00              
ATOM   1645  CB  LEU   213      13.641 -27.338  64.264  1.00  0.00              
ATOM   1646  C   LEU   213      12.430 -25.831  62.589  1.00  0.00              
ATOM   1647  O   LEU   213      11.852 -26.387  61.636  1.00  0.00              
ATOM   1648  CG  LEU   213      13.689 -28.105  65.598  1.00  0.00           C  
ATOM   1649  CD1 LEU   213      15.017 -28.823  65.748  1.00  0.00           C  
ATOM   1650  CD2 LEU   213      13.501 -27.097  66.739  1.00  0.00           C  
ATOM   1651  N   GLN   214      13.070 -24.669  62.477  1.00  0.00              
ATOM   1652  CA  GLN   214      13.104 -24.045  61.145  1.00  0.00              
ATOM   1653  CB  GLN   214      13.605 -22.616  61.396  1.00  0.00              
ATOM   1654  C   GLN   214      13.192 -24.499  59.776  1.00  0.00              
ATOM   1655  O   GLN   214      12.111 -24.448  59.193  1.00  0.00              
ATOM   1656  CG  GLN   214      13.640 -21.789  60.113  1.00  0.00           C  
ATOM   1657  CD  GLN   214      14.306 -20.441  60.250  1.00  0.00           C  
ATOM   1658  OE1 GLN   214      15.418 -20.288  60.762  1.00  0.00           O  
ATOM   1659  NE2 GLN   214      13.625 -19.391  59.791  1.00  0.00           N  
ATOM   1660  N   LEU   215      14.273 -25.101  59.273  1.00  0.00              
ATOM   1661  CA  LEU   215      14.425 -25.763  58.021  1.00  0.00              
ATOM   1662  CB  LEU   215      15.568 -26.769  57.913  1.00  0.00              
ATOM   1663  C   LEU   215      13.315 -26.603  57.362  1.00  0.00              
ATOM   1664  O   LEU   215      13.590 -27.282  56.376  1.00  0.00              
ATOM   1665  CG  LEU   215      16.970 -26.302  58.346  1.00  0.00           C  
ATOM   1666  CD1 LEU   215      17.960 -27.444  58.158  1.00  0.00           C  
ATOM   1667  CD2 LEU   215      17.425 -25.098  57.539  1.00  0.00           C  
ATOM   1668  N   GLY   216      12.069 -26.380  57.783  1.00  0.00              
ATOM   1669  CA  GLY   216      10.904 -27.081  57.441  1.00  0.00              
ATOM   1670  C   GLY   216       9.676 -26.159  57.892  1.00  0.00              
ATOM   1671  O   GLY   216       9.712 -25.504  58.927  1.00  0.00              
ATOM   1672  N   MET   217       8.644 -26.136  57.061  1.00  0.00              
ATOM   1673  CA  MET   217       7.471 -25.423  57.389  1.00  0.00              
ATOM   1674  CB  MET   217       7.315 -24.208  56.469  1.00  0.00              
ATOM   1675  C   MET   217       6.400 -26.339  57.164  1.00  0.00              
ATOM   1676  O   MET   217       6.553 -27.371  56.497  1.00  0.00              
ATOM   1677  CG  MET   217       8.336 -23.113  56.568  1.00  0.00           C  
ATOM   1678  SD  MET   217       8.005 -21.785  55.367  1.00  0.00           S  
ATOM   1679  CE  MET   217       6.531 -20.950  56.105  1.00  0.00           C  
ATOM   1680  N   LEU   218       5.281 -26.067  57.820  1.00  0.00              
ATOM   1681  CA  LEU   218       3.948 -26.810  57.851  1.00  0.00              
ATOM   1682  CB  LEU   218       3.283 -26.726  59.224  1.00  0.00              
ATOM   1683  C   LEU   218       2.909 -26.294  56.866  1.00  0.00              
ATOM   1684  O   LEU   218       2.410 -25.171  56.970  1.00  0.00              
ATOM   1685  CG  LEU   218       2.056 -27.568  59.558  1.00  0.00           C  
ATOM   1686  CD1 LEU   218       2.295 -29.065  59.241  1.00  0.00           C  
ATOM   1687  CD2 LEU   218       1.731 -27.354  61.035  1.00  0.00           C  
ATOM   1688  N   SER   219       2.630 -27.124  55.869  1.00  0.00              
ATOM   1689  CA  SER   219       1.638 -26.845  54.828  1.00  0.00              
ATOM   1690  CB  SER   219       1.857 -27.840  53.683  1.00  0.00              
ATOM   1691  C   SER   219       0.173 -26.806  55.449  1.00  0.00              
ATOM   1692  O   SER   219      -0.117 -27.168  56.594  1.00  0.00              
ATOM   1693  OG  SER   219       1.205 -29.074  53.926  1.00  0.00           O  
ATOM   1694  N   SER   220      -0.719 -26.390  54.555  1.00  0.00              
ATOM   1695  CA  SER   220      -2.118 -26.272  54.902  1.00  0.00              
ATOM   1696  CB  SER   220      -2.854 -25.400  53.888  1.00  0.00              
ATOM   1697  C   SER   220      -2.684 -27.561  55.434  1.00  0.00              
ATOM   1698  O   SER   220      -3.295 -27.582  56.504  1.00  0.00              
ATOM   1699  OG  SER   220      -2.930 -26.046  52.631  1.00  0.00           O  
ATOM   1700  N   GLN   221      -2.448 -28.662  54.711  1.00  0.00              
ATOM   1701  CA  GLN   221      -2.917 -29.979  55.146  1.00  0.00              
ATOM   1702  CB  GLN   221      -2.553 -31.033  54.098  1.00  0.00              
ATOM   1703  C   GLN   221      -2.046 -30.775  56.140  1.00  0.00              
ATOM   1704  O   GLN   221      -2.248 -31.990  56.233  1.00  0.00              
ATOM   1705  CG  GLN   221      -3.480 -31.073  52.894  1.00  0.00           C  
ATOM   1706  CD  GLN   221      -4.916 -31.414  53.275  1.00  0.00           C  
ATOM   1707  OE1 GLN   221      -5.163 -32.222  54.181  1.00  0.00           O  
ATOM   1708  NE2 GLN   221      -5.871 -30.778  52.600  1.00  0.00           N  
ATOM   1709  N   GLY   222      -1.149 -30.139  56.860  1.00  0.00              
ATOM   1710  CA  GLY   222      -0.327 -30.565  57.866  1.00  0.00              
ATOM   1711  C   GLY   222       0.951 -30.601  57.142  1.00  0.00              
ATOM   1712  O   GLY   222       1.616 -29.556  57.078  1.00  0.00              
ATOM   1713  N   ILE   223       1.325 -31.741  56.593  1.00  0.00              
ATOM   1714  CA  ILE   223       2.565 -31.811  55.739  1.00  0.00              
ATOM   1715  CB  ILE   223       2.494 -32.013  54.228  1.00  0.00              
ATOM   1716  C   ILE   223       3.649 -30.971  56.001  1.00  0.00              
ATOM   1717  O   ILE   223       3.527 -29.771  55.853  1.00  0.00              
ATOM   1718  CG1 ILE   223       1.227 -32.746  53.752  1.00  0.00           C  
ATOM   1719  CG2 ILE   223       3.694 -32.756  53.626  1.00  0.00           C  
ATOM   1720  CD1 ILE   223       1.335 -32.984  52.231  1.00  0.00           C  
ATOM   1721  N   LEU   224       4.770 -31.539  56.422  1.00  0.00              
ATOM   1722  CA  LEU   224       6.107 -30.906  56.797  1.00  0.00              
ATOM   1723  CB  LEU   224       6.913 -31.573  57.913  1.00  0.00              
ATOM   1724  C   LEU   224       6.845 -30.466  55.533  1.00  0.00              
ATOM   1725  O   LEU   224       7.231 -31.449  54.901  1.00  0.00              
ATOM   1726  CG  LEU   224       8.305 -30.991  58.128  1.00  0.00           C  
ATOM   1727  CD1 LEU   224       8.222 -29.500  58.432  1.00  0.00           C  
ATOM   1728  CD2 LEU   224       8.993 -31.740  59.242  1.00  0.00           C  
ATOM   1729  N   SER   225       7.130 -29.218  55.150  1.00  0.00              
ATOM   1730  CA  SER   225       7.903 -29.611  53.691  1.00  0.00              
ATOM   1731  CB  SER   225       7.131 -28.976  52.535  1.00  0.00              
ATOM   1732  C   SER   225       9.135 -28.805  53.859  1.00  0.00              
ATOM   1733  O   SER   225       9.066 -27.763  54.520  1.00  0.00              
ATOM   1734  OG  SER   225       7.989 -28.661  51.454  1.00  0.00           O  
ATOM   1735  N   LEU   226      10.261 -29.220  53.283  1.00  0.00              
ATOM   1736  CA  LEU   226      11.543 -28.495  53.425  1.00  0.00              
ATOM   1737  CB  LEU   226      12.636 -29.188  52.625  1.00  0.00              
ATOM   1738  C   LEU   226      11.469 -27.015  52.812  1.00  0.00              
ATOM   1739  O   LEU   226      11.000 -26.791  51.693  1.00  0.00              
ATOM   1740  CG  LEU   226      13.045 -30.574  53.114  1.00  0.00           C  
ATOM   1741  CD1 LEU   226      13.705 -31.335  51.959  1.00  0.00           C  
ATOM   1742  CD2 LEU   226      13.986 -30.429  54.304  1.00  0.00           C  
ATOM   1743  N   ARG   227      11.942 -26.063  53.607  1.00  0.00              
ATOM   1744  CA  ARG   227      12.011 -24.707  53.171  1.00  0.00              
ATOM   1745  CB  ARG   227      11.476 -23.832  54.305  1.00  0.00              
ATOM   1746  C   ARG   227      13.437 -24.380  52.703  1.00  0.00              
ATOM   1747  O   ARG   227      14.415 -25.059  53.003  1.00  0.00              
ATOM   1748  CG  ARG   227       9.969 -23.915  54.475  1.00  0.00           C  
ATOM   1749  CD  ARG   227       9.490 -23.085  55.652  1.00  0.00           C  
ATOM   1750  NE  ARG   227       8.101 -22.652  55.482  1.00  0.00           N  
ATOM   1751  CZ  ARG   227       7.042 -23.456  55.528  1.00  0.00           C  
ATOM   1752  NH1 ARG   227       7.193 -24.756  55.746  1.00  0.00           N  
ATOM   1753  NH2 ARG   227       5.829 -22.958  55.343  1.00  0.00           N  
ATOM   1754  N   PRO   228      13.503 -23.344  51.876  1.00  0.00              
ATOM   1755  CA  PRO   228      14.714 -22.841  51.227  1.00  0.00              
ATOM   1756  CB  PRO   228      14.520 -21.339  51.019  1.00  0.00              
ATOM   1757  C   PRO   228      16.050 -23.018  51.934  1.00  0.00              
ATOM   1758  O   PRO   228      17.091 -23.174  51.280  1.00  0.00              
ATOM   1759  CG  PRO   228      13.069 -21.240  50.732  1.00  0.00           C  
ATOM   1760  CD  PRO   228      12.467 -22.155  51.788  1.00  0.00           C  
ATOM   1761  N   GLU   229      16.044 -23.018  53.256  1.00  0.00              
ATOM   1762  CA  GLU   229      17.247 -23.198  54.034  1.00  0.00              
ATOM   1763  CB  GLU   229      17.038 -22.788  55.536  1.00  0.00              
ATOM   1764  C   GLU   229      17.377 -24.646  54.313  1.00  0.00              
ATOM   1765  O   GLU   229      18.513 -25.062  54.501  1.00  0.00              
ATOM   1766  CG  GLU   229      16.067 -21.587  55.641  1.00  0.00           C  
ATOM   1767  CD  GLU   229      15.875 -20.927  56.976  1.00  0.00           C  
ATOM   1768  OE1 GLU   229      15.615 -21.617  58.033  1.00  0.00           O  
ATOM   1769  OE2 GLU   229      15.959 -19.648  57.066  1.00  0.00           O  
ATOM   1770  N   ILE   230      16.298 -25.420  54.341  1.00  0.00              
ATOM   1771  CA  ILE   230      16.231 -26.839  54.451  1.00  0.00              
ATOM   1772  CB  ILE   230      14.800 -27.405  54.622  1.00  0.00              
ATOM   1773  C   ILE   230      16.773 -27.569  53.285  1.00  0.00              
ATOM   1774  O   ILE   230      17.566 -28.479  53.478  1.00  0.00              
ATOM   1775  CG1 ILE   230      14.227 -26.947  55.958  1.00  0.00           C  
ATOM   1776  CG2 ILE   230      14.820 -28.933  54.555  1.00  0.00           C  
ATOM   1777  CD1 ILE   230      12.705 -27.107  56.059  1.00  0.00           C  
ATOM   1778  N   TRP   231      16.444 -27.172  52.058  1.00  0.00              
ATOM   1779  CA  TRP   231      17.046 -27.768  50.855  1.00  0.00              
ATOM   1780  CB  TRP   231      16.176 -27.646  49.613  1.00  0.00              
ATOM   1781  C   TRP   231      18.518 -27.454  50.866  1.00  0.00              
ATOM   1782  O   TRP   231      19.277 -28.389  50.644  1.00  0.00              
ATOM   1783  CG  TRP   231      16.545 -28.591  48.501  1.00  0.00           C  
ATOM   1784  CD1 TRP   231      16.829 -28.223  47.208  1.00  0.00           C  
ATOM   1785  CD2 TRP   231      16.623 -30.028  48.549  1.00  0.00           C  
ATOM   1786  NE1 TRP   231      17.113 -29.348  46.464  1.00  0.00           N  
ATOM   1787  CE2 TRP   231      16.982 -30.462  47.249  1.00  0.00           C  
ATOM   1788  CE3 TRP   231      16.451 -30.972  49.548  1.00  0.00           C  
ATOM   1789  CZ2 TRP   231      17.182 -31.805  46.941  1.00  0.00           C  
ATOM   1790  CZ3 TRP   231      16.630 -32.342  49.253  1.00  0.00           C  
ATOM   1791  CH2 TRP   231      16.986 -32.715  47.940  1.00  0.00           C  
ATOM   1792  N   GLU   232      18.929 -26.209  51.074  1.00  0.00              
ATOM   1793  CA  GLU   232      20.248 -25.749  51.219  1.00  0.00              
ATOM   1794  CB  GLU   232      20.342 -24.265  51.566  1.00  0.00              
ATOM   1795  C   GLU   232      21.096 -26.664  52.068  1.00  0.00              
ATOM   1796  O   GLU   232      22.041 -27.301  51.599  1.00  0.00              
ATOM   1797  CG  GLU   232      19.816 -23.351  50.471  1.00  0.00           C  
ATOM   1798  CD  GLU   232      19.605 -21.916  50.932  1.00  0.00           C  
ATOM   1799  OE1 GLU   232      19.556 -21.675  52.159  1.00  0.00           O  
ATOM   1800  OE2 GLU   232      19.462 -21.028  50.064  1.00  0.00           O  
ATOM   1801  N   THR   233      20.721 -26.757  53.349  1.00  0.00              
ATOM   1802  CA  THR   233      21.480 -27.639  54.281  1.00  0.00              
ATOM   1803  CB  THR   233      21.053 -27.176  55.733  1.00  0.00              
ATOM   1804  C   THR   233      21.645 -29.073  53.726  1.00  0.00              
ATOM   1805  O   THR   233      22.778 -29.548  53.599  1.00  0.00              
ATOM   1806  OG1 THR   233      19.680 -27.632  55.818  1.00  0.00           O  
ATOM   1807  CG2 THR   233      21.154 -25.700  56.093  1.00  0.00           C  
ATOM   1808  N   LEU   234      20.551 -29.723  53.354  1.00  0.00              
ATOM   1809  CA  LEU   234      20.571 -31.024  52.805  1.00  0.00              
ATOM   1810  CB  LEU   234      19.161 -31.521  52.486  1.00  0.00              
ATOM   1811  C   LEU   234      21.526 -31.162  51.647  1.00  0.00              
ATOM   1812  O   LEU   234      22.424 -32.011  51.673  1.00  0.00              
ATOM   1813  CG  LEU   234      18.251 -31.737  53.693  1.00  0.00           C  
ATOM   1814  CD1 LEU   234      16.800 -31.973  53.283  1.00  0.00           C  
ATOM   1815  CD2 LEU   234      18.739 -32.945  54.503  1.00  0.00           C  
ATOM   1816  N   ALA   235      21.323 -30.355  50.605  1.00  0.00              
ATOM   1817  CA  ALA   235      22.186 -30.392  49.419  1.00  0.00              
ATOM   1818  CB  ALA   235      21.680 -29.372  48.405  1.00  0.00              
ATOM   1819  C   ALA   235      23.652 -30.366  49.826  1.00  0.00              
ATOM   1820  O   ALA   235      24.412 -31.254  49.445  1.00  0.00              
ATOM   1821  N   GLN   236      24.039 -29.384  50.644  1.00  0.00              
ATOM   1822  CA  GLN   236      25.438 -29.269  51.051  1.00  0.00              
ATOM   1823  CB  GLN   236      25.506 -27.835  51.586  1.00  0.00              
ATOM   1824  C   GLN   236      25.938 -30.161  52.252  1.00  0.00              
ATOM   1825  O   GLN   236      26.914 -29.711  52.852  1.00  0.00              
ATOM   1826  CG  GLN   236      24.375 -27.502  52.583  1.00  0.00           C  
ATOM   1827  CD  GLN   236      24.521 -26.117  53.206  1.00  0.00           C  
ATOM   1828  OE1 GLN   236      24.299 -25.935  54.415  1.00  0.00           O  
ATOM   1829  NE2 GLN   236      24.903 -25.129  52.387  1.00  0.00           N  
ATOM   1830  N   ALA   237      25.298 -31.221  52.699  1.00  0.00              
ATOM   1831  CA  ALA   237      25.743 -31.855  53.822  1.00  0.00              
ATOM   1832  CB  ALA   237      24.670 -32.872  54.214  1.00  0.00              
ATOM   1833  C   ALA   237      27.136 -32.547  53.740  1.00  0.00              
ATOM   1834  O   ALA   237      27.872 -32.785  54.698  1.00  0.00              
ATOM   1835  N   GLU   238      27.438 -32.922  52.504  1.00  0.00              
ATOM   1836  CA  GLU   238      28.738 -33.696  52.377  1.00  0.00              
ATOM   1837  CB  GLU   238      28.889 -34.286  50.963  1.00  0.00              
ATOM   1838  C   GLU   238      29.962 -32.896  52.594  1.00  0.00              
ATOM   1839  O   GLU   238      31.041 -33.457  52.854  1.00  0.00              
ATOM   1840  CG  GLU   238      27.938 -35.461  50.741  1.00  0.00           C  
ATOM   1841  CD  GLU   238      26.518 -35.047  50.447  1.00  0.00           C  
ATOM   1842  OE1 GLU   238      26.225 -33.835  50.281  1.00  0.00           O  
ATOM   1843  OE2 GLU   238      25.660 -35.965  50.387  1.00  0.00           O  
ATOM   1844  N   SER   239      29.798 -31.574  52.608  1.00  0.00              
ATOM   1845  CA  SER   239      30.911 -30.615  52.864  1.00  0.00              
ATOM   1846  CB  SER   239      30.708 -29.147  52.408  1.00  0.00              
ATOM   1847  C   SER   239      31.346 -30.760  54.384  1.00  0.00              
ATOM   1848  O   SER   239      32.527 -30.599  54.674  1.00  0.00              
ATOM   1849  OG  SER   239      29.450 -28.709  52.890  1.00  0.00           O  
ATOM   1850  N   TYR   240      30.431 -31.073  55.299  1.00  0.00              
ATOM   1851  CA  TYR   240      30.725 -31.316  56.598  1.00  0.00              
ATOM   1852  CB  TYR   240      29.414 -31.528  57.376  1.00  0.00              
ATOM   1853  C   TYR   240      31.277 -32.681  56.932  1.00  0.00              
ATOM   1854  O   TYR   240      31.432 -33.075  58.092  1.00  0.00              
ATOM   1855  CG  TYR   240      29.641 -32.002  58.815  1.00  0.00           C  
ATOM   1856  CD1 TYR   240      29.782 -33.350  59.134  1.00  0.00           C  
ATOM   1857  CD2 TYR   240      29.689 -31.066  59.825  1.00  0.00           C  
ATOM   1858  CE1 TYR   240      30.001 -33.743  60.440  1.00  0.00           C  
ATOM   1859  CE2 TYR   240      29.899 -31.426  61.133  1.00  0.00           C  
ATOM   1860  CZ  TYR   240      30.046 -32.776  61.434  1.00  0.00           C  
ATOM   1861  OH  TYR   240      30.262 -33.114  62.753  1.00  0.00           O  
ATOM   1862  N   PHE   241      31.511 -33.442  55.862  1.00  0.00              
ATOM   1863  CA  PHE   241      31.970 -34.879  56.148  1.00  0.00              
ATOM   1864  CB  PHE   241      31.280 -35.948  55.335  1.00  0.00              
ATOM   1865  C   PHE   241      33.427 -35.008  56.541  1.00  0.00              
ATOM   1866  O   PHE   241      33.875 -35.979  57.141  1.00  0.00              
ATOM   1867  CG  PHE   241      31.782 -37.329  55.570  1.00  0.00           C  
ATOM   1868  CD1 PHE   241      32.866 -37.807  54.827  1.00  0.00           C  
ATOM   1869  CD2 PHE   241      31.183 -38.159  56.527  1.00  0.00           C  
ATOM   1870  CE1 PHE   241      33.350 -39.096  55.020  1.00  0.00           C  
ATOM   1871  CE2 PHE   241      31.658 -39.455  56.715  1.00  0.00           C  
ATOM   1872  CZ  PHE   241      32.738 -39.910  55.966  1.00  0.00           C  
ATOM   1873  N   MET   242      34.184 -33.966  56.195  1.00  0.00              
ATOM   1874  CA  MET   242      35.666 -34.073  56.509  1.00  0.00              
ATOM   1875  CB  MET   242      36.494 -33.268  55.491  1.00  0.00              
ATOM   1876  C   MET   242      35.817 -33.687  58.075  1.00  0.00              
ATOM   1877  O   MET   242      36.610 -34.164  58.872  1.00  0.00              
ATOM   1878  CG  MET   242      36.495 -33.919  54.118  1.00  0.00           C  
ATOM   1879  SD  MET   242      37.533 -33.166  52.849  1.00  0.00           S  
ATOM   1880  CE  MET   242      39.148 -33.753  53.475  1.00  0.00           C  
ATOM   1881  N   ALA   243      35.031 -32.650  58.366  1.00  0.00              
ATOM   1882  CA  ALA   243      35.154 -32.151  59.753  1.00  0.00              
ATOM   1883  CB  ALA   243      34.370 -30.828  59.853  1.00  0.00              
ATOM   1884  C   ALA   243      34.561 -33.257  60.642  1.00  0.00              
ATOM   1885  O   ALA   243      35.094 -33.704  61.656  1.00  0.00              
ATOM   1886  N   THR   244      33.381 -33.684  60.198  1.00  0.00              
ATOM   1887  CA  THR   244      32.693 -34.737  61.049  1.00  0.00              
ATOM   1888  CB  THR   244      31.394 -35.229  60.354  1.00  0.00              
ATOM   1889  C   THR   244      33.540 -35.963  61.330  1.00  0.00              
ATOM   1890  O   THR   244      33.590 -36.500  62.450  1.00  0.00              
ATOM   1891  OG1 THR   244      30.553 -34.070  60.190  1.00  0.00           O  
ATOM   1892  CG2 THR   244      30.587 -36.144  61.286  1.00  0.00           C  
ATOM   1893  N   SER   245      34.267 -36.365  60.288  1.00  0.00              
ATOM   1894  CA  SER   245      35.151 -37.564  60.395  1.00  0.00              
ATOM   1895  CB  SER   245      35.857 -37.989  59.081  1.00  0.00              
ATOM   1896  C   SER   245      36.117 -37.586  61.626  1.00  0.00              
ATOM   1897  O   SER   245      36.538 -38.633  62.148  1.00  0.00              
ATOM   1898  OG  SER   245      36.562 -36.867  58.580  1.00  0.00           O  
ATOM   1899  N   HIS   246      36.446 -36.368  62.053  1.00  0.00              
ATOM   1900  CA  HIS   246      37.407 -36.232  63.154  1.00  0.00              
ATOM   1901  CB  HIS   246      38.010 -34.825  63.173  1.00  0.00              
ATOM   1902  C   HIS   246      36.603 -35.998  64.391  1.00  0.00              
ATOM   1903  O   HIS   246      36.711 -34.998  65.102  1.00  0.00              
ATOM   1904  CG  HIS   246      39.030 -34.591  62.100  1.00  0.00           C  
ATOM   1905  ND1 HIS   246      39.381 -33.323  61.683  1.00  0.00           N  
ATOM   1906  CD2 HIS   246      39.786 -35.467  61.373  1.00  0.00           C  
ATOM   1907  CE1 HIS   246      40.309 -33.428  60.723  1.00  0.00           C  
ATOM   1908  NE2 HIS   246      40.548 -34.689  60.508  1.00  0.00           N  
ATOM   1909  N   ALA   247      35.701 -36.953  64.605  1.00  0.00              
ATOM   1910  CA  ALA   247      34.779 -36.884  65.826  1.00  0.00              
ATOM   1911  CB  ALA   247      33.315 -37.009  65.415  1.00  0.00              
ATOM   1912  C   ALA   247      35.475 -37.602  66.934  1.00  0.00              
ATOM   1913  O   ALA   247      35.516 -37.085  68.056  1.00  0.00              
ATOM   1914  N   PRO   248      36.021 -38.788  66.663  1.00  0.00              
ATOM   1915  CA  PRO   248      36.768 -39.571  67.647  1.00  0.00              
ATOM   1916  CB  PRO   248      37.242 -40.793  66.872  1.00  0.00              
ATOM   1917  C   PRO   248      37.867 -38.652  68.314  1.00  0.00              
ATOM   1918  O   PRO   248      37.941 -38.466  69.530  1.00  0.00              
ATOM   1919  CG  PRO   248      36.104 -41.023  65.930  1.00  0.00           C  
ATOM   1920  CD  PRO   248      35.849 -39.618  65.415  1.00  0.00           C  
ATOM   1921  N   LEU   249      38.710 -38.104  67.444  1.00  0.00              
ATOM   1922  CA  LEU   249      39.770 -37.255  67.957  1.00  0.00              
ATOM   1923  CB  LEU   249      40.674 -36.837  66.804  1.00  0.00              
ATOM   1924  C   LEU   249      39.289 -36.008  68.766  1.00  0.00              
ATOM   1925  O   LEU   249      39.922 -35.584  69.728  1.00  0.00              
ATOM   1926  CG  LEU   249      41.541 -37.913  66.142  1.00  0.00           C  
ATOM   1927  CD1 LEU   249      42.266 -37.342  64.934  1.00  0.00           C  
ATOM   1928  CD2 LEU   249      42.517 -38.445  67.180  1.00  0.00           C  
ATOM   1929  N   LEU   250      38.138 -35.460  68.381  1.00  0.00              
ATOM   1930  CA  LEU   250      37.603 -34.348  69.108  1.00  0.00              
ATOM   1931  CB  LEU   250      36.565 -33.633  68.251  1.00  0.00              
ATOM   1932  C   LEU   250      37.113 -34.778  70.423  1.00  0.00              
ATOM   1933  O   LEU   250      37.383 -34.142  71.440  1.00  0.00              
ATOM   1934  CG  LEU   250      37.061 -32.811  67.057  1.00  0.00           C  
ATOM   1935  CD1 LEU   250      35.885 -32.289  66.246  1.00  0.00           C  
ATOM   1936  CD2 LEU   250      37.925 -31.675  67.584  1.00  0.00           C  
ATOM   1937  N   SER   251      36.451 -35.933  70.448  1.00  0.00              
ATOM   1938  CA  SER   251      35.943 -36.505  71.761  1.00  0.00              
ATOM   1939  CB  SER   251      35.217 -37.847  71.555  1.00  0.00              
ATOM   1940  C   SER   251      37.107 -36.449  72.802  1.00  0.00              
ATOM   1941  O   SER   251      36.932 -35.867  73.869  1.00  0.00              
ATOM   1942  OG  SER   251      36.131 -38.885  71.235  1.00  0.00           O  
ATOM   1943  N   ASN   252      38.261 -37.011  72.467  1.00  0.00              
ATOM   1944  CA  ASN   252      39.412 -37.014  73.248  1.00  0.00              
ATOM   1945  CB  ASN   252      40.426 -37.981  72.640  1.00  0.00              
ATOM   1946  C   ASN   252      40.409 -35.881  73.308  1.00  0.00              
ATOM   1947  O   ASN   252      41.590 -36.007  73.604  1.00  0.00              
ATOM   1948  CG  ASN   252      39.993 -39.415  72.760  1.00  0.00           C  
ATOM   1949  OD1 ASN   252      40.117 -40.016  73.817  1.00  0.00           O  
ATOM   1950  ND2 ASN   252      39.464 -39.966  71.683  1.00  0.00           N  
ATOM   1951  N   LEU   253      39.795 -34.667  73.219  1.00  0.00              
ATOM   1952  CA  LEU   253      40.399 -33.342  73.328  1.00  0.00              
ATOM   1953  CB  LEU   253      39.466 -32.189  72.957  1.00  0.00              
ATOM   1954  C   LEU   253      41.141 -33.165  74.561  1.00  0.00              
ATOM   1955  O   LEU   253      42.297 -32.745  74.436  1.00  0.00              
ATOM   1956  CG  LEU   253      39.243 -32.087  71.455  1.00  0.00           C  
ATOM   1957  CD1 LEU   253      38.200 -31.009  71.166  1.00  0.00           C  
ATOM   1958  CD2 LEU   253      40.570 -31.783  70.777  1.00  0.00           C  
ATOM   1959  N   PRO   254      40.606 -33.474  75.743  1.00  0.00              
ATOM   1960  CA  PRO   254      41.266 -33.444  77.030  1.00  0.00              
ATOM   1961  CB  PRO   254      40.255 -34.001  78.024  1.00  0.00              
ATOM   1962  C   PRO   254      42.586 -34.285  77.048  1.00  0.00              
ATOM   1963  O   PRO   254      43.556 -33.897  77.701  1.00  0.00              
ATOM   1964  CG  PRO   254      38.962 -33.501  77.465  1.00  0.00           C  
ATOM   1965  CD  PRO   254      39.121 -33.831  75.991  1.00  0.00           C  
ATOM   1966  N   LYS   255      42.597 -35.403  76.328  1.00  0.00              
ATOM   1967  CA  LYS   255      43.728 -36.219  76.237  1.00  0.00              
ATOM   1968  CB  LYS   255      43.450 -37.650  75.805  1.00  0.00              
ATOM   1969  C   LYS   255      44.808 -35.617  75.364  1.00  0.00              
ATOM   1970  O   LYS   255      45.996 -35.778  75.632  1.00  0.00              
ATOM   1971  CG  LYS   255      42.623 -38.401  76.856  1.00  0.00           C  
ATOM   1972  CD  LYS   255      42.531 -39.869  76.525  1.00  0.00           C  
ATOM   1973  CE  LYS   255      41.664 -40.682  77.477  1.00  0.00           C  
ATOM   1974  NZ  LYS   255      40.818 -41.651  76.713  1.00  0.00           N  
ATOM   1975  N   ILE   256      44.392 -34.853  74.362  1.00  0.00              
ATOM   1976  CA  ILE   256      45.292 -34.167  73.443  1.00  0.00              
ATOM   1977  CB  ILE   256      44.531 -33.680  72.157  1.00  0.00              
ATOM   1978  C   ILE   256      45.944 -32.972  74.159  1.00  0.00              
ATOM   1979  O   ILE   256      47.137 -32.727  74.029  1.00  0.00              
ATOM   1980  CG1 ILE   256      43.863 -34.870  71.448  1.00  0.00           C  
ATOM   1981  CG2 ILE   256      45.503 -32.967  71.195  1.00  0.00           C  
ATOM   1982  CD1 ILE   256      42.796 -34.498  70.405  1.00  0.00           C  
ATOM   1983  N   LEU   257      45.119 -32.218  74.878  1.00  0.00              
ATOM   1984  CA  LEU   257      45.637 -31.044  75.577  1.00  0.00              
ATOM   1985  CB  LEU   257      44.736 -29.892  75.108  1.00  0.00              
ATOM   1986  C   LEU   257      46.478 -31.406  76.919  1.00  0.00              
ATOM   1987  O   LEU   257      47.605 -31.015  77.199  1.00  0.00              
ATOM   1988  CG  LEU   257      45.053 -28.471  75.578  1.00  0.00           C  
ATOM   1989  CD1 LEU   257      46.336 -27.971  74.925  1.00  0.00           C  
ATOM   1990  CD2 LEU   257      43.899 -27.518  75.290  1.00  0.00           C  
ATOM   1991  N   ALA   258      45.785 -32.239  77.688  1.00  0.00              
ATOM   1992  CA  ALA   258      46.406 -32.584  78.973  1.00  0.00              
ATOM   1993  CB  ALA   258      45.439 -32.156  80.085  1.00  0.00              
ATOM   1994  C   ALA   258      46.674 -33.946  79.415  1.00  0.00              
ATOM   1995  O   ALA   258      46.948 -34.118  80.606  1.00  0.00              
ATOM   1996  N   GLU   259      46.811 -34.907  78.496  1.00  0.00              
ATOM   1997  CA  GLU   259      47.061 -36.338  78.758  1.00  0.00              
ATOM   1998  CB  GLU   259      46.133 -37.277  79.473  1.00  0.00              
ATOM   1999  C   GLU   259      47.478 -37.060  77.616  1.00  0.00              
ATOM   2000  O   GLU   259      46.609 -36.993  76.750  1.00  0.00              
ATOM   2001  CG  GLU   259      44.740 -37.446  78.920  1.00  0.00           C  
ATOM   2002  CD  GLU   259      44.565 -38.538  77.907  1.00  0.00           C  
ATOM   2003  OE1 GLU   259      45.516 -39.273  77.584  1.00  0.00           O  
ATOM   2004  OE2 GLU   259      43.425 -38.690  77.379  1.00  0.00           O  
ATOM   2005  N   GLU   260      48.512 -37.897  77.567  1.00  0.00              
ATOM   2006  CA  GLU   260      49.005 -38.686  76.463  1.00  0.00              
ATOM   2007  CB  GLU   260      49.379 -40.136  76.773  1.00  0.00              
ATOM   2008  C   GLU   260      48.381 -38.488  75.072  1.00  0.00              
ATOM   2009  O   GLU   260      47.373 -39.154  74.893  1.00  0.00              
ATOM   2010  CG  GLU   260      50.613 -40.314  77.637  1.00  0.00           C  
ATOM   2011  CD  GLU   260      51.877 -39.752  77.000  1.00  0.00           C  
ATOM   2012  OE1 GLU   260      51.886 -39.478  75.780  1.00  0.00           O  
ATOM   2013  OE2 GLU   260      52.877 -39.594  77.728  1.00  0.00           O  
ATOM   2014  N   PRO   261      48.961 -37.802  74.095  1.00  0.00              
ATOM   2015  CA  PRO   261      48.218 -37.776  72.851  1.00  0.00              
ATOM   2016  CB  PRO   261      49.044 -36.634  72.183  1.00  0.00              
ATOM   2017  C   PRO   261      48.274 -39.064  72.023  1.00  0.00              
ATOM   2018  O   PRO   261      47.370 -39.426  71.270  1.00  0.00              
ATOM   2019  CG  PRO   261      49.472 -35.820  73.332  1.00  0.00           C  
ATOM   2020  CD  PRO   261      49.658 -36.776  74.513  1.00  0.00           C  
ATOM   2021  N   GLY   262      49.390 -39.762  72.178  1.00  0.00              
ATOM   2022  CA  GLY   262      49.537 -41.021  71.363  1.00  0.00              
ATOM   2023  C   GLY   262      48.434 -42.033  71.534  1.00  0.00              
ATOM   2024  O   GLY   262      48.211 -42.879  70.651  1.00  0.00              
ATOM   2025  N   TRP   263      47.701 -41.915  72.641  1.00  0.00              
ATOM   2026  CA  TRP   263      46.597 -42.830  72.964  1.00  0.00              
ATOM   2027  CB  TRP   263      46.160 -42.674  74.417  1.00  0.00              
ATOM   2028  C   TRP   263      45.427 -42.539  71.951  1.00  0.00              
ATOM   2029  O   TRP   263      44.714 -43.466  71.579  1.00  0.00              
ATOM   2030  CG  TRP   263      46.108 -43.982  75.154  1.00  0.00           C  
ATOM   2031  CD1 TRP   263      45.480 -45.135  74.753  1.00  0.00           C  
ATOM   2032  CD2 TRP   263      46.718 -44.273  76.412  1.00  0.00           C  
ATOM   2033  NE1 TRP   263      45.670 -46.122  75.688  1.00  0.00           N  
ATOM   2034  CE2 TRP   263      46.424 -45.624  76.717  1.00  0.00           C  
ATOM   2035  CE3 TRP   263      47.489 -43.525  77.317  1.00  0.00           C  
ATOM   2036  CZ2 TRP   263      46.874 -46.244  77.890  1.00  0.00           C  
ATOM   2037  CZ3 TRP   263      47.939 -44.142  78.485  1.00  0.00           C  
ATOM   2038  CH2 TRP   263      47.629 -45.491  78.758  1.00  0.00           C  
ATOM   2039  N   GLY   264      45.258 -41.296  71.504  1.00  0.00              
ATOM   2040  CA  GLY   264      44.313 -40.969  70.563  1.00  0.00              
ATOM   2041  C   GLY   264      44.718 -41.272  69.103  1.00  0.00              
ATOM   2042  O   GLY   264      43.924 -41.068  68.182  1.00  0.00              
ATOM   2043  N   PHE   265      45.941 -41.743  68.879  1.00  0.00              
ATOM   2044  CA  PHE   265      46.380 -42.094  67.576  1.00  0.00              
ATOM   2045  CB  PHE   265      47.379 -41.103  66.981  1.00  0.00              
ATOM   2046  C   PHE   265      46.800 -43.466  67.690  1.00  0.00              
ATOM   2047  O   PHE   265      48.009 -43.657  67.754  1.00  0.00              
ATOM   2048  CG  PHE   265      46.904 -39.678  67.027  1.00  0.00           C  
ATOM   2049  CD1 PHE   265      45.786 -39.287  66.315  1.00  0.00           C  
ATOM   2050  CD2 PHE   265      47.595 -38.726  67.758  1.00  0.00           C  
ATOM   2051  CE1 PHE   265      45.368 -37.978  66.343  1.00  0.00           C  
ATOM   2052  CE2 PHE   265      47.183 -37.399  67.784  1.00  0.00           C  
ATOM   2053  CZ  PHE   265      46.077 -37.020  67.092  1.00  0.00           C  
ATOM   2054  N   GLY   266      45.908 -44.446  67.747  1.00  0.00              
ATOM   2055  CA  GLY   266      46.626 -45.852  68.098  1.00  0.00              
ATOM   2056  C   GLY   266      46.464 -46.590  66.796  1.00  0.00              
ATOM   2057  O   GLY   266      45.359 -46.675  66.261  1.00  0.00              
ATOM   2058  N   GLU   267      47.572 -47.090  66.263  1.00  0.00              
ATOM   2059  CA  GLU   267      47.569 -47.849  65.004  1.00  0.00              
ATOM   2060  CB  GLU   267      48.668 -47.331  64.071  1.00  0.00              
ATOM   2061  C   GLU   267      47.688 -49.371  65.487  1.00  0.00              
ATOM   2062  O   GLU   267      48.808 -49.845  65.719  1.00  0.00              
ATOM   2063  CG  GLU   267      48.499 -47.722  62.628  1.00  0.00           C  
ATOM   2064  CD  GLU   267      48.690 -49.199  62.449  1.00  0.00           C  
ATOM   2065  OE1 GLU   267      49.856 -49.631  62.338  1.00  0.00           O  
ATOM   2066  OE2 GLU   267      47.676 -49.929  62.427  1.00  0.00           O  
ATOM   2067  N   ASN   268      46.557 -50.114  65.613  1.00  0.00              
ATOM   2068  CA  ASN   268      46.866 -51.424  66.122  1.00  0.00              
ATOM   2069  CB  ASN   268      45.613 -51.623  66.958  1.00  0.00              
ATOM   2070  C   ASN   268      47.449 -52.443  65.103  1.00  0.00              
ATOM   2071  O   ASN   268      48.328 -52.119  64.308  1.00  0.00              
ATOM   2072  CG  ASN   268      45.576 -50.602  68.108  1.00  0.00           C  
ATOM   2073  OD1 ASN   268      46.551 -50.465  68.797  1.00  0.00           O  
ATOM   2074  ND2 ASN   268      44.443 -49.928  68.303  1.00  0.00           N  
ATOM   2075  N   LYS   269      47.017 -53.689  65.190  1.00  0.00              
ATOM   2076  CA  LYS   269      47.584 -54.719  64.350  1.00  0.00              
ATOM   2077  CB  LYS   269      47.025 -56.082  64.774  1.00  0.00              
ATOM   2078  C   LYS   269      47.199 -54.619  62.930  1.00  0.00              
ATOM   2079  O   LYS   269      48.005 -54.814  62.032  1.00  0.00              
ATOM   2080  CG  LYS   269      47.664 -56.668  66.018  1.00  0.00           C  
ATOM   2081  CD  LYS   269      47.256 -58.124  66.202  1.00  0.00           C  
ATOM   2082  CE  LYS   269      47.958 -58.762  67.392  1.00  0.00           C  
ATOM   2083  NZ  LYS   269      47.661 -60.222  67.498  1.00  0.00           N  
ATOM   2084  N   ALA   270      45.946 -54.247  62.680  1.00  0.00              
ATOM   2085  CA  ALA   270      45.513 -54.038  61.230  1.00  0.00              
ATOM   2086  CB  ALA   270      43.993 -54.085  61.192  1.00  0.00              
ATOM   2087  C   ALA   270      45.747 -52.550  60.917  1.00  0.00              
ATOM   2088  O   ALA   270      45.361 -52.129  59.828  1.00  0.00              
ATOM   2089  N   GLU   271      46.382 -51.787  61.806  1.00  0.00              
ATOM   2090  CA  GLU   271      46.779 -50.453  61.383  1.00  0.00              
ATOM   2091  CB  GLU   271      47.993 -50.478  60.441  1.00  0.00              
ATOM   2092  C   GLU   271      45.658 -49.407  61.205  1.00  0.00              
ATOM   2093  O   GLU   271      45.962 -48.290  60.792  1.00  0.00              
ATOM   2094  CG  GLU   271      49.202 -51.247  60.983  1.00  0.00           C  
ATOM   2095  CD  GLU   271      50.348 -51.381  59.984  1.00  0.00           C  
ATOM   2096  OE1 GLU   271      50.496 -50.515  59.105  1.00  0.00           O  
ATOM   2097  OE2 GLU   271      51.110 -52.360  60.080  1.00  0.00           O  
ATOM   2098  N   GLU   272      44.406 -49.784  61.420  1.00  0.00              
ATOM   2099  CA  GLU   272      43.399 -48.782  60.899  1.00  0.00              
ATOM   2100  CB  GLU   272      42.040 -49.441  61.120  1.00  0.00              
ATOM   2101  C   GLU   272      43.255 -47.608  61.895  1.00  0.00              
ATOM   2102  O   GLU   272      43.077 -47.756  63.111  1.00  0.00              
ATOM   2103  CG  GLU   272      41.657 -50.448  60.063  1.00  0.00           C  
ATOM   2104  CD  GLU   272      40.852 -49.830  58.948  1.00  0.00           C  
ATOM   2105  OE1 GLU   272      39.667 -49.518  59.189  1.00  0.00           O  
ATOM   2106  OE2 GLU   272      41.401 -49.655  57.839  1.00  0.00           O  
ATOM   2107  N   ASP   273      43.459 -46.439  61.308  1.00  0.00              
ATOM   2108  CA  ASP   273      43.310 -45.149  62.003  1.00  0.00              
ATOM   2109  CB  ASP   273      43.051 -43.930  61.113  1.00  0.00              
ATOM   2110  C   ASP   273      42.157 -44.894  62.778  1.00  0.00              
ATOM   2111  O   ASP   273      41.012 -44.875  62.348  1.00  0.00              
ATOM   2112  CG  ASP   273      43.284 -42.670  61.917  1.00  0.00           C  
ATOM   2113  OD1 ASP   273      42.307 -42.269  62.540  1.00  0.00           O  
ATOM   2114  OD2 ASP   273      44.397 -42.151  61.908  1.00  0.00           O  
ATOM   2115  N   ASN   274      42.452 -44.757  64.063  1.00  0.00              
ATOM   2116  CA  ASN   274      41.418 -44.663  65.258  1.00  0.00              
ATOM   2117  CB  ASN   274      41.427 -45.754  66.329  1.00  0.00              
ATOM   2118  C   ASN   274      40.914 -43.306  65.399  1.00  0.00              
ATOM   2119  O   ASN   274      39.684 -43.232  65.385  1.00  0.00              
ATOM   2120  CG  ASN   274      40.381 -45.554  67.405  1.00  0.00           C  
ATOM   2121  OD1 ASN   274      40.567 -46.008  68.525  1.00  0.00           O  
ATOM   2122  ND2 ASN   274      39.281 -44.895  67.078  1.00  0.00           N  
ATOM   2123  N   PRO   275      41.708 -42.240  65.452  1.00  0.00              
ATOM   2124  CA  PRO   275      41.407 -40.869  65.482  1.00  0.00              
ATOM   2125  CB  PRO   275      42.685 -40.059  65.278  1.00  0.00              
ATOM   2126  C   PRO   275      40.519 -40.246  64.452  1.00  0.00              
ATOM   2127  O   PRO   275      40.019 -39.136  64.656  1.00  0.00              
ATOM   2128  CG  PRO   275      43.733 -40.950  65.870  1.00  0.00           C  
ATOM   2129  CD  PRO   275      43.349 -42.304  65.295  1.00  0.00           C  
ATOM   2130  N   VAL   276      40.233 -40.969  63.363  1.00  0.00              
ATOM   2131  CA  VAL   276      39.425 -40.443  62.250  1.00  0.00              
ATOM   2132  CB  VAL   276      40.223 -39.690  61.142  1.00  0.00              
ATOM   2133  C   VAL   276      38.787 -41.547  61.502  1.00  0.00              
ATOM   2134  O   VAL   276      39.452 -42.565  61.300  1.00  0.00              
ATOM   2135  CG1 VAL   276      40.833 -38.410  61.678  1.00  0.00           C  
ATOM   2136  CG2 VAL   276      41.294 -40.594  60.536  1.00  0.00           C  
ATOM   2137  N   SER   277      37.557 -41.373  61.029  1.00  0.00              
ATOM   2138  CA  SER   277      36.856 -42.421  60.247  1.00  0.00              
ATOM   2139  CB  SER   277      35.386 -42.094  59.898  1.00  0.00              
ATOM   2140  C   SER   277      37.516 -42.015  58.923  1.00  0.00              
ATOM   2141  O   SER   277      37.273 -40.859  58.543  1.00  0.00              
ATOM   2142  OG  SER   277      35.468 -41.069  58.909  1.00  0.00           O  
ATOM   2143  N   ALA   278      38.348 -42.865  58.365  1.00  0.00              
ATOM   2144  CA  ALA   278      39.048 -42.457  57.140  1.00  0.00              
ATOM   2145  CB  ALA   278      40.531 -42.806  57.127  1.00  0.00              
ATOM   2146  C   ALA   278      38.176 -42.735  55.901  1.00  0.00              
ATOM   2147  O   ALA   278      38.457 -42.259  54.811  1.00  0.00              
ATOM   2148  N   VAL   279      37.154 -43.565  56.085  1.00  0.00              
ATOM   2149  CA  VAL   279      36.297 -43.939  54.984  1.00  0.00              
ATOM   2150  CB  VAL   279      35.482 -45.157  55.529  1.00  0.00              
ATOM   2151  C   VAL   279      35.284 -42.885  54.656  1.00  0.00              
ATOM   2152  O   VAL   279      34.893 -42.693  53.514  1.00  0.00              
ATOM   2153  CG1 VAL   279      34.459 -45.632  54.514  1.00  0.00           C  
ATOM   2154  CG2 VAL   279      36.449 -46.290  55.896  1.00  0.00           C  
ATOM   2155  N   LEU   280      34.855 -42.150  55.679  1.00  0.00              
ATOM   2156  CA  LEU   280      33.885 -41.027  55.392  1.00  0.00              
ATOM   2157  CB  LEU   280      32.866 -40.926  56.541  1.00  0.00              
ATOM   2158  C   LEU   280      34.772 -39.912  54.934  1.00  0.00              
ATOM   2159  O   LEU   280      34.405 -39.291  53.944  1.00  0.00              
ATOM   2160  CG  LEU   280      31.633 -41.846  56.493  1.00  0.00           C  
ATOM   2161  CD1 LEU   280      32.031 -43.303  56.581  1.00  0.00           C  
ATOM   2162  CD2 LEU   280      30.695 -41.499  57.626  1.00  0.00           C  
ATOM   2163  N   ASN   281      35.877 -39.625  55.613  1.00  0.00              
ATOM   2164  CA  ASN   281      36.874 -38.683  55.279  1.00  0.00              
ATOM   2165  CB  ASN   281      38.082 -38.853  56.240  1.00  0.00              
ATOM   2166  C   ASN   281      37.198 -38.715  53.725  1.00  0.00              
ATOM   2167  O   ASN   281      37.026 -37.788  52.948  1.00  0.00              
ATOM   2168  CG  ASN   281      37.677 -38.442  57.644  1.00  0.00           C  
ATOM   2169  OD1 ASN   281      36.602 -37.822  57.795  1.00  0.00           O  
ATOM   2170  ND2 ASN   281      38.434 -38.762  58.684  1.00  0.00           N  
ATOM   2171  N   LYS   282      37.777 -39.862  53.371  1.00  0.00              
ATOM   2172  CA  LYS   282      38.161 -40.000  51.949  1.00  0.00              
ATOM   2173  CB  LYS   282      38.666 -41.418  51.750  1.00  0.00              
ATOM   2174  C   LYS   282      37.088 -39.747  50.931  1.00  0.00              
ATOM   2175  O   LYS   282      37.364 -39.206  49.864  1.00  0.00              
ATOM   2176  CG  LYS   282      39.954 -41.692  52.544  1.00  0.00           C  
ATOM   2177  CD  LYS   282      40.649 -42.984  52.144  1.00  0.00           C  
ATOM   2178  CE  LYS   282      42.003 -43.194  52.780  1.00  0.00           C  
ATOM   2179  NZ  LYS   282      43.116 -42.499  52.072  1.00  0.00           N  
ATOM   2180  N   VAL   283      35.846 -40.053  51.285  1.00  0.00              
ATOM   2181  CA  VAL   283      34.677 -39.839  50.440  1.00  0.00              
ATOM   2182  CB  VAL   283      33.448 -40.658  50.920  1.00  0.00              
ATOM   2183  C   VAL   283      34.471 -38.282  50.385  1.00  0.00              
ATOM   2184  O   VAL   283      34.486 -37.664  49.316  1.00  0.00              
ATOM   2185  CG1 VAL   283      32.198 -40.281  50.131  1.00  0.00           C  
ATOM   2186  CG2 VAL   283      33.719 -42.166  50.828  1.00  0.00           C  
ATOM   2187  N   GLY   284      34.304 -37.683  51.555  1.00  0.00              
ATOM   2188  CA  GLY   284      34.091 -36.278  51.626  1.00  0.00              
ATOM   2189  C   GLY   284      35.142 -35.430  50.958  1.00  0.00              
ATOM   2190  O   GLY   284      34.840 -34.502  50.200  1.00  0.00              
ATOM   2191  N   LYS   285      36.403 -35.727  51.273  1.00  0.00              
ATOM   2192  CA  LYS   285      37.527 -34.951  50.694  1.00  0.00              
ATOM   2193  CB  LYS   285      38.790 -35.163  51.541  1.00  0.00              
ATOM   2194  C   LYS   285      37.531 -35.085  49.181  1.00  0.00              
ATOM   2195  O   LYS   285      37.553 -34.069  48.494  1.00  0.00              
ATOM   2196  CG  LYS   285      38.596 -34.821  53.008  1.00  0.00           C  
ATOM   2197  CD  LYS   285      39.866 -34.267  53.638  1.00  0.00           C  
ATOM   2198  CE  LYS   285      39.557 -33.681  55.011  1.00  0.00           C  
ATOM   2199  NZ  LYS   285      40.777 -33.309  55.776  1.00  0.00           N  
ATOM   2200  N   SER   286      37.416 -36.298  48.645  1.00  0.00              
ATOM   2201  CA  SER   286      37.305 -36.513  47.237  1.00  0.00              
ATOM   2202  CB  SER   286      37.023 -37.982  46.935  1.00  0.00              
ATOM   2203  C   SER   286      36.222 -35.520  46.649  1.00  0.00              
ATOM   2204  O   SER   286      36.522 -34.744  45.748  1.00  0.00              
ATOM   2205  OG  SER   286      38.011 -38.812  47.517  1.00  0.00           O  
ATOM   2206  N   THR   287      34.998 -35.556  47.172  1.00  0.00              
ATOM   2207  CA  THR   287      34.008 -34.688  46.744  1.00  0.00              
ATOM   2208  CB  THR   287      32.789 -34.889  47.729  1.00  0.00              
ATOM   2209  C   THR   287      34.362 -33.209  46.717  1.00  0.00              
ATOM   2210  O   THR   287      33.993 -32.463  45.814  1.00  0.00              
ATOM   2211  OG1 THR   287      32.218 -36.189  47.364  1.00  0.00           O  
ATOM   2212  CG2 THR   287      31.708 -33.811  47.706  1.00  0.00           C  
ATOM   2213  N   THR   288      35.141 -32.807  47.713  1.00  0.00              
ATOM   2214  CA  THR   288      35.554 -31.393  47.848  1.00  0.00              
ATOM   2215  CB  THR   288      36.095 -31.051  49.247  1.00  0.00              
ATOM   2216  C   THR   288      36.635 -31.145  46.928  1.00  0.00              
ATOM   2217  O   THR   288      36.499 -30.122  46.249  1.00  0.00              
ATOM   2218  OG1 THR   288      35.051 -31.214  50.211  1.00  0.00           O  
ATOM   2219  CG2 THR   288      36.504 -29.573  49.268  1.00  0.00           C  
ATOM   2220  N   GLU   289      37.660 -31.984  46.776  1.00  0.00              
ATOM   2221  CA  GLU   289      38.705 -31.954  45.796  1.00  0.00              
ATOM   2222  CB  GLU   289      39.484 -33.268  45.665  1.00  0.00              
ATOM   2223  C   GLU   289      38.265 -31.735  44.388  1.00  0.00              
ATOM   2224  O   GLU   289      39.083 -31.176  43.643  1.00  0.00              
ATOM   2225  CG  GLU   289      40.947 -33.154  46.003  1.00  0.00           C  
ATOM   2226  CD  GLU   289      41.210 -33.167  47.495  1.00  0.00           C  
ATOM   2227  OE1 GLU   289      41.096 -34.249  48.117  1.00  0.00           O  
ATOM   2228  OE2 GLU   289      41.532 -32.094  48.046  1.00  0.00           O  
ATOM   2229  N   GLY   290      37.048 -32.142  44.007  1.00  0.00              
ATOM   2230  CA  GLY   290      36.519 -31.980  42.687  1.00  0.00              
ATOM   2231  C   GLY   290      36.597 -30.684  41.844  1.00  0.00              
ATOM   2232  O   GLY   290      36.829 -30.679  40.645  1.00  0.00              
ATOM   2233  N   PRO   291      36.304 -29.566  42.499  1.00  0.00              
ATOM   2234  CA  PRO   291      36.397 -28.295  41.774  1.00  0.00              
ATOM   2235  CB  PRO   291      35.712 -27.293  42.706  1.00  0.00              
ATOM   2236  C   PRO   291      37.837 -27.853  41.537  1.00  0.00              
ATOM   2237  O   PRO   291      38.124 -27.070  40.628  1.00  0.00              
ATOM   2238  CG  PRO   291      35.971 -27.892  44.067  1.00  0.00           C  
ATOM   2239  CD  PRO   291      35.640 -29.323  43.824  1.00  0.00           C  
ATOM   2240  N   MET   292      38.738 -28.392  42.359  1.00  0.00              
ATOM   2241  CA  MET   292      40.157 -28.091  42.282  1.00  0.00              
ATOM   2242  CB  MET   292      40.874 -28.187  43.651  1.00  0.00              
ATOM   2243  C   MET   292      40.706 -28.816  41.154  1.00  0.00              
ATOM   2244  O   MET   292      41.308 -28.145  40.307  1.00  0.00              
ATOM   2245  CG  MET   292      40.613 -27.031  44.653  1.00  0.00           C  
ATOM   2246  SD  MET   292      40.818 -25.311  44.100  1.00  0.00           S  
ATOM   2247  CE  MET   292      42.561 -25.347  43.728  1.00  0.00           C  
ATOM   2248  N   HIS   293      40.522 -30.131  41.038  1.00  0.00              
ATOM   2249  CA  HIS   293      40.931 -30.962  39.910  1.00  0.00              
ATOM   2250  CB  HIS   293      40.287 -32.356  39.953  1.00  0.00              
ATOM   2251  C   HIS   293      40.636 -30.298  38.568  1.00  0.00              
ATOM   2252  O   HIS   293      41.587 -30.166  37.804  1.00  0.00              
ATOM   2253  CG  HIS   293      40.825 -33.237  41.053  1.00  0.00           C  
ATOM   2254  ND1 HIS   293      40.380 -34.532  41.247  1.00  0.00           N  
ATOM   2255  CD2 HIS   293      41.788 -33.032  41.970  1.00  0.00           C  
ATOM   2256  CE1 HIS   293      41.053 -35.074  42.262  1.00  0.00           C  
ATOM   2257  NE2 HIS   293      41.908 -34.178  42.739  1.00  0.00           N  
ATOM   2258  N   THR   294      39.433 -29.800  38.290  1.00  0.00              
ATOM   2259  CA  THR   294      39.102 -29.047  37.185  1.00  0.00              
ATOM   2260  CB  THR   294      37.672 -28.413  37.414  1.00  0.00              
ATOM   2261  C   THR   294      40.000 -27.874  36.838  1.00  0.00              
ATOM   2262  O   THR   294      40.125 -27.483  35.664  1.00  0.00              
ATOM   2263  OG1 THR   294      36.739 -29.539  37.313  1.00  0.00           O  
ATOM   2264  CG2 THR   294      37.260 -27.297  36.458  1.00  0.00           C  
ATOM   2265  N   ASP   295      40.657 -27.338  37.865  1.00  0.00              
ATOM   2266  CA  ASP   295      41.534 -26.174  37.699  1.00  0.00              
ATOM   2267  CB  ASP   295      41.794 -25.458  39.030  1.00  0.00              
ATOM   2268  C   ASP   295      42.811 -26.579  37.025  1.00  0.00              
ATOM   2269  O   ASP   295      43.452 -25.751  36.380  1.00  0.00              
ATOM   2270  CG  ASP   295      40.561 -24.650  39.430  1.00  0.00           C  
ATOM   2271  OD1 ASP   295      40.101 -23.811  38.629  1.00  0.00           O  
ATOM   2272  OD2 ASP   295      40.075 -24.888  40.554  1.00  0.00           O  
ATOM   2273  N   LEU   296      43.155 -27.864  37.095  1.00  0.00              
ATOM   2274  CA  LEU   296      44.322 -28.404  36.399  1.00  0.00              
ATOM   2275  CB  LEU   296      44.700 -29.825  36.835  1.00  0.00              
ATOM   2276  C   LEU   296      44.076 -28.711  34.983  1.00  0.00              
ATOM   2277  O   LEU   296      44.945 -29.237  34.301  1.00  0.00              
ATOM   2278  CG  LEU   296      45.235 -29.971  38.261  1.00  0.00           C  
ATOM   2279  CD1 LEU   296      45.997 -31.278  38.417  1.00  0.00           C  
ATOM   2280  CD2 LEU   296      46.113 -28.787  38.630  1.00  0.00           C  
ATOM   2281  N   LEU   297      42.919 -28.380  34.431  1.00  0.00              
ATOM   2282  CA  LEU   297      42.552 -28.593  33.039  1.00  0.00              
ATOM   2283  CB  LEU   297      41.306 -29.388  32.691  1.00  0.00              
ATOM   2284  C   LEU   297      43.254 -27.594  32.145  1.00  0.00              
ATOM   2285  O   LEU   297      43.707 -27.937  31.047  1.00  0.00              
ATOM   2286  CG  LEU   297      41.238 -30.851  33.121  1.00  0.00           C  
ATOM   2287  CD1 LEU   297      39.820 -31.397  32.950  1.00  0.00           C  
ATOM   2288  CD2 LEU   297      42.222 -31.716  32.338  1.00  0.00           C  
ATOM   2289  N   ARG   298      43.301 -26.337  32.586  1.00  0.00              
ATOM   2290  CA  ARG   298      43.929 -25.277  31.799  1.00  0.00              
ATOM   2291  CB  ARG   298      43.759 -23.952  32.553  1.00  0.00              
ATOM   2292  C   ARG   298      45.432 -25.433  31.720  1.00  0.00              
ATOM   2293  O   ARG   298      46.044 -25.116  30.703  1.00  0.00              
ATOM   2294  CG  ARG   298      44.149 -22.684  31.771  1.00  0.00           C  
ATOM   2295  CD  ARG   298      43.912 -21.477  32.686  1.00  0.00           C  
ATOM   2296  NE  ARG   298      44.528 -20.239  32.206  1.00  0.00           N  
ATOM   2297  CZ  ARG   298      43.826 -19.387  31.455  1.00  0.00           C  
ATOM   2298  NH1 ARG   298      42.579 -19.699  31.125  1.00  0.00           N  
ATOM   2299  NH2 ARG   298      44.335 -18.252  31.013  1.00  0.00           N  
ATOM   2300  N   HIS   299      46.018 -25.995  32.769  1.00  0.00              
ATOM   2301  CA  HIS   299      47.455 -26.244  32.852  1.00  0.00              
ATOM   2302  CB  HIS   299      47.873 -26.445  34.315  1.00  0.00              
ATOM   2303  C   HIS   299      47.711 -27.390  31.791  1.00  0.00              
ATOM   2304  O   HIS   299      48.484 -27.320  30.847  1.00  0.00              
ATOM   2305  CG  HIS   299      47.255 -25.456  35.258  1.00  0.00           C  
ATOM   2306  ND1 HIS   299      46.556 -25.837  36.383  1.00  0.00           N  
ATOM   2307  CD2 HIS   299      47.192 -24.103  35.213  1.00  0.00           C  
ATOM   2308  CE1 HIS   299      46.085 -24.762  36.991  1.00  0.00           C  
ATOM   2309  NE2 HIS   299      46.456 -23.697  36.300  1.00  0.00           N  
ATOM   2310  N   LEU   300      47.051 -28.504  32.108  1.00  0.00              
ATOM   2311  CA  LEU   300      47.263 -29.674  31.219  1.00  0.00              
ATOM   2312  CB  LEU   300      46.284 -30.799  31.586  1.00  0.00              
ATOM   2313  C   LEU   300      47.051 -29.258  29.738  1.00  0.00              
ATOM   2314  O   LEU   300      47.927 -29.491  28.912  1.00  0.00              
ATOM   2315  CG  LEU   300      46.536 -31.455  32.959  1.00  0.00           C  
ATOM   2316  CD1 LEU   300      45.406 -32.438  33.260  1.00  0.00           C  
ATOM   2317  CD2 LEU   300      47.893 -32.125  32.990  1.00  0.00           C  
ATOM   2318  N   ASN   301      45.933 -28.608  29.419  1.00  0.00              
ATOM   2319  CA  ASN   301      45.700 -28.123  28.122  1.00  0.00              
ATOM   2320  CB  ASN   301      44.398 -27.323  28.065  1.00  0.00              
ATOM   2321  C   ASN   301      46.838 -27.285  27.486  1.00  0.00              
ATOM   2322  O   ASN   301      47.143 -27.387  26.301  1.00  0.00              
ATOM   2323  CG  ASN   301      43.174 -28.155  28.440  1.00  0.00           C  
ATOM   2324  OD1 ASN   301      43.254 -29.368  28.633  1.00  0.00           O  
ATOM   2325  ND2 ASN   301      42.032 -27.493  28.558  1.00  0.00           N  
ATOM   2326  N   ILE   302      47.471 -26.477  28.327  1.00  0.00              
ATOM   2327  CA  ILE   302      48.550 -25.626  27.890  1.00  0.00              
ATOM   2328  CB  ILE   302      48.827 -24.496  28.947  1.00  0.00              
ATOM   2329  C   ILE   302      49.820 -26.458  27.674  1.00  0.00              
ATOM   2330  O   ILE   302      50.557 -26.326  26.703  1.00  0.00              
ATOM   2331  CG1 ILE   302      47.556 -23.662  29.183  1.00  0.00           C  
ATOM   2332  CG2 ILE   302      49.978 -23.585  28.471  1.00  0.00           C  
ATOM   2333  CD1 ILE   302      47.577 -22.777  30.441  1.00  0.00           C  
ATOM   2334  N   VAL   303      50.058 -27.344  28.641  1.00  0.00              
ATOM   2335  CA  VAL   303      51.328 -28.141  28.507  1.00  0.00              
ATOM   2336  CB  VAL   303      51.414 -28.955  29.790  1.00  0.00              
ATOM   2337  C   VAL   303      51.342 -29.021  27.254  1.00  0.00              
ATOM   2338  O   VAL   303      52.306 -29.085  26.488  1.00  0.00              
ATOM   2339  CG1 VAL   303      52.570 -29.950  29.791  1.00  0.00           C  
ATOM   2340  CG2 VAL   303      51.613 -28.076  31.029  1.00  0.00           C  
ATOM   2341  N   PHE   304      50.211 -29.706  27.056  1.00  0.00              
ATOM   2342  CA  PHE   304      50.118 -30.597  25.877  1.00  0.00              
ATOM   2343  CB  PHE   304      48.867 -31.501  26.003  1.00  0.00              
ATOM   2344  C   PHE   304      50.142 -29.853  24.639  1.00  0.00              
ATOM   2345  O   PHE   304      50.969 -30.214  23.795  1.00  0.00              
ATOM   2346  CG  PHE   304      49.046 -32.584  27.047  1.00  0.00           C  
ATOM   2347  CD1 PHE   304      50.169 -33.417  27.080  1.00  0.00           C  
ATOM   2348  CD2 PHE   304      48.073 -32.786  28.024  1.00  0.00           C  
ATOM   2349  CE1 PHE   304      50.355 -34.412  28.042  1.00  0.00           C  
ATOM   2350  CE2 PHE   304      48.256 -33.741  29.018  1.00  0.00           C  
ATOM   2351  CZ  PHE   304      49.374 -34.589  29.014  1.00  0.00           C  
ATOM   2352  N   GLU   305      49.335 -28.807  24.460  1.00  0.00              
ATOM   2353  CA  GLU   305      49.327 -27.910  23.305  1.00  0.00              
ATOM   2354  CB  GLU   305      48.549 -26.613  23.555  1.00  0.00              
ATOM   2355  C   GLU   305      50.659 -27.210  22.938  1.00  0.00              
ATOM   2356  O   GLU   305      50.784 -26.717  21.823  1.00  0.00              
ATOM   2357  CG  GLU   305      47.379 -26.408  22.628  1.00  0.00           C  
ATOM   2358  CD  GLU   305      46.156 -27.201  23.040  1.00  0.00           C  
ATOM   2359  OE1 GLU   305      45.500 -26.821  24.039  1.00  0.00           O  
ATOM   2360  OE2 GLU   305      45.849 -28.205  22.365  1.00  0.00           O  
ATOM   2361  N   GLY   306      51.628 -27.176  23.845  1.00  0.00              
ATOM   2362  CA  GLY   306      52.936 -26.777  23.590  1.00  0.00              
ATOM   2363  C   GLY   306      53.461 -27.307  22.206  1.00  0.00              
ATOM   2364  O   GLY   306      53.374 -28.490  21.913  1.00  0.00              
ATOM   2365  N   GLU   307      54.064 -26.414  21.416  1.00  0.00              
ATOM   2366  CA  GLU   307      54.516 -26.975  20.171  1.00  0.00              
ATOM   2367  CB  GLU   307      54.925 -25.775  19.336  1.00  0.00              
ATOM   2368  C   GLU   307      55.457 -28.190  20.229  1.00  0.00              
ATOM   2369  O   GLU   307      55.791 -28.648  21.332  1.00  0.00              
ATOM   2370  CG  GLU   307      53.784 -24.810  19.090  1.00  0.00           C  
ATOM   2371  CD  GLU   307      53.848 -24.194  17.707  1.00  0.00           C  
ATOM   2372  OE1 GLU   307      53.273 -24.786  16.794  1.00  0.00           O  
ATOM   2373  OE2 GLU   307      54.468 -23.141  17.543  1.00  0.00           O  
ATOM   2374  N   ASN   308      55.903 -28.700  19.084  1.00  0.00              
ATOM   2375  CA  ASN   308      56.748 -29.819  19.114  1.00  0.00              
ATOM   2376  CB  ASN   308      58.128 -29.383  19.630  1.00  0.00              
ATOM   2377  C   ASN   308      56.168 -30.858  20.061  1.00  0.00              
ATOM   2378  O   ASN   308      56.346 -30.786  21.278  1.00  0.00              
ATOM   2379  CG  ASN   308      58.550 -28.015  19.111  1.00  0.00           C  
ATOM   2380  OD1 ASN   308      58.210 -27.613  17.994  1.00  0.00           O  
ATOM   2381  ND2 ASN   308      59.278 -27.283  19.937  1.00  0.00           N  
ATOM   2382  N   PHE   309      55.255 -31.652  19.525  1.00  0.00              
ATOM   2383  CA  PHE   309      54.591 -32.690  20.313  1.00  0.00              
ATOM   2384  CB  PHE   309      53.495 -32.858  19.237  1.00  0.00              
ATOM   2385  C   PHE   309      55.609 -33.693  20.846  1.00  0.00              
ATOM   2386  O   PHE   309      55.452 -34.188  21.961  1.00  0.00              
ATOM   2387  CG  PHE   309      52.479 -31.769  19.313  1.00  0.00           C  
ATOM   2388  CD1 PHE   309      52.622 -30.561  18.650  1.00  0.00           C  
ATOM   2389  CD2 PHE   309      51.348 -31.952  20.098  1.00  0.00           C  
ATOM   2390  CE1 PHE   309      51.657 -29.577  18.756  1.00  0.00           C  
ATOM   2391  CE2 PHE   309      50.389 -30.971  20.217  1.00  0.00           C  
ATOM   2392  CZ  PHE   309      50.542 -29.778  19.543  1.00  0.00           C  
ATOM   2393  N   ALA   310      56.676 -33.941  20.089  1.00  0.00              
ATOM   2394  CA  ALA   310      57.762 -34.778  20.519  1.00  0.00              
ATOM   2395  CB  ALA   310      58.795 -35.039  19.427  1.00  0.00              
ATOM   2396  C   ALA   310      58.473 -34.360  21.785  1.00  0.00              
ATOM   2397  O   ALA   310      58.940 -35.226  22.514  1.00  0.00              
ATOM   2398  N   SER   311      58.594 -33.058  22.021  1.00  0.00              
ATOM   2399  CA  SER   311      59.175 -32.486  23.203  1.00  0.00              
ATOM   2400  CB  SER   311      59.417 -30.981  23.036  1.00  0.00              
ATOM   2401  C   SER   311      58.272 -32.305  24.492  1.00  0.00              
ATOM   2402  O   SER   311      58.707 -31.698  25.481  1.00  0.00              
ATOM   2403  OG  SER   311      60.412 -30.714  22.057  1.00  0.00           O  
ATOM   2404  N   GLN   312      57.026 -32.769  24.409  1.00  0.00              
ATOM   2405  CA  GLN   312      56.161 -32.684  25.536  1.00  0.00              
ATOM   2406  CB  GLN   312      54.861 -32.198  24.920  1.00  0.00              
ATOM   2407  C   GLN   312      56.396 -33.983  26.268  1.00  0.00              
ATOM   2408  O   GLN   312      56.999 -34.934  25.781  1.00  0.00              
ATOM   2409  CG  GLN   312      54.784 -30.716  24.649  1.00  0.00           C  
ATOM   2410  CD  GLN   312      53.446 -30.353  24.025  1.00  0.00           C  
ATOM   2411  OE1 GLN   312      52.399 -30.366  24.692  1.00  0.00           O  
ATOM   2412  NE2 GLN   312      53.464 -30.043  22.737  1.00  0.00           N  
ATOM   2413  N   PRO   313      56.042 -33.962  27.560  1.00  0.00              
ATOM   2414  CA  PRO   313      56.116 -35.074  28.512  1.00  0.00              
ATOM   2415  CB  PRO   313      55.372 -34.662  29.773  1.00  0.00              
ATOM   2416  C   PRO   313      55.600 -36.398  28.000  1.00  0.00              
ATOM   2417  O   PRO   313      54.657 -36.382  27.205  1.00  0.00              
ATOM   2418  CG  PRO   313      54.392 -33.611  29.307  1.00  0.00           C  
ATOM   2419  CD  PRO   313      55.098 -32.875  28.192  1.00  0.00           C  
ATOM   2420  N   LYS   314      56.178 -37.535  28.383  1.00  0.00              
ATOM   2421  CA  LYS   314      55.546 -38.805  28.038  1.00  0.00              
ATOM   2422  CB  LYS   314      56.590 -39.873  27.726  1.00  0.00              
ATOM   2423  C   LYS   314      54.971 -39.507  29.238  1.00  0.00              
ATOM   2424  O   LYS   314      54.138 -40.397  29.108  1.00  0.00              
ATOM   2425  CG  LYS   314      56.043 -41.254  28.071  1.00  0.00           C  
ATOM   2426  CD  LYS   314      56.628 -42.257  27.092  1.00  0.00           C  
ATOM   2427  CE  LYS   314      55.621 -43.375  26.831  1.00  0.00           C  
ATOM   2428  NZ  LYS   314      56.368 -44.604  26.475  1.00  0.00           N  
ATOM   2429  N   GLY   315      55.397 -39.092  30.426  1.00  0.00              
ATOM   2430  CA  GLY   315      54.858 -39.731  31.658  1.00  0.00              
ATOM   2431  C   GLY   315      54.159 -38.713  32.590  1.00  0.00              
ATOM   2432  O   GLY   315      54.696 -37.608  32.678  1.00  0.00              
ATOM   2433  N   ILE   316      53.104 -39.045  33.330  1.00  0.00              
ATOM   2434  CA  ILE   316      52.573 -38.034  34.173  1.00  0.00              
ATOM   2435  CB  ILE   316      51.188 -37.475  33.849  1.00  0.00              
ATOM   2436  C   ILE   316      52.646 -38.913  35.434  1.00  0.00              
ATOM   2437  O   ILE   316      52.035 -39.978  35.459  1.00  0.00              
ATOM   2438  CG1 ILE   316      51.237 -36.707  32.507  1.00  0.00           C  
ATOM   2439  CG2 ILE   316      50.761 -36.501  34.957  1.00  0.00           C  
ATOM   2440  CD1 ILE   316      49.924 -36.006  32.154  1.00  0.00           C  
ATOM   2441  N   MET   317      53.400 -38.489  36.441  1.00  0.00              
ATOM   2442  CA  MET   317      53.478 -39.280  37.650  1.00  0.00              
ATOM   2443  CB  MET   317      54.977 -39.304  38.059  1.00  0.00              
ATOM   2444  C   MET   317      52.655 -38.619  38.821  1.00  0.00              
ATOM   2445  O   MET   317      53.068 -37.528  39.241  1.00  0.00              
ATOM   2446  CG  MET   317      55.801 -40.017  36.985  1.00  0.00           C  
ATOM   2447  SD  MET   317      57.568 -40.066  37.325  1.00  0.00           S  
ATOM   2448  CE  MET   317      57.622 -41.056  38.807  1.00  0.00           C  
ATOM   2449  N   VAL   318      51.623 -39.258  39.366  1.00  0.00              
ATOM   2450  CA  VAL   318      51.044 -38.629  40.501  1.00  0.00              
ATOM   2451  CB  VAL   318      49.550 -39.103  40.286  1.00  0.00              
ATOM   2452  C   VAL   318      51.208 -39.065  41.784  1.00  0.00              
ATOM   2453  O   VAL   318      50.611 -40.086  42.126  1.00  0.00              
ATOM   2454  CG1 VAL   318      48.610 -38.376  41.240  1.00  0.00           C  
ATOM   2455  CG2 VAL   318      49.094 -38.932  38.843  1.00  0.00           C  
ATOM   2456  N   VAL   319      52.134 -38.481  42.565  1.00  0.00              
ATOM   2457  CA  VAL   319      52.568 -39.016  43.961  1.00  0.00              
ATOM   2458  CB  VAL   319      53.807 -38.276  44.497  1.00  0.00              
ATOM   2459  C   VAL   319      51.708 -39.921  44.922  1.00  0.00              
ATOM   2460  O   VAL   319      52.013 -41.068  45.244  1.00  0.00              
ATOM   2461  CG1 VAL   319      54.144 -38.704  45.941  1.00  0.00           C  
ATOM   2462  CG2 VAL   319      54.984 -38.590  43.587  1.00  0.00           C  
ATOM   2463  N   GLY   320      50.614 -39.319  45.384  1.00  0.00              
ATOM   2464  CA  GLY   320      49.767 -40.066  46.304  1.00  0.00              
ATOM   2465  C   GLY   320      48.446 -40.118  45.584  1.00  0.00              
ATOM   2466  O   GLY   320      47.436 -39.524  45.962  1.00  0.00              
ATOM   2467  N   CYS   321      48.470 -40.899  44.508  1.00  0.00              
ATOM   2468  CA  CYS   321      47.315 -41.145  43.611  1.00  0.00              
ATOM   2469  CB  CYS   321      48.474 -42.106  44.064  1.00  0.00              
ATOM   2470  C   CYS   321      46.097 -41.057  44.654  1.00  0.00              
ATOM   2471  O   CYS   321      45.679 -39.987  45.120  1.00  0.00              
ATOM   2472  SG  CYS   321      48.228 -43.850  43.721  1.00  0.00           S  
ATOM   2473  N   GLU   322      45.610 -42.238  44.983  1.00  0.00              
ATOM   2474  CA  GLU   322      44.586 -42.476  45.906  1.00  0.00              
ATOM   2475  CB  GLU   322      44.365 -41.908  47.321  1.00  0.00              
ATOM   2476  C   GLU   322      43.317 -42.497  45.112  1.00  0.00              
ATOM   2477  O   GLU   322      42.585 -41.532  44.969  1.00  0.00              
ATOM   2478  CG  GLU   322      45.615 -41.953  48.226  1.00  0.00           C  
ATOM   2479  CD  GLU   322      45.294 -41.803  49.712  1.00  0.00           C  
ATOM   2480  OE1 GLU   322      44.799 -40.737  50.110  1.00  0.00           O  
ATOM   2481  OE2 GLU   322      45.550 -42.748  50.493  1.00  0.00           O  
ATOM   2482  N   ASP   323      43.144 -43.636  44.448  1.00  0.00              
ATOM   2483  CA  ASP   323      41.879 -43.876  43.634  1.00  0.00              
ATOM   2484  CB  ASP   323      40.373 -43.855  43.936  1.00  0.00              
ATOM   2485  C   ASP   323      42.267 -43.678  42.175  1.00  0.00              
ATOM   2486  O   ASP   323      41.905 -44.443  41.301  1.00  0.00              
ATOM   2487  CG  ASP   323      40.074 -44.544  45.280  1.00  0.00           C  
ATOM   2488  OD1 ASP   323      40.291 -45.773  45.300  1.00  0.00           O  
ATOM   2489  OD2 ASP   323      39.691 -43.832  46.221  1.00  0.00           O  
ATOM   2490  N   ALA   324      42.940 -42.577  41.892  1.00  0.00              
ATOM   2491  CA  ALA   324      43.388 -42.314  40.513  1.00  0.00              
ATOM   2492  CB  ALA   324      43.584 -43.579  39.663  1.00  0.00              
ATOM   2493  C   ALA   324      42.435 -41.513  39.764  1.00  0.00              
ATOM   2494  O   ALA   324      42.286 -41.543  38.541  1.00  0.00              
ATOM   2495  N   ASN   325      41.776 -40.667  40.552  1.00  0.00              
ATOM   2496  CA  ASN   325      40.680 -39.709  39.961  1.00  0.00              
ATOM   2497  CB  ASN   325      39.339 -39.714  40.704  1.00  0.00              
ATOM   2498  C   ASN   325      41.391 -38.606  39.163  1.00  0.00              
ATOM   2499  O   ASN   325      41.036 -38.361  38.006  1.00  0.00              
ATOM   2500  CG  ASN   325      39.496 -39.448  42.187  1.00  0.00           C  
ATOM   2501  OD1 ASN   325      40.399 -39.987  42.827  1.00  0.00           O  
ATOM   2502  ND2 ASN   325      38.615 -38.621  42.743  1.00  0.00           N  
ATOM   2503  N   PHE   326      42.414 -37.994  39.742  1.00  0.00              
ATOM   2504  CA  PHE   326      43.169 -36.968  39.099  1.00  0.00              
ATOM   2505  CB  PHE   326      43.936 -36.176  40.160  1.00  0.00              
ATOM   2506  C   PHE   326      43.856 -37.416  37.822  1.00  0.00              
ATOM   2507  O   PHE   326      43.887 -36.684  36.827  1.00  0.00              
ATOM   2508  CG  PHE   326      42.979 -35.331  41.019  1.00  0.00           C  
ATOM   2509  CD1 PHE   326      42.607 -34.070  40.584  1.00  0.00           C  
ATOM   2510  CD2 PHE   326      42.466 -35.817  42.204  1.00  0.00           C  
ATOM   2511  CE1 PHE   326      41.724 -33.294  41.339  1.00  0.00           C  
ATOM   2512  CE2 PHE   326      41.581 -35.049  42.952  1.00  0.00           C  
ATOM   2513  CZ  PHE   326      41.219 -33.771  42.529  1.00  0.00           C  
ATOM   2514  N   MET   327      44.459 -38.604  37.866  1.00  0.00              
ATOM   2515  CA  MET   327      45.175 -39.132  36.706  1.00  0.00              
ATOM   2516  CB  MET   327      46.000 -40.358  37.067  1.00  0.00              
ATOM   2517  C   MET   327      44.106 -39.372  35.572  1.00  0.00              
ATOM   2518  O   MET   327      44.234 -38.890  34.451  1.00  0.00              
ATOM   2519  CG  MET   327      47.117 -40.065  38.048  1.00  0.00           C  
ATOM   2520  SD  MET   327      47.869 -41.630  38.610  1.00  0.00           S  
ATOM   2521  CE  MET   327      48.650 -42.069  37.181  1.00  0.00           C  
ATOM   2522  N   ILE   328      43.047 -40.105  35.908  1.00  0.00              
ATOM   2523  CA  ILE   328      42.019 -40.320  34.958  1.00  0.00              
ATOM   2524  CB  ILE   328      40.854 -41.094  35.617  1.00  0.00              
ATOM   2525  C   ILE   328      41.549 -39.083  34.255  1.00  0.00              
ATOM   2526  O   ILE   328      41.588 -38.995  33.031  1.00  0.00              
ATOM   2527  CG1 ILE   328      41.334 -42.456  36.144  1.00  0.00           C  
ATOM   2528  CG2 ILE   328      39.742 -41.224  34.595  1.00  0.00           C  
ATOM   2529  CD1 ILE   328      40.325 -43.279  36.907  1.00  0.00           C  
ATOM   2530  N   GLN   329      41.184 -38.077  35.040  1.00  0.00              
ATOM   2531  CA  GLN   329      40.722 -36.775  34.521  1.00  0.00              
ATOM   2532  CB  GLN   329      40.409 -35.822  35.666  1.00  0.00              
ATOM   2533  C   GLN   329      41.717 -36.167  33.580  1.00  0.00              
ATOM   2534  O   GLN   329      41.333 -35.946  32.428  1.00  0.00              
ATOM   2535  CG  GLN   329      39.329 -36.352  36.575  1.00  0.00           C  
ATOM   2536  CD  GLN   329      38.923 -35.358  37.628  1.00  0.00           C  
ATOM   2537  OE1 GLN   329      39.771 -34.729  38.264  1.00  0.00           O  
ATOM   2538  NE2 GLN   329      37.619 -35.209  37.823  1.00  0.00           N  
ATOM   2539  N   ILE   330      42.974 -35.991  33.961  1.00  0.00              
ATOM   2540  CA  ILE   330      44.036 -35.511  33.154  1.00  0.00              
ATOM   2541  CB  ILE   330      45.280 -35.119  33.983  1.00  0.00              
ATOM   2542  C   ILE   330      44.050 -36.175  31.783  1.00  0.00              
ATOM   2543  O   ILE   330      44.003 -35.473  30.767  1.00  0.00              
ATOM   2544  CG1 ILE   330      45.974 -36.373  34.527  1.00  0.00           C  
ATOM   2545  CG2 ILE   330      44.860 -34.192  35.139  1.00  0.00           C  
ATOM   2546  CD1 ILE   330      47.374 -36.106  35.099  1.00  0.00           C  
ATOM   2547  N   TYR   331      44.172 -37.502  31.741  1.00  0.00              
ATOM   2548  CA  TYR   331      44.195 -38.242  30.514  1.00  0.00              
ATOM   2549  CB  TYR   331      44.028 -39.743  30.857  1.00  0.00              
ATOM   2550  C   TYR   331      42.982 -37.977  29.561  1.00  0.00              
ATOM   2551  O   TYR   331      43.112 -37.930  28.342  1.00  0.00              
ATOM   2552  CG  TYR   331      43.947 -40.590  29.589  1.00  0.00           C  
ATOM   2553  CD1 TYR   331      45.030 -40.676  28.732  1.00  0.00           C  
ATOM   2554  CD2 TYR   331      42.751 -41.232  29.265  1.00  0.00           C  
ATOM   2555  CE1 TYR   331      44.951 -41.435  27.581  1.00  0.00           C  
ATOM   2556  CE2 TYR   331      42.685 -42.005  28.108  1.00  0.00           C  
ATOM   2557  CZ  TYR   331      43.779 -42.072  27.279  1.00  0.00           C  
ATOM   2558  OH  TYR   331      43.690 -42.826  26.127  1.00  0.00           O  
ATOM   2559  N   ARG   332      41.807 -37.778  30.154  1.00  0.00              
ATOM   2560  CA  ARG   332      40.653 -37.499  29.342  1.00  0.00              
ATOM   2561  CB  ARG   332      39.382 -37.809  30.130  1.00  0.00              
ATOM   2562  C   ARG   332      40.849 -36.079  28.768  1.00  0.00              
ATOM   2563  O   ARG   332      40.752 -35.876  27.562  1.00  0.00              
ATOM   2564  CG  ARG   332      39.142 -39.304  30.260  1.00  0.00           C  
ATOM   2565  CD  ARG   332      37.702 -39.628  30.584  1.00  0.00           C  
ATOM   2566  NE  ARG   332      37.452 -39.729  32.020  1.00  0.00           N  
ATOM   2567  CZ  ARG   332      36.297 -39.413  32.596  1.00  0.00           C  
ATOM   2568  NH1 ARG   332      35.287 -38.963  31.862  1.00  0.00           N  
ATOM   2569  NH2 ARG   332      36.127 -39.610  33.898  1.00  0.00           N  
ATOM   2570  N   HIS   333      41.171 -35.110  29.623  1.00  0.00              
ATOM   2571  CA  HIS   333      41.420 -33.781  29.161  1.00  0.00              
ATOM   2572  CB  HIS   333      42.066 -33.036  30.358  1.00  0.00              
ATOM   2573  C   HIS   333      42.429 -33.836  27.954  1.00  0.00              
ATOM   2574  O   HIS   333      42.143 -33.348  26.865  1.00  0.00              
ATOM   2575  CG  HIS   333      42.358 -31.580  30.148  1.00  0.00           C  
ATOM   2576  ND1 HIS   333      42.802 -30.754  31.185  1.00  0.00           N  
ATOM   2577  CD2 HIS   333      42.302 -30.775  29.073  1.00  0.00           C  
ATOM   2578  CE1 HIS   333      42.992 -29.538  30.743  1.00  0.00           C  
ATOM   2579  NE2 HIS   333      42.692 -29.526  29.474  1.00  0.00           N  
ATOM   2580  N   ILE   334      43.594 -34.442  28.172  1.00  0.00              
ATOM   2581  CA  ILE   334      44.535 -34.552  27.130  1.00  0.00              
ATOM   2582  CB  ILE   334      45.748 -35.385  27.602  1.00  0.00              
ATOM   2583  C   ILE   334      43.889 -35.073  25.851  1.00  0.00              
ATOM   2584  O   ILE   334      44.029 -34.467  24.796  1.00  0.00              
ATOM   2585  CG1 ILE   334      46.451 -34.701  28.786  1.00  0.00           C  
ATOM   2586  CG2 ILE   334      46.669 -35.583  26.415  1.00  0.00           C  
ATOM   2587  CD1 ILE   334      47.594 -35.455  29.421  1.00  0.00           C  
ATOM   2588  N   GLN   335      43.250 -36.233  25.952  1.00  0.00              
ATOM   2589  CA  GLN   335      42.558 -36.847  24.844  1.00  0.00              
ATOM   2590  CB  GLN   335      41.809 -38.091  25.306  1.00  0.00              
ATOM   2591  C   GLN   335      41.600 -36.099  24.086  1.00  0.00              
ATOM   2592  O   GLN   335      41.632 -36.180  22.865  1.00  0.00              
ATOM   2593  CG  GLN   335      42.681 -39.119  26.015  1.00  0.00           C  
ATOM   2594  CD  GLN   335      41.886 -40.328  26.452  1.00  0.00           C  
ATOM   2595  OE1 GLN   335      40.904 -40.212  27.187  1.00  0.00           O  
ATOM   2596  NE2 GLN   335      42.305 -41.498  26.002  1.00  0.00           N  
ATOM   2597  N   GLU   336      40.763 -35.303  24.752  1.00  0.00              
ATOM   2598  CA  GLU   336      39.710 -34.430  24.158  1.00  0.00              
ATOM   2599  CB  GLU   336      38.423 -35.088  24.702  1.00  0.00              
ATOM   2600  C   GLU   336      40.040 -32.954  23.812  1.00  0.00              
ATOM   2601  O   GLU   336      39.476 -32.476  22.833  1.00  0.00              
ATOM   2602  CG  GLU   336      37.985 -36.406  24.156  1.00  0.00           C  
ATOM   2603  CD  GLU   336      36.858 -37.147  24.834  1.00  0.00           C  
ATOM   2604  OE1 GLU   336      36.729 -37.230  26.068  1.00  0.00           O  
ATOM   2605  OE2 GLU   336      36.042 -37.782  24.114  1.00  0.00           O  
ATOM   2606  N   ASN   337      40.854 -32.237  24.580  1.00  0.00              
ATOM   2607  CA  ASN   337      41.064 -30.888  24.403  1.00  0.00              
ATOM   2608  CB  ASN   337      40.281 -30.237  25.561  1.00  0.00              
ATOM   2609  C   ASN   337      42.423 -30.341  24.171  1.00  0.00              
ATOM   2610  O   ASN   337      42.632 -29.098  24.231  1.00  0.00              
ATOM   2611  CG  ASN   337      39.988 -28.773  25.349  1.00  0.00           C  
ATOM   2612  OD1 ASN   337      40.328 -28.185  24.324  1.00  0.00           O  
ATOM   2613  ND2 ASN   337      39.338 -28.173  26.338  1.00  0.00           N  
ATOM   2614  N   LEU   338      43.366 -31.176  23.801  1.00  0.00              
ATOM   2615  CA  LEU   338      44.762 -30.876  23.476  1.00  0.00              
ATOM   2616  CB  LEU   338      45.791 -31.449  24.484  1.00  0.00              
ATOM   2617  C   LEU   338      45.261 -31.341  22.077  1.00  0.00              
ATOM   2618  O   LEU   338      44.788 -32.387  21.622  1.00  0.00              
ATOM   2619  CG  LEU   338      45.296 -31.553  25.890  1.00  0.00           C  
ATOM   2620  CD1 LEU   338      45.790 -32.850  26.500  1.00  0.00           C  
ATOM   2621  CD2 LEU   338      45.855 -30.360  26.652  1.00  0.00           C  
ATOM   2622  N   PRO   339      46.294 -30.703  21.532  1.00  0.00              
ATOM   2623  CA  PRO   339      46.860 -31.195  20.306  1.00  0.00              
ATOM   2624  CB  PRO   339      47.721 -30.004  19.882  1.00  0.00              
ATOM   2625  C   PRO   339      47.395 -32.569  20.524  1.00  0.00              
ATOM   2626  O   PRO   339      46.995 -33.423  19.717  1.00  0.00              
ATOM   2627  CG  PRO   339      48.068 -29.350  21.188  1.00  0.00           C  
ATOM   2628  CD  PRO   339      46.751 -29.390  21.917  1.00  0.00           C  
ATOM   2629  N   ARG   340      48.166 -32.857  21.576  1.00  0.00              
ATOM   2630  CA  ARG   340      48.661 -34.095  21.981  1.00  0.00              
ATOM   2631  CB  ARG   340      49.329 -34.046  23.354  1.00  0.00              
ATOM   2632  C   ARG   340      47.706 -35.203  22.080  1.00  0.00              
ATOM   2633  O   ARG   340      48.183 -36.333  21.999  1.00  0.00              
ATOM   2634  CG  ARG   340      50.640 -34.813  23.458  1.00  0.00           C  
ATOM   2635  CD  ARG   340      51.279 -34.550  24.822  1.00  0.00           C  
ATOM   2636  NE  ARG   340      52.532 -35.273  25.050  1.00  0.00           N  
ATOM   2637  CZ  ARG   340      52.650 -36.598  25.087  1.00  0.00           C  
ATOM   2638  NH1 ARG   340      51.597 -37.379  24.872  1.00  0.00           N  
ATOM   2639  NH2 ARG   340      53.838 -37.148  25.313  1.00  0.00           N  
ATOM   2640  N   GLY   341      46.401 -34.970  22.119  1.00  0.00              
ATOM   2641  CA  GLY   341      45.336 -35.911  22.154  1.00  0.00              
ATOM   2642  C   GLY   341      45.042 -36.462  20.736  1.00  0.00              
ATOM   2643  O   GLY   341      44.531 -37.562  20.532  1.00  0.00              
ATOM   2644  N   GLN   342      45.327 -35.605  19.755  1.00  0.00              
ATOM   2645  CA  GLN   342      44.948 -35.988  18.380  1.00  0.00              
ATOM   2646  CB  GLN   342      45.116 -34.798  17.453  1.00  0.00              
ATOM   2647  C   GLN   342      45.936 -37.113  17.949  1.00  0.00              
ATOM   2648  O   GLN   342      45.630 -38.048  17.220  1.00  0.00              
ATOM   2649  CG  GLN   342      44.656 -35.131  16.048  1.00  0.00           C  
ATOM   2650  CD  GLN   342      44.789 -34.021  15.079  1.00  0.00           C  
ATOM   2651  OE1 GLN   342      45.652 -33.150  15.176  1.00  0.00           O  
ATOM   2652  NE2 GLN   342      43.887 -34.030  14.097  1.00  0.00           N  
ATOM   2653  N   HIS   343      47.169 -36.952  18.428  1.00  0.00              
ATOM   2654  CA  HIS   343      48.184 -37.954  18.037  1.00  0.00              
ATOM   2655  CB  HIS   343      49.295 -37.188  17.321  1.00  0.00              
ATOM   2656  C   HIS   343      48.625 -38.969  19.030  1.00  0.00              
ATOM   2657  O   HIS   343      49.805 -39.262  19.078  1.00  0.00              
ATOM   2658  CG  HIS   343      48.790 -36.327  16.206  1.00  0.00           C  
ATOM   2659  ND1 HIS   343      47.993 -36.819  15.196  1.00  0.00           N  
ATOM   2660  CD2 HIS   343      48.929 -35.003  15.965  1.00  0.00           C  
ATOM   2661  CE1 HIS   343      47.661 -35.833  14.381  1.00  0.00           C  
ATOM   2662  NE2 HIS   343      48.216 -34.722  14.825  1.00  0.00           N  
ATOM   2663  N   LEU   344      47.760 -39.483  19.870  1.00  0.00              
ATOM   2664  CA  LEU   344      48.281 -40.417  20.931  1.00  0.00              
ATOM   2665  CB  LEU   344      47.193 -40.639  21.967  1.00  0.00              
ATOM   2666  C   LEU   344      48.873 -41.699  20.328  1.00  0.00              
ATOM   2667  O   LEU   344      49.795 -42.333  20.868  1.00  0.00              
ATOM   2668  CG  LEU   344      47.616 -41.417  23.202  1.00  0.00           C  
ATOM   2669  CD1 LEU   344      48.882 -40.845  23.789  1.00  0.00           C  
ATOM   2670  CD2 LEU   344      46.551 -41.315  24.256  1.00  0.00           C  
ATOM   2671  N   ASP   345      48.323 -42.048  19.166  1.00  0.00              
ATOM   2672  CA  ASP   345      48.752 -43.296  18.490  1.00  0.00              
ATOM   2673  CB  ASP   345      47.789 -43.647  17.349  1.00  0.00              
ATOM   2674  C   ASP   345      50.246 -43.277  17.977  1.00  0.00              
ATOM   2675  O   ASP   345      50.835 -44.228  17.467  1.00  0.00              
ATOM   2676  CG  ASP   345      46.470 -44.158  17.927  1.00  0.00           C  
ATOM   2677  OD1 ASP   345      46.490 -45.122  18.720  1.00  0.00           O  
ATOM   2678  OD2 ASP   345      45.433 -43.565  17.569  1.00  0.00           O  
ATOM   2679  N   ASP   346      50.737 -42.041  17.977  1.00  0.00              
ATOM   2680  CA  ASP   346      52.129 -41.901  17.452  1.00  0.00              
ATOM   2681  CB  ASP   346      52.238 -41.146  16.131  1.00  0.00              
ATOM   2682  C   ASP   346      53.021 -41.612  18.753  1.00  0.00              
ATOM   2683  O   ASP   346      54.151 -42.048  18.935  1.00  0.00              
ATOM   2684  CG  ASP   346      51.692 -39.731  16.220  1.00  0.00           C  
ATOM   2685  OD1 ASP   346      50.653 -39.517  16.884  1.00  0.00           O  
ATOM   2686  OD2 ASP   346      52.297 -38.833  15.601  1.00  0.00           O  
ATOM   2687  N   HIS   347      52.366 -40.762  19.522  1.00  0.00              
ATOM   2688  CA  HIS   347      53.116 -40.298  20.759  1.00  0.00              
ATOM   2689  CB  HIS   347      53.439 -38.775  20.614  1.00  0.00              
ATOM   2690  C   HIS   347      52.287 -40.846  21.845  1.00  0.00              
ATOM   2691  O   HIS   347      51.204 -40.273  21.961  1.00  0.00              
ATOM   2692  CG  HIS   347      54.159 -38.366  19.388  1.00  0.00           C  
ATOM   2693  ND1 HIS   347      55.537 -38.499  19.214  1.00  0.00           N  
ATOM   2694  CD2 HIS   347      53.651 -37.795  18.257  1.00  0.00           C  
ATOM   2695  CE1 HIS   347      55.826 -38.018  18.004  1.00  0.00           C  
ATOM   2696  NE2 HIS   347      54.734 -37.583  17.418  1.00  0.00           N  
ATOM   2697  N   PRO   348      52.662 -41.831  22.665  1.00  0.00              
ATOM   2698  CA  PRO   348      51.461 -42.161  23.636  1.00  0.00              
ATOM   2699  CB  PRO   348      51.536 -43.682  23.645  1.00  0.00              
ATOM   2700  C   PRO   348      51.870 -41.570  24.954  1.00  0.00              
ATOM   2701  O   PRO   348      53.025 -41.209  25.137  1.00  0.00              
ATOM   2702  CG  PRO   348      53.012 -43.954  23.288  1.00  0.00           C  
ATOM   2703  CD  PRO   348      53.532 -42.724  22.536  1.00  0.00           C  
ATOM   2704  N   LEU   349      50.878 -41.355  25.822  1.00  0.00              
ATOM   2705  CA  LEU   349      51.018 -40.800  27.162  1.00  0.00              
ATOM   2706  CB  LEU   349      50.064 -39.628  27.395  1.00  0.00              
ATOM   2707  C   LEU   349      50.636 -41.929  28.188  1.00  0.00              
ATOM   2708  O   LEU   349      49.602 -42.590  28.157  1.00  0.00              
ATOM   2709  CG  LEU   349      50.036 -39.031  28.805  1.00  0.00           C  
ATOM   2710  CD1 LEU   349      51.397 -38.459  29.157  1.00  0.00           C  
ATOM   2711  CD2 LEU   349      48.965 -37.965  28.881  1.00  0.00           C  
ATOM   2712  N   MET   350      51.612 -42.143  29.061  1.00  0.00              
ATOM   2713  CA  MET   350      51.621 -43.083  30.151  1.00  0.00              
ATOM   2714  CB  MET   350      53.007 -43.645  30.465  1.00  0.00              
ATOM   2715  C   MET   350      51.295 -42.721  31.420  1.00  0.00              
ATOM   2716  O   MET   350      52.202 -42.071  31.942  1.00  0.00              
ATOM   2717  CG  MET   350      53.688 -44.360  29.321  1.00  0.00           C  
ATOM   2718  SD  MET   350      52.598 -45.603  28.617  1.00  0.00           S  
ATOM   2719  CE  MET   350      53.421 -47.120  29.102  1.00  0.00           C  
ATOM   2720  N   MET   351      50.130 -42.958  32.046  1.00  0.00              
ATOM   2721  CA  MET   351      49.930 -42.245  33.462  1.00  0.00              
ATOM   2722  CB  MET   351      48.425 -42.059  33.662  1.00  0.00              
ATOM   2723  C   MET   351      50.561 -43.319  34.592  1.00  0.00              
ATOM   2724  O   MET   351      50.331 -44.524  34.577  1.00  0.00              
ATOM   2725  CG  MET   351      47.830 -40.943  32.826  1.00  0.00           C  
ATOM   2726  SD  MET   351      46.086 -40.668  33.162  1.00  0.00           S  
ATOM   2727  CE  MET   351      46.015 -38.974  33.011  1.00  0.00           C  
ATOM   2728  N   ILE   352      51.340 -42.738  35.494  1.00  0.00              
ATOM   2729  CA  ILE   352      51.825 -43.395  36.556  1.00  0.00              
ATOM   2730  CB  ILE   352      53.350 -43.106  36.589  1.00  0.00              
ATOM   2731  C   ILE   352      51.171 -42.929  37.804  1.00  0.00              
ATOM   2732  O   ILE   352      50.856 -41.760  38.005  1.00  0.00              
ATOM   2733  CG1 ILE   352      53.979 -43.436  35.234  1.00  0.00           C  
ATOM   2734  CG2 ILE   352      54.025 -43.905  37.706  1.00  0.00           C  
ATOM   2735  CD1 ILE   352      55.354 -42.867  35.059  1.00  0.00           C  
ATOM   2736  N   ALA   353      50.862 -43.919  38.631  1.00  0.00              
ATOM   2737  CA  ALA   353      50.172 -43.797  39.955  1.00  0.00              
ATOM   2738  CB  ALA   353      48.767 -44.401  39.951  1.00  0.00              
ATOM   2739  C   ALA   353      50.999 -43.999  41.074  1.00  0.00              
ATOM   2740  O   ALA   353      51.413 -45.161  41.079  1.00  0.00              
ATOM   2741  N   ALA   354      51.355 -43.097  41.979  1.00  0.00              
ATOM   2742  CA  ALA   354      52.417 -43.790  43.021  1.00  0.00              
ATOM   2743  CB  ALA   354      53.758 -43.065  42.957  1.00  0.00              
ATOM   2744  C   ALA   354      51.786 -43.792  44.412  1.00  0.00              
ATOM   2745  O   ALA   354      51.290 -42.712  44.747  1.00  0.00              
ATOM   2746  N   GLU   355      51.796 -44.847  45.218  1.00  0.00              
ATOM   2747  CA  GLU   355      51.197 -44.487  46.563  1.00  0.00              
ATOM   2748  CB  GLU   355      49.732 -44.972  46.486  1.00  0.00              
ATOM   2749  C   GLU   355      51.864 -45.753  47.418  1.00  0.00              
ATOM   2750  O   GLU   355      52.248 -46.872  47.120  1.00  0.00              
ATOM   2751  CG  GLU   355      49.051 -44.974  47.875  1.00  0.00           C  
ATOM   2752  CD  GLU   355      47.639 -45.508  47.672  1.00  0.00           C  
ATOM   2753  OE1 GLU   355      47.508 -46.459  46.841  1.00  0.00           O  
ATOM   2754  OE2 GLU   355      46.740 -44.962  48.322  1.00  0.00           O  
ATOM   2755  N   GLY   356      51.960 -45.249  48.643  1.00  0.00              
ATOM   2756  CA  GLY   356      52.595 -45.995  49.774  1.00  0.00              
ATOM   2757  C   GLY   356      51.657 -47.201  49.924  1.00  0.00              
ATOM   2758  O   GLY   356      52.070 -48.350  49.774  1.00  0.00              
ATOM   2759  N   LEU   357      50.370 -46.922  50.111  1.00  0.00              
ATOM   2760  CA  LEU   357      49.433 -48.061  50.245  1.00  0.00              
ATOM   2761  CB  LEU   357      48.052 -47.453  50.527  1.00  0.00              
ATOM   2762  C   LEU   357      48.961 -48.940  49.286  1.00  0.00              
ATOM   2763  O   LEU   357      48.229 -48.433  48.439  1.00  0.00              
ATOM   2764  CG  LEU   357      47.909 -46.483  51.705  1.00  0.00           C  
ATOM   2765  CD1 LEU   357      46.611 -45.714  51.606  1.00  0.00           C  
ATOM   2766  CD2 LEU   357      48.013 -47.250  53.032  1.00  0.00           C  
ATOM   2767  N   GLU   358      49.325 -50.220  49.256  1.00  0.00              
ATOM   2768  CA  GLU   358      48.913 -51.199  48.162  1.00  0.00              
ATOM   2769  CB  GLU   358      49.872 -52.391  48.183  1.00  0.00              
ATOM   2770  C   GLU   358      47.474 -51.138  47.648  1.00  0.00              
ATOM   2771  O   GLU   358      47.154 -51.326  46.475  1.00  0.00              
ATOM   2772  CG  GLU   358      51.286 -52.014  47.837  1.00  0.00           C  
ATOM   2773  CD  GLU   358      52.185 -53.210  47.654  1.00  0.00           C  
ATOM   2774  OE1 GLU   358      51.953 -53.988  46.713  1.00  0.00           O  
ATOM   2775  OE2 GLU   358      53.133 -53.370  48.445  1.00  0.00           O  
ATOM   2776  N   GLU   359      46.581 -50.920  48.614  1.00  0.00              
ATOM   2777  CA  GLU   359      45.121 -51.001  48.219  1.00  0.00              
ATOM   2778  CB  GLU   359      44.190 -51.003  49.439  1.00  0.00              
ATOM   2779  C   GLU   359      44.792 -49.807  47.292  1.00  0.00              
ATOM   2780  O   GLU   359      43.935 -49.935  46.423  1.00  0.00              
ATOM   2781  CG  GLU   359      44.104 -52.375  50.097  1.00  0.00           C  
ATOM   2782  CD  GLU   359      45.221 -52.648  51.081  1.00  0.00           C  
ATOM   2783  OE1 GLU   359      46.202 -51.872  51.147  1.00  0.00           O  
ATOM   2784  OE2 GLU   359      45.149 -53.693  51.769  1.00  0.00           O  
ATOM   2785  N   ASN   360      45.490 -48.682  47.437  1.00  0.00              
ATOM   2786  CA  ASN   360      45.298 -47.570  46.595  1.00  0.00              
ATOM   2787  CB  ASN   360      45.992 -46.328  47.155  1.00  0.00              
ATOM   2788  C   ASN   360      45.937 -47.817  45.227  1.00  0.00              
ATOM   2789  O   ASN   360      45.412 -47.295  44.249  1.00  0.00              
ATOM   2790  CG  ASN   360      45.352 -45.821  48.445  1.00  0.00           C  
ATOM   2791  OD1 ASN   360      44.309 -46.309  48.881  1.00  0.00           O  
ATOM   2792  ND2 ASN   360      45.989 -44.840  49.068  1.00  0.00           N  
ATOM   2793  N   ARG   361      46.975 -48.643  45.116  1.00  0.00              
ATOM   2794  CA  ARG   361      47.560 -49.018  43.896  1.00  0.00              
ATOM   2795  CB  ARG   361      48.951 -49.608  44.115  1.00  0.00              
ATOM   2796  C   ARG   361      46.460 -49.805  43.123  1.00  0.00              
ATOM   2797  O   ARG   361      46.132 -49.460  41.990  1.00  0.00              
ATOM   2798  CG  ARG   361      49.968 -48.545  44.495  1.00  0.00           C  
ATOM   2799  CD  ARG   361      51.389 -48.993  44.242  1.00  0.00           C  
ATOM   2800  NE  ARG   361      52.002 -49.623  45.409  1.00  0.00           N  
ATOM   2801  CZ  ARG   361      52.916 -50.585  45.339  1.00  0.00           C  
ATOM   2802  NH1 ARG   361      53.316 -51.040  44.158  1.00  0.00           N  
ATOM   2803  NH2 ARG   361      53.481 -51.048  46.448  1.00  0.00           N  
ATOM   2804  N   MET   362      45.894 -50.822  43.759  1.00  0.00              
ATOM   2805  CA  MET   362      44.868 -51.623  43.212  1.00  0.00              
ATOM   2806  CB  MET   362      44.412 -52.702  44.201  1.00  0.00              
ATOM   2807  C   MET   362      43.735 -50.759  42.596  1.00  0.00              
ATOM   2808  O   MET   362      43.385 -50.767  41.426  1.00  0.00              
ATOM   2809  CG  MET   362      45.424 -53.838  44.290  1.00  0.00           C  
ATOM   2810  SD  MET   362      45.099 -55.026  45.591  1.00  0.00           S  
ATOM   2811  CE  MET   362      43.495 -55.651  45.092  1.00  0.00           C  
ATOM   2812  N   SER   363      43.121 -50.036  43.533  1.00  0.00              
ATOM   2813  CA  SER   363      41.963 -49.185  43.067  1.00  0.00              
ATOM   2814  CB  SER   363      41.493 -48.259  44.188  1.00  0.00              
ATOM   2815  C   SER   363      42.436 -48.361  41.804  1.00  0.00              
ATOM   2816  O   SER   363      41.812 -48.415  40.749  1.00  0.00              
ATOM   2817  OG  SER   363      41.007 -48.998  45.291  1.00  0.00           O  
ATOM   2818  N   LEU   364      43.538 -47.625  41.935  1.00  0.00              
ATOM   2819  CA  LEU   364      44.041 -46.900  40.850  1.00  0.00              
ATOM   2820  CB  LEU   364      45.282 -46.135  41.294  1.00  0.00              
ATOM   2821  C   LEU   364      44.184 -47.760  39.570  1.00  0.00              
ATOM   2822  O   LEU   364      43.644 -47.406  38.527  1.00  0.00              
ATOM   2823  CG  LEU   364      45.104 -45.006  42.315  1.00  0.00           C  
ATOM   2824  CD1 LEU   364      46.456 -44.454  42.738  1.00  0.00           C  
ATOM   2825  CD2 LEU   364      44.231 -43.929  41.687  1.00  0.00           C  
ATOM   2826  N   ALA   365      44.853 -48.907  39.665  1.00  0.00              
ATOM   2827  CA  ALA   365      44.960 -49.796  38.561  1.00  0.00              
ATOM   2828  CB  ALA   365      45.635 -51.081  38.991  1.00  0.00              
ATOM   2829  C   ALA   365      43.544 -50.027  37.883  1.00  0.00              
ATOM   2830  O   ALA   365      43.347 -49.839  36.687  1.00  0.00              
ATOM   2831  N   VAL   366      42.580 -50.449  38.699  1.00  0.00              
ATOM   2832  CA  VAL   366      41.287 -50.678  38.152  1.00  0.00              
ATOM   2833  CB  VAL   366      40.292 -51.330  39.117  1.00  0.00              
ATOM   2834  C   VAL   366      40.749 -49.478  37.461  1.00  0.00              
ATOM   2835  O   VAL   366      40.291 -49.603  36.332  1.00  0.00              
ATOM   2836  CG1 VAL   366      38.850 -51.380  38.567  1.00  0.00           C  
ATOM   2837  CG2 VAL   366      40.727 -52.736  39.449  1.00  0.00           C  
ATOM   2838  N   THR   367      40.776 -48.325  38.119  1.00  0.00              
ATOM   2839  CA  THR   367      40.359 -47.040  37.571  1.00  0.00              
ATOM   2840  CB  THR   367      40.714 -45.855  38.497  1.00  0.00              
ATOM   2841  C   THR   367      40.951 -46.682  36.258  1.00  0.00              
ATOM   2842  O   THR   367      40.205 -46.400  35.330  1.00  0.00              
ATOM   2843  OG1 THR   367      40.197 -46.132  39.803  1.00  0.00           O  
ATOM   2844  CG2 THR   367      40.164 -44.514  37.994  1.00  0.00           C  
ATOM   2845  N   LEU   368      42.271 -46.743  36.103  1.00  0.00              
ATOM   2846  CA  LEU   368      42.913 -46.532  34.802  1.00  0.00              
ATOM   2847  CB  LEU   368      44.400 -46.238  35.065  1.00  0.00              
ATOM   2848  C   LEU   368      42.395 -47.609  33.781  1.00  0.00              
ATOM   2849  O   LEU   368      41.978 -47.236  32.690  1.00  0.00              
ATOM   2850  CG  LEU   368      44.778 -44.836  35.573  1.00  0.00           C  
ATOM   2851  CD1 LEU   368      44.180 -44.565  36.936  1.00  0.00           C  
ATOM   2852  CD2 LEU   368      46.283 -44.706  35.637  1.00  0.00           C  
ATOM   2853  N   SER   369      42.385 -48.891  34.140  1.00  0.00              
ATOM   2854  CA  SER   369      41.857 -49.887  33.357  1.00  0.00              
ATOM   2855  CB  SER   369      41.854 -51.213  34.112  1.00  0.00              
ATOM   2856  C   SER   369      40.464 -49.553  32.804  1.00  0.00              
ATOM   2857  O   SER   369      40.264 -49.556  31.594  1.00  0.00              
ATOM   2858  OG  SER   369      43.147 -51.510  34.608  1.00  0.00           O  
ATOM   2859  N   GLN   370      39.520 -49.203  33.675  1.00  0.00              
ATOM   2860  CA  GLN   370      38.213 -48.811  33.237  1.00  0.00              
ATOM   2861  CB  GLN   370      37.227 -48.960  34.409  1.00  0.00              
ATOM   2862  C   GLN   370      38.195 -47.708  32.180  1.00  0.00              
ATOM   2863  O   GLN   370      37.377 -47.733  31.265  1.00  0.00              
ATOM   2864  CG  GLN   370      37.509 -48.099  35.623  1.00  0.00           C  
ATOM   2865  CD  GLN   370      36.718 -48.531  36.853  1.00  0.00           C  
ATOM   2866  OE1 GLN   370      36.290 -47.697  37.654  1.00  0.00           O  
ATOM   2867  NE2 GLN   370      36.533 -49.841  37.013  1.00  0.00           N  
ATOM   2868  N   SER   371      39.132 -46.775  32.285  1.00  0.00              
ATOM   2869  CA  SER   371      39.257 -45.664  31.373  1.00  0.00              
ATOM   2870  CB  SER   371      40.232 -44.589  31.958  1.00  0.00              
ATOM   2871  C   SER   371      39.718 -46.128  29.900  1.00  0.00              
ATOM   2872  O   SER   371      39.316 -45.648  28.834  1.00  0.00              
ATOM   2873  OG  SER   371      39.471 -43.898  32.964  1.00  0.00           O  
ATOM   2874  N   GLN   372      40.726 -47.005  29.950  1.00  0.00              
ATOM   2875  CA  GLN   372      41.523 -47.556  28.976  1.00  0.00              
ATOM   2876  CB  GLN   372      40.770 -47.696  27.642  1.00  0.00              
ATOM   2877  C   GLN   372      42.775 -46.911  28.628  1.00  0.00              
ATOM   2878  O   GLN   372      43.208 -46.862  27.481  1.00  0.00              
ATOM   2879  CG  GLN   372      39.795 -48.875  27.575  1.00  0.00           C  
ATOM   2880  CD  GLN   372      38.444 -48.539  28.176  1.00  0.00           C  
ATOM   2881  OE1 GLN   372      37.878 -47.482  27.900  1.00  0.00           O  
ATOM   2882  NE2 GLN   372      37.921 -49.435  29.009  1.00  0.00           N  
ATOM   2883  N   ILE   373      43.402 -46.382  29.668  1.00  0.00              
ATOM   2884  CA  ILE   373      44.610 -45.489  29.832  1.00  0.00              
ATOM   2885  CB  ILE   373      44.560 -44.436  30.953  1.00  0.00              
ATOM   2886  C   ILE   373      45.846 -46.489  29.758  1.00  0.00              
ATOM   2887  O   ILE   373      45.692 -47.698  29.909  1.00  0.00              
ATOM   2888  CG1 ILE   373      43.374 -43.485  30.761  1.00  0.00           C  
ATOM   2889  CG2 ILE   373      45.845 -43.610  31.028  1.00  0.00           C  
ATOM   2890  CD1 ILE   373      42.844 -42.896  32.050  1.00  0.00           C  
ATOM   2891  N   PRO   374      47.025 -45.947  29.503  1.00  0.00              
ATOM   2892  CA  PRO   374      48.174 -46.767  29.402  1.00  0.00              
ATOM   2893  CB  PRO   374      49.033 -46.011  28.393  1.00  0.00              
ATOM   2894  C   PRO   374      48.467 -46.265  30.876  1.00  0.00              
ATOM   2895  O   PRO   374      47.741 -45.340  31.214  1.00  0.00              
ATOM   2896  CG  PRO   374      48.697 -44.584  28.699  1.00  0.00           C  
ATOM   2897  CD  PRO   374      47.180 -44.623  28.859  1.00  0.00           C  
ATOM   2898  N   TYR   375      48.771 -47.169  31.814  1.00  0.00              
ATOM   2899  CA  TYR   375      49.227 -46.854  33.040  1.00  0.00              
ATOM   2900  CB  TYR   375      47.924 -46.777  33.861  1.00  0.00              
ATOM   2901  C   TYR   375      49.864 -47.746  33.821  1.00  0.00              
ATOM   2902  O   TYR   375      49.829 -48.942  33.546  1.00  0.00              
ATOM   2903  CG  TYR   375      48.103 -46.727  35.362  1.00  0.00           C  
ATOM   2904  CD1 TYR   375      48.280 -47.901  36.100  1.00  0.00           C  
ATOM   2905  CD2 TYR   375      48.132 -45.513  36.042  1.00  0.00           C  
ATOM   2906  CE1 TYR   375      48.491 -47.870  37.472  1.00  0.00           C  
ATOM   2907  CE2 TYR   375      48.342 -45.471  37.421  1.00  0.00           C  
ATOM   2908  CZ  TYR   375      48.524 -46.655  38.128  1.00  0.00           C  
ATOM   2909  OH  TYR   375      48.760 -46.629  39.485  1.00  0.00           O  
ATOM   2910  N   LEU   376      50.688 -47.227  34.720  1.00  0.00              
ATOM   2911  CA  LEU   376      51.814 -48.034  35.556  1.00  0.00              
ATOM   2912  CB  LEU   376      53.295 -47.679  35.375  1.00  0.00              
ATOM   2913  C   LEU   376      51.613 -47.333  36.992  1.00  0.00              
ATOM   2914  O   LEU   376      51.517 -46.126  37.287  1.00  0.00              
ATOM   2915  CG  LEU   376      53.870 -48.106  34.003  1.00  0.00           C  
ATOM   2916  CD1 LEU   376      55.228 -47.464  33.813  1.00  0.00           C  
ATOM   2917  CD2 LEU   376      53.989 -49.616  33.912  1.00  0.00           C  
ATOM   2918  N   VAL   377      51.476 -48.319  37.877  1.00  0.00              
ATOM   2919  CA  VAL   377      51.281 -48.288  39.332  1.00  0.00              
ATOM   2920  CB  VAL   377      49.992 -48.896  39.925  1.00  0.00              
ATOM   2921  C   VAL   377      52.546 -48.715  40.029  1.00  0.00              
ATOM   2922  O   VAL   377      53.074 -49.801  39.793  1.00  0.00              
ATOM   2923  CG1 VAL   377      49.821 -48.444  41.368  1.00  0.00           C  
ATOM   2924  CG2 VAL   377      48.810 -48.474  39.054  1.00  0.00           C  
ATOM   2925  N   GLN   378      53.025 -47.867  40.929  1.00  0.00              
ATOM   2926  CA  GLN   378      54.315 -48.317  41.663  1.00  0.00              
ATOM   2927  CB  GLN   378      55.451 -47.677  40.857  1.00  0.00              
ATOM   2928  C   GLN   378      54.130 -47.879  43.224  1.00  0.00              
ATOM   2929  O   GLN   378      53.491 -46.877  43.537  1.00  0.00              
ATOM   2930  CG  GLN   378      56.808 -47.617  41.510  1.00  0.00           C  
ATOM   2931  CD  GLN   378      57.777 -46.753  40.719  1.00  0.00           C  
ATOM   2932  OE1 GLN   378      58.107 -47.061  39.568  1.00  0.00           O  
ATOM   2933  NE2 GLN   378      58.234 -45.661  41.334  1.00  0.00           N  
ATOM   2934  N   ASN   379      54.917 -48.528  44.073  1.00  0.00              
ATOM   2935  CA  ASN   379      54.876 -47.937  45.418  1.00  0.00              
ATOM   2936  CB  ASN   379      55.328 -49.100  46.295  1.00  0.00              
ATOM   2937  C   ASN   379      55.832 -46.741  45.726  1.00  0.00              
ATOM   2938  O   ASN   379      57.030 -46.936  45.525  1.00  0.00              
ATOM   2939  CG  ASN   379      55.951 -50.215  45.479  1.00  0.00           C  
ATOM   2940  OD1 ASN   379      57.153 -50.200  45.207  1.00  0.00           O  
ATOM   2941  ND2 ASN   379      55.129 -51.176  45.059  1.00  0.00           N  
ATOM   2942  N   GLY   380      55.381 -45.609  46.245  1.00  0.00              
ATOM   2943  CA  GLY   380      56.475 -44.720  46.630  1.00  0.00              
ATOM   2944  C   GLY   380      56.073 -43.826  47.810  1.00  0.00              
ATOM   2945  O   GLY   380      54.868 -43.806  48.047  1.00  0.00              
ATOM   2946  N   ALA   381      56.945 -43.049  48.442  1.00  0.00              
ATOM   2947  CA  ALA   381      56.315 -42.108  49.370  1.00  0.00              
ATOM   2948  CB  ALA   381      56.977 -42.441  50.697  1.00  0.00              
ATOM   2949  C   ALA   381      56.572 -40.759  48.940  1.00  0.00              
ATOM   2950  O   ALA   381      57.317 -40.558  47.983  1.00  0.00              
ATOM   2951  N   LEU   382      55.879 -39.794  49.540  1.00  0.00              
ATOM   2952  CA  LEU   382      55.910 -38.329  49.248  1.00  0.00              
ATOM   2953  CB  LEU   382      54.802 -37.532  49.946  1.00  0.00              
ATOM   2954  C   LEU   382      57.258 -37.827  49.701  1.00  0.00              
ATOM   2955  O   LEU   382      57.826 -37.009  48.989  1.00  0.00              
ATOM   2956  CG  LEU   382      53.346 -37.905  49.624  1.00  0.00           C  
ATOM   2957  CD1 LEU   382      52.385 -37.028  50.417  1.00  0.00           C  
ATOM   2958  CD2 LEU   382      53.076 -37.796  48.132  1.00  0.00           C  
ATOM   2959  N   ALA   383      57.748 -38.259  50.858  1.00  0.00              
ATOM   2960  CA  ALA   383      59.029 -37.974  51.390  1.00  0.00              
ATOM   2961  CB  ALA   383      59.283 -38.576  52.771  1.00  0.00              
ATOM   2962  C   ALA   383      60.306 -38.513  50.688  1.00  0.00              
ATOM   2963  O   ALA   383      61.444 -38.262  51.085  1.00  0.00              
ATOM   2964  N   LYS   384      60.064 -39.388  49.718  1.00  0.00              
ATOM   2965  CA  LYS   384      61.300 -40.007  49.116  1.00  0.00              
ATOM   2966  CB  LYS   384      60.857 -41.476  49.019  1.00  0.00              
ATOM   2967  C   LYS   384      61.400 -39.986  47.628  1.00  0.00              
ATOM   2968  O   LYS   384      61.543 -40.991  46.931  1.00  0.00              
ATOM   2969  CG  LYS   384      60.305 -42.082  50.303  1.00  0.00           C  
ATOM   2970  CD  LYS   384      61.409 -42.223  51.345  1.00  0.00           C  
ATOM   2971  CE  LYS   384      60.895 -42.879  52.614  1.00  0.00           C  
ATOM   2972  NZ  LYS   384      59.893 -42.046  53.346  1.00  0.00           N  
ATOM   2973  N   PRO   385      61.447 -38.745  47.107  1.00  0.00              
ATOM   2974  CA  PRO   385      61.587 -38.533  45.621  1.00  0.00              
ATOM   2975  CB  PRO   385      61.610 -37.009  45.505  1.00  0.00              
ATOM   2976  C   PRO   385      62.728 -39.259  44.980  1.00  0.00              
ATOM   2977  O   PRO   385      62.492 -39.870  43.926  1.00  0.00              
ATOM   2978  CG  PRO   385      62.338 -36.587  46.748  1.00  0.00           C  
ATOM   2979  CD  PRO   385      61.696 -37.463  47.789  1.00  0.00           C  
ATOM   2980  N   VAL   386      63.905 -39.309  45.609  1.00  0.00              
ATOM   2981  CA  VAL   386      65.056 -40.032  45.188  1.00  0.00              
ATOM   2982  CB  VAL   386      66.258 -39.862  46.117  1.00  0.00              
ATOM   2983  C   VAL   386      64.779 -41.518  44.925  1.00  0.00              
ATOM   2984  O   VAL   386      65.266 -42.112  43.952  1.00  0.00              
ATOM   2985  CG1 VAL   386      67.482 -40.647  45.668  1.00  0.00           C  
ATOM   2986  CG2 VAL   386      66.560 -38.352  46.232  1.00  0.00           C  
ATOM   2987  N   GLU   387      63.952 -42.102  45.790  1.00  0.00              
ATOM   2988  CA  GLU   387      63.593 -43.513  45.616  1.00  0.00              
ATOM   2989  CB  GLU   387      62.955 -44.063  46.887  1.00  0.00              
ATOM   2990  C   GLU   387      62.563 -43.663  44.466  1.00  0.00              
ATOM   2991  O   GLU   387      62.570 -44.681  43.783  1.00  0.00              
ATOM   2992  CG  GLU   387      63.988 -44.435  47.936  1.00  0.00           C  
ATOM   2993  CD  GLU   387      63.312 -44.940  49.193  1.00  0.00           C  
ATOM   2994  OE1 GLU   387      62.374 -44.268  49.673  1.00  0.00           O  
ATOM   2995  OE2 GLU   387      63.730 -46.004  49.715  1.00  0.00           O  
ATOM   2996  N   THR   388      61.734 -42.651  44.218  1.00  0.00              
ATOM   2997  CA  THR   388      60.839 -42.660  43.144  1.00  0.00              
ATOM   2998  CB  THR   388      59.922 -41.385  43.320  1.00  0.00              
ATOM   2999  C   THR   388      61.683 -42.628  41.811  1.00  0.00              
ATOM   3000  O   THR   388      61.514 -43.472  40.937  1.00  0.00              
ATOM   3001  OG1 THR   388      58.964 -41.752  44.368  1.00  0.00           O  
ATOM   3002  CG2 THR   388      59.184 -40.899  42.076  1.00  0.00           C  
ATOM   3003  N   LEU   389      62.595 -41.665  41.696  1.00  0.00              
ATOM   3004  CA  LEU   389      63.428 -41.606  40.569  1.00  0.00              
ATOM   3005  CB  LEU   389      64.351 -40.401  40.700  1.00  0.00              
ATOM   3006  C   LEU   389      64.071 -42.941  40.232  1.00  0.00              
ATOM   3007  O   LEU   389      63.913 -43.456  39.129  1.00  0.00              
ATOM   3008  CG  LEU   389      63.720 -39.005  40.674  1.00  0.00           C  
ATOM   3009  CD1 LEU   389      64.770 -37.941  40.953  1.00  0.00           C  
ATOM   3010  CD2 LEU   389      63.066 -38.801  39.316  1.00  0.00           C  
ATOM   3011  N   ALA   390      64.751 -43.547  41.203  1.00  0.00              
ATOM   3012  CA  ALA   390      65.366 -44.850  40.967  1.00  0.00              
ATOM   3013  CB  ALA   390      65.987 -45.368  42.247  1.00  0.00              
ATOM   3014  C   ALA   390      64.342 -46.020  40.666  1.00  0.00              
ATOM   3015  O   ALA   390      64.771 -47.102  40.248  1.00  0.00              
ATOM   3016  N   LEU   391      63.049 -45.800  40.885  1.00  0.00              
ATOM   3017  CA  LEU   391      62.061 -46.687  40.575  1.00  0.00              
ATOM   3018  CB  LEU   391      60.756 -46.188  41.181  1.00  0.00              
ATOM   3019  C   LEU   391      62.005 -47.139  39.134  1.00  0.00              
ATOM   3020  O   LEU   391      61.738 -48.304  38.851  1.00  0.00              
ATOM   3021  CG  LEU   391      60.941 -45.823  42.657  1.00  0.00           C  
ATOM   3022  CD1 LEU   391      59.640 -45.302  43.217  1.00  0.00           C  
ATOM   3023  CD2 LEU   391      61.381 -47.074  43.444  1.00  0.00           C  
ATOM   3024  N   LEU   392      62.324 -46.229  38.223  1.00  0.00              
ATOM   3025  CA  LEU   392      62.336 -46.493  36.803  1.00  0.00              
ATOM   3026  CB  LEU   392      62.266 -45.183  36.039  1.00  0.00              
ATOM   3027  C   LEU   392      63.603 -47.393  36.425  1.00  0.00              
ATOM   3028  O   LEU   392      63.616 -48.295  35.601  1.00  0.00              
ATOM   3029  CG  LEU   392      61.027 -44.388  35.880  1.00  0.00           C  
ATOM   3030  CD1 LEU   392      61.241 -43.263  34.825  1.00  0.00           C  
ATOM   3031  CD2 LEU   392      59.919 -45.336  35.417  1.00  0.00           C  
ATOM   3032  N   LYS   393      64.698 -46.970  37.055  1.00  0.00              
ATOM   3033  CA  LYS   393      65.953 -47.694  36.747  1.00  0.00              
ATOM   3034  CB  LYS   393      67.109 -46.894  37.323  1.00  0.00              
ATOM   3035  C   LYS   393      65.794 -49.094  37.356  1.00  0.00              
ATOM   3036  O   LYS   393      66.018 -50.092  36.680  1.00  0.00              
ATOM   3037  CG  LYS   393      67.358 -45.592  36.543  1.00  0.00           C  
ATOM   3038  CD  LYS   393      68.675 -44.918  36.895  1.00  0.00           C  
ATOM   3039  CE  LYS   393      69.030 -43.735  36.025  1.00  0.00           C  
ATOM   3040  NZ  LYS   393      69.683 -44.107  34.739  1.00  0.00           N  
ATOM   3041  N   LYS   394      65.363 -49.174  38.613  1.00  0.00              
ATOM   3042  CA  LYS   394      65.150 -50.448  39.237  1.00  0.00              
ATOM   3043  CB  LYS   394      64.789 -50.347  40.711  1.00  0.00              
ATOM   3044  C   LYS   394      64.273 -51.319  38.279  1.00  0.00              
ATOM   3045  O   LYS   394      64.655 -52.417  37.882  1.00  0.00              
ATOM   3046  CG  LYS   394      65.922 -49.706  41.523  1.00  0.00           C  
ATOM   3047  CD  LYS   394      65.649 -49.802  43.002  1.00  0.00           C  
ATOM   3048  CE  LYS   394      66.688 -49.125  43.885  1.00  0.00           C  
ATOM   3049  NZ  LYS   394      66.022 -48.376  44.996  1.00  0.00           N  
ATOM   3050  N   THR   395      63.115 -50.784  37.916  1.00  0.00              
ATOM   3051  CA  THR   395      62.201 -51.450  37.055  1.00  0.00              
ATOM   3052  CB  THR   395      60.951 -50.600  36.766  1.00  0.00              
ATOM   3053  C   THR   395      62.593 -51.767  35.672  1.00  0.00              
ATOM   3054  O   THR   395      62.009 -52.570  34.969  1.00  0.00              
ATOM   3055  OG1 THR   395      60.329 -50.238  38.003  1.00  0.00           O  
ATOM   3056  CG2 THR   395      59.945 -51.455  35.986  1.00  0.00           C  
ATOM   3057  N   LYS   396      63.564 -51.010  35.195  1.00  0.00              
ATOM   3058  CA  LYS   396      64.073 -51.301  33.748  1.00  0.00              
ATOM   3059  CB  LYS   396      63.903 -52.721  33.202  1.00  0.00              
ATOM   3060  C   LYS   396      63.344 -50.374  32.639  1.00  0.00              
ATOM   3061  O   LYS   396      62.997 -50.767  31.525  1.00  0.00              
ATOM   3062  CG  LYS   396      64.603 -53.815  34.011  1.00  0.00           C  
ATOM   3063  CD  LYS   396      66.121 -53.679  33.990  1.00  0.00           C  
ATOM   3064  CE  LYS   396      66.810 -54.964  34.477  1.00  0.00           C  
ATOM   3065  NZ  LYS   396      66.508 -55.300  35.899  1.00  0.00           N  
ATOM   3066  N   LYS   397      63.177 -49.109  33.031  1.00  0.00              
ATOM   3067  CA  LYS   397      62.279 -48.135  32.625  1.00  0.00              
ATOM   3068  CB  LYS   397      62.337 -46.862  33.465  1.00  0.00              
ATOM   3069  C   LYS   397      63.126 -47.343  31.698  1.00  0.00              
ATOM   3070  O   LYS   397      63.770 -46.348  32.084  1.00  0.00              
ATOM   3071  CG  LYS   397      61.973 -47.107  34.931  1.00  0.00           C  
ATOM   3072  CD  LYS   397      62.037 -45.828  35.767  1.00  0.00           C  
ATOM   3073  CE  LYS   397      61.644 -46.057  37.228  1.00  0.00           C  
ATOM   3074  NZ  LYS   397      61.710 -44.794  37.959  1.00  0.00           N  
ATOM   3075  N   LYS   398      63.177 -47.797  30.451  1.00  0.00              
ATOM   3076  CA  LYS   398      64.016 -47.092  29.418  1.00  0.00              
ATOM   3077  CB  LYS   398      64.448 -47.978  28.251  1.00  0.00              
ATOM   3078  C   LYS   398      63.123 -45.959  28.912  1.00  0.00              
ATOM   3079  O   LYS   398      63.573 -44.831  28.733  1.00  0.00              
ATOM   3080  CG  LYS   398      65.309 -49.145  28.635  1.00  0.00           C  
ATOM   3081  CD  LYS   398      65.779 -49.853  27.380  1.00  0.00           C  
ATOM   3082  CE  LYS   398      65.862 -51.338  27.605  1.00  0.00           C  
ATOM   3083  NZ  LYS   398      64.553 -51.908  28.046  1.00  0.00           N  
ATOM   3084  N   LYS   399      61.843 -46.262  28.735  1.00  0.00              
ATOM   3085  CA  LYS   399      60.870 -45.321  28.288  1.00  0.00              
ATOM   3086  CB  LYS   399      59.535 -45.993  27.971  1.00  0.00              
ATOM   3087  C   LYS   399      60.470 -44.237  29.247  1.00  0.00              
ATOM   3088  O   LYS   399      59.991 -43.168  28.871  1.00  0.00              
ATOM   3089  CG  LYS   399      59.515 -47.073  26.895  1.00  0.00           C  
ATOM   3090  CD  LYS   399      58.069 -47.549  26.629  1.00  0.00           C  
ATOM   3091  CE  LYS   399      57.246 -46.338  26.136  1.00  0.00           C  
ATOM   3092  NZ  LYS   399      55.872 -46.816  25.875  1.00  0.00           N  
ATOM   3093  N   MET   400      60.690 -44.518  30.531  1.00  0.00              
ATOM   3094  CA  MET   400      60.283 -43.528  31.586  1.00  0.00              
ATOM   3095  CB  MET   400      60.142 -44.292  32.908  1.00  0.00              
ATOM   3096  C   MET   400      61.774 -43.063  32.150  1.00  0.00              
ATOM   3097  O   MET   400      62.120 -42.836  33.307  1.00  0.00              
ATOM   3098  CG  MET   400      58.862 -45.105  33.041  1.00  0.00           C  
ATOM   3099  SD  MET   400      58.898 -46.226  34.461  1.00  0.00           S  
ATOM   3100  CE  MET   400      58.442 -45.080  35.813  1.00  0.00           C  
ATOM   3101  N   ASP   401      62.522 -42.691  31.122  1.00  0.00              
ATOM   3102  CA  ASP   401      63.510 -41.601  30.989  1.00  0.00              
ATOM   3103  CB  ASP   401      64.160 -41.361  29.633  1.00  0.00              
ATOM   3104  C   ASP   401      63.888 -40.451  31.907  1.00  0.00              
ATOM   3105  O   ASP   401      64.912 -39.790  31.708  1.00  0.00              
ATOM   3106  CG  ASP   401      65.506 -40.683  29.715  1.00  0.00           C  
ATOM   3107  OD1 ASP   401      65.908 -40.188  30.780  1.00  0.00           O  
ATOM   3108  OD2 ASP   401      66.213 -40.613  28.684  1.00  0.00           O  
ATOM   3109  N   PRO   402      63.059 -40.193  32.912  1.00  0.00              
ATOM   3110  CA  PRO   402      63.441 -39.185  33.925  1.00  0.00              
ATOM   3111  CB  PRO   402      64.753 -39.085  34.692  1.00  0.00              
ATOM   3112  C   PRO   402      63.220 -37.767  33.408  1.00  0.00              
ATOM   3113  O   PRO   402      62.400 -37.069  34.008  1.00  0.00              
ATOM   3114  CG  PRO   402      65.078 -40.517  34.883  1.00  0.00           C  
ATOM   3115  CD  PRO   402      64.829 -41.099  33.495  1.00  0.00           C  
ATOM   3116  N   LYS   403      63.856 -37.345  32.315  1.00  0.00              
ATOM   3117  CA  LYS   403      63.640 -36.103  31.713  1.00  0.00              
ATOM   3118  CB  LYS   403      64.762 -35.847  30.719  1.00  0.00              
ATOM   3119  C   LYS   403      62.277 -35.939  31.144  1.00  0.00              
ATOM   3120  O   LYS   403      61.729 -34.846  31.269  1.00  0.00              
ATOM   3121  CG  LYS   403      64.842 -34.394  30.316  1.00  0.00           C  
ATOM   3122  CD  LYS   403      65.984 -34.196  29.326  1.00  0.00           C  
ATOM   3123  CE  LYS   403      65.628 -33.123  28.302  1.00  0.00           C  
ATOM   3124  NZ  LYS   403      66.586 -33.144  27.121  1.00  0.00           N  
ATOM   3125  N   THR   404      61.670 -36.997  30.623  1.00  0.00              
ATOM   3126  CA  THR   404      60.339 -37.021  30.065  1.00  0.00              
ATOM   3127  CB  THR   404      60.228 -38.238  29.116  1.00  0.00              
ATOM   3128  C   THR   404      59.197 -37.027  31.160  1.00  0.00              
ATOM   3129  O   THR   404      58.036 -37.282  30.783  1.00  0.00              
ATOM   3130  OG1 THR   404      60.323 -39.454  29.899  1.00  0.00           O  
ATOM   3131  CG2 THR   404      61.451 -38.253  28.178  1.00  0.00           C  
ATOM   3132  N   VAL   405      59.440 -36.809  32.442  1.00  0.00              
ATOM   3133  CA  VAL   405      58.316 -36.890  33.291  1.00  0.00              
ATOM   3134  CB  VAL   405      58.941 -37.592  34.518  1.00  0.00              
ATOM   3135  C   VAL   405      57.627 -35.628  33.806  1.00  0.00              
ATOM   3136  O   VAL   405      58.335 -34.658  34.079  1.00  0.00              
ATOM   3137  CG1 VAL   405      57.930 -37.729  35.642  1.00  0.00           C  
ATOM   3138  CG2 VAL   405      59.456 -38.953  34.122  1.00  0.00           C  
ATOM   3139  N   LEU   406      56.312 -35.621  34.007  1.00  0.00              
ATOM   3140  CA  LEU   406      55.685 -34.394  34.465  1.00  0.00              
ATOM   3141  CB  LEU   406      54.566 -33.903  33.551  1.00  0.00              
ATOM   3142  C   LEU   406      55.099 -35.054  35.816  1.00  0.00              
ATOM   3143  O   LEU   406      54.272 -35.960  35.867  1.00  0.00              
ATOM   3144  CG  LEU   406      53.796 -32.725  34.149  1.00  0.00           C  
ATOM   3145  CD1 LEU   406      54.691 -31.499  34.221  1.00  0.00           C  
ATOM   3146  CD2 LEU   406      52.554 -32.447  33.326  1.00  0.00           C  
ATOM   3147  N   TYR   407      55.638 -34.506  36.899  1.00  0.00              
ATOM   3148  CA  TYR   407      55.398 -34.753  38.250  1.00  0.00              
ATOM   3149  CB  TYR   407      56.615 -34.498  39.182  1.00  0.00              
ATOM   3150  C   TYR   407      54.268 -33.857  38.826  1.00  0.00              
ATOM   3151  O   TYR   407      54.330 -32.629  38.847  1.00  0.00              
ATOM   3152  CG  TYR   407      57.687 -35.564  38.973  1.00  0.00           C  
ATOM   3153  CD1 TYR   407      58.519 -35.508  37.879  1.00  0.00           C  
ATOM   3154  CD2 TYR   407      57.768 -36.683  39.825  1.00  0.00           C  
ATOM   3155  CE1 TYR   407      59.432 -36.532  37.636  1.00  0.00           C  
ATOM   3156  CE2 TYR   407      58.699 -37.728  39.586  1.00  0.00           C  
ATOM   3157  CZ  TYR   407      59.488 -37.638  38.478  1.00  0.00           C  
ATOM   3158  OH  TYR   407      60.364 -38.665  38.252  1.00  0.00           O  
ATOM   3159  N   ILE   408      53.243 -34.519  39.340  1.00  0.00              
ATOM   3160  CA  ILE   408      51.977 -33.991  39.782  1.00  0.00              
ATOM   3161  CB  ILE   408      50.756 -34.365  38.914  1.00  0.00              
ATOM   3162  C   ILE   408      51.345 -34.640  40.978  1.00  0.00              
ATOM   3163  O   ILE   408      51.390 -35.845  41.183  1.00  0.00              
ATOM   3164  CG1 ILE   408      50.579 -35.885  38.907  1.00  0.00           C  
ATOM   3165  CG2 ILE   408      50.919 -33.824  37.498  1.00  0.00           C  
ATOM   3166  CD1 ILE   408      49.138 -36.336  38.736  1.00  0.00           C  
ATOM   3167  N   ARG   409      50.869 -33.800  41.894  1.00  0.00              
ATOM   3168  CA  ARG   409      50.352 -34.274  43.233  1.00  0.00              
ATOM   3169  CB  ARG   409      51.480 -34.323  44.275  1.00  0.00              
ATOM   3170  C   ARG   409      49.385 -33.091  43.573  1.00  0.00              
ATOM   3171  O   ARG   409      49.201 -32.053  42.945  1.00  0.00              
ATOM   3172  CG  ARG   409      52.063 -32.963  44.624  1.00  0.00           C  
ATOM   3173  CD  ARG   409      53.021 -33.037  45.799  1.00  0.00           C  
ATOM   3174  NE  ARG   409      53.637 -31.737  46.068  1.00  0.00           N  
ATOM   3175  CZ  ARG   409      52.983 -30.666  46.516  1.00  0.00           C  
ATOM   3176  NH1 ARG   409      51.678 -30.718  46.758  1.00  0.00           N  
ATOM   3177  NH2 ARG   409      53.635 -29.528  46.705  1.00  0.00           N  
ATOM   3178  N   ALA   410      48.590 -33.504  44.551  1.00  0.00              
ATOM   3179  CA  ALA   410      47.303 -32.898  45.074  1.00  0.00              
ATOM   3180  CB  ALA   410      45.939 -33.245  44.462  1.00  0.00              
ATOM   3181  C   ALA   410      47.508 -32.301  46.387  1.00  0.00              
ATOM   3182  O   ALA   410      48.239 -31.319  46.337  1.00  0.00              
ATOM   3183  N   PHE   411      46.934 -32.699  47.516  1.00  0.00              
ATOM   3184  CA  PHE   411      46.989 -32.099  48.788  1.00  0.00              
ATOM   3185  CB  PHE   411      45.662 -31.870  49.495  1.00  0.00              
ATOM   3186  C   PHE   411      48.126 -32.595  49.697  1.00  0.00              
ATOM   3187  O   PHE   411      48.307 -32.181  50.838  1.00  0.00              
ATOM   3188  CG  PHE   411      45.847 -31.634  50.988  1.00  0.00           C  
ATOM   3189  CD1 PHE   411      46.455 -30.470  51.448  1.00  0.00           C  
ATOM   3190  CD2 PHE   411      45.455 -32.553  51.910  1.00  0.00           C  
ATOM   3191  CE1 PHE   411      46.653 -30.224  52.775  1.00  0.00           C  
ATOM   3192  CE2 PHE   411      45.616 -32.339  53.287  1.00  0.00           C  
ATOM   3193  CZ  PHE   411      46.238 -31.191  53.685  1.00  0.00           C  
ATOM   3194  N   LYS   412      48.797 -33.630  49.189  1.00  0.00              
ATOM   3195  CA  LYS   412      49.826 -34.277  50.077  1.00  0.00              
ATOM   3196  CB  LYS   412      50.089 -35.716  49.629  1.00  0.00              
ATOM   3197  C   LYS   412      51.064 -33.781  50.748  1.00  0.00              
ATOM   3198  O   LYS   412      51.586 -34.426  51.663  1.00  0.00              
ATOM   3199  CG  LYS   412      48.855 -36.596  49.592  1.00  0.00           C  
ATOM   3200  CD  LYS   412      49.206 -37.985  49.097  1.00  0.00           C  
ATOM   3201  CE  LYS   412      47.977 -38.735  48.601  1.00  0.00           C  
ATOM   3202  NZ  LYS   412      47.210 -37.962  47.582  1.00  0.00           N  
ATOM   3203  N   ASP   413      51.574 -32.620  50.359  1.00  0.00              
ATOM   3204  CA  ASP   413      52.828 -32.158  51.062  1.00  0.00              
ATOM   3205  CB  ASP   413      53.446 -30.979  50.286  1.00  0.00              
ATOM   3206  C   ASP   413      52.611 -31.797  52.551  1.00  0.00              
ATOM   3207  O   ASP   413      53.534 -31.940  53.347  1.00  0.00              
ATOM   3208  CG  ASP   413      52.531 -29.789  50.202  1.00  0.00           C  
ATOM   3209  OD1 ASP   413      52.911 -28.712  50.716  1.00  0.00           O  
ATOM   3210  OD2 ASP   413      51.434 -29.925  49.617  1.00  0.00           O  
ATOM   3211  N   HIS   414      51.402 -31.394  52.936  1.00  0.00              
ATOM   3212  CA  HIS   414      51.093 -31.129  54.283  1.00  0.00              
ATOM   3213  CB  HIS   414      49.625 -30.631  54.278  1.00  0.00              
ATOM   3214  C   HIS   414      51.032 -32.413  55.135  1.00  0.00              
ATOM   3215  O   HIS   414      51.326 -32.366  56.323  1.00  0.00              
ATOM   3216  CG  HIS   414      49.040 -30.287  55.616  1.00  0.00           C  
ATOM   3217  ND1 HIS   414      47.783 -29.691  55.746  1.00  0.00           N  
ATOM   3218  CD2 HIS   414      49.477 -30.440  56.878  1.00  0.00           C  
ATOM   3219  CE1 HIS   414      47.502 -29.504  57.009  1.00  0.00           C  
ATOM   3220  NE2 HIS   414      48.511 -29.944  57.710  1.00  0.00           N  
ATOM   3221  N   GLN   415      50.582 -33.508  54.533  1.00  0.00              
ATOM   3222  CA  GLN   415      50.512 -34.788  55.161  1.00  0.00              
ATOM   3223  CB  GLN   415      49.734 -35.768  54.291  1.00  0.00              
ATOM   3224  C   GLN   415      51.776 -35.516  54.834  1.00  0.00              
ATOM   3225  O   GLN   415      51.604 -36.563  54.214  1.00  0.00              
ATOM   3226  CG  GLN   415      48.310 -35.331  53.976  1.00  0.00           C  
ATOM   3227  CD  GLN   415      47.589 -36.339  53.110  1.00  0.00           C  
ATOM   3228  OE1 GLN   415      48.045 -36.680  52.017  1.00  0.00           O  
ATOM   3229  NE2 GLN   415      46.458 -36.823  53.592  1.00  0.00           N  
ATOM   3230  N   ARG   416      52.968 -35.035  55.172  1.00  0.00              
ATOM   3231  CA  ARG   416      54.086 -36.008  54.675  1.00  0.00              
ATOM   3232  CB  ARG   416      55.129 -35.295  53.816  1.00  0.00              
ATOM   3233  C   ARG   416      54.642 -36.290  55.977  1.00  0.00              
ATOM   3234  O   ARG   416      54.550 -35.417  56.836  1.00  0.00              
ATOM   3235  CG  ARG   416      54.669 -35.020  52.406  1.00  0.00           C  
ATOM   3236  CD  ARG   416      54.218 -36.284  51.713  1.00  0.00           C  
ATOM   3237  NE  ARG   416      55.212 -36.759  50.765  1.00  0.00           N  
ATOM   3238  CZ  ARG   416      55.297 -36.348  49.504  1.00  0.00           C  
ATOM   3239  NH1 ARG   416      54.428 -35.464  49.027  1.00  0.00           N  
ATOM   3240  NH2 ARG   416      56.245 -36.833  48.712  1.00  0.00           N  
ATOM   3241  N   ALA   417      55.168 -37.495  56.214  1.00  0.00              
ATOM   3242  CA  ALA   417      55.868 -37.816  57.515  1.00  0.00              
ATOM   3243  CB  ALA   417      56.491 -39.227  57.343  1.00  0.00              
ATOM   3244  C   ALA   417      56.810 -36.579  57.838  1.00  0.00              
ATOM   3245  O   ALA   417      57.587 -36.175  56.971  1.00  0.00              
ATOM   3246  N   TYR   418      56.766 -36.060  59.058  1.00  0.00              
ATOM   3247  CA  TYR   418      57.677 -34.939  59.223  1.00  0.00              
ATOM   3248  CB  TYR   418      57.303 -34.391  60.587  1.00  0.00              
ATOM   3249  C   TYR   418      59.067 -35.443  59.526  1.00  0.00              
ATOM   3250  O   TYR   418      59.314 -36.365  60.318  1.00  0.00              
ATOM   3251  CG  TYR   418      58.342 -33.489  61.202  1.00  0.00           C  
ATOM   3252  CD1 TYR   418      58.385 -32.130  60.899  1.00  0.00           C  
ATOM   3253  CD2 TYR   418      59.279 -33.995  62.100  1.00  0.00           C  
ATOM   3254  CE1 TYR   418      59.332 -31.304  61.480  1.00  0.00           C  
ATOM   3255  CE2 TYR   418      60.229 -33.176  62.682  1.00  0.00           C  
ATOM   3256  CZ  TYR   418      60.253 -31.831  62.369  1.00  0.00           C  
ATOM   3257  OH  TYR   418      61.223 -31.035  62.951  1.00  0.00           O  
ATOM   3258  N   VAL   419      59.988 -34.832  58.796  1.00  0.00              
ATOM   3259  CA  VAL   419      61.445 -35.115  58.758  1.00  0.00              
ATOM   3260  CB  VAL   419      62.161 -35.474  57.434  1.00  0.00              
ATOM   3261  C   VAL   419      61.877 -33.892  59.370  1.00  0.00              
ATOM   3262  O   VAL   419      61.364 -32.830  59.042  1.00  0.00              
ATOM   3263  CG1 VAL   419      63.649 -35.684  57.690  1.00  0.00           C  
ATOM   3264  CG2 VAL   419      61.545 -36.724  56.822  1.00  0.00           C  
ATOM   3265  N   PRO   420      62.830 -33.978  60.285  1.00  0.00              
ATOM   3266  CA  PRO   420      63.371 -32.855  61.128  1.00  0.00              
ATOM   3267  CB  PRO   420      63.892 -33.405  62.445  1.00  0.00              
ATOM   3268  C   PRO   420      64.494 -32.291  60.226  1.00  0.00              
ATOM   3269  O   PRO   420      65.086 -33.029  59.418  1.00  0.00              
ATOM   3270  CG  PRO   420      64.278 -34.822  62.126  1.00  0.00           C  
ATOM   3271  CD  PRO   420      63.206 -35.291  61.171  1.00  0.00           C  
ATOM   3272  N   PRO   421      64.752 -30.988  60.390  1.00  0.00              
ATOM   3273  CA  PRO   421      65.759 -30.323  59.594  1.00  0.00              
ATOM   3274  CB  PRO   421      65.827 -28.902  60.134  1.00  0.00              
ATOM   3275  C   PRO   421      67.106 -30.995  59.659  1.00  0.00              
ATOM   3276  O   PRO   421      67.477 -31.350  60.781  1.00  0.00              
ATOM   3277  CG  PRO   421      65.228 -28.994  61.517  1.00  0.00           C  
ATOM   3278  CD  PRO   421      64.152 -30.049  61.416  1.00  0.00           C  
ATOM   3279  N   SER   422      67.892 -31.112  58.589  1.00  0.00              
ATOM   3280  CA  SER   422      69.289 -31.523  58.846  1.00  0.00              
ATOM   3281  CB  SER   422      69.512 -32.809  58.033  1.00  0.00              
ATOM   3282  C   SER   422      70.266 -30.265  58.731  1.00  0.00              
ATOM   3283  O   SER   422      71.419 -30.330  59.120  1.00  0.00              
ATOM   3284  OG  SER   422      69.080 -32.676  56.692  1.00  0.00           O  
ATOM   3285  N   LYS   423      69.770 -29.190  58.116  1.00  0.00              
ATOM   3286  CA  LYS   423      70.570 -28.062  57.935  1.00  0.00              
ATOM   3287  CB  LYS   423      69.892 -27.097  56.973  1.00  0.00              
ATOM   3288  C   LYS   423      70.406 -27.164  58.992  1.00  0.00              
ATOM   3289  O   LYS   423      69.694 -26.162  58.919  1.00  0.00              
ATOM   3290  CG  LYS   423      70.761 -26.632  55.812  1.00  0.00           C  
ATOM   3291  CD  LYS   423      69.897 -25.971  54.743  1.00  0.00           C  
ATOM   3292  CE  LYS   423      70.064 -24.451  54.746  1.00  0.00           C  
ATOM   3293  NZ  LYS   423      71.110 -24.015  53.774  1.00  0.00           N  
ATOM   3294  N   GLN   424      71.096 -27.487  60.082  1.00  0.00              
ATOM   3295  CA  GLN   424      71.002 -26.662  61.440  1.00  0.00              
ATOM   3296  CB  GLN   424      71.625 -27.850  62.170  1.00  0.00              
ATOM   3297  C   GLN   424      71.424 -25.202  61.327  1.00  0.00              
ATOM   3298  O   GLN   424      70.891 -24.337  62.014  1.00  0.00              
ATOM   3299  CG  GLN   424      73.002 -28.198  61.614  1.00  0.00           C  
ATOM   3300  CD  GLN   424      73.486 -29.551  62.058  1.00  0.00           C  
ATOM   3301  OE1 GLN   424      74.044 -29.696  63.147  1.00  0.00           O  
ATOM   3302  NE2 GLN   424      73.266 -30.561  61.220  1.00  0.00           N  
ATOM   3303  N   TYR   425      72.363 -24.924  60.423  1.00  0.00              
ATOM   3304  CA  TYR   425      72.822 -23.538  60.264  1.00  0.00              
ATOM   3305  CB  TYR   425      74.121 -23.528  59.439  1.00  0.00              
ATOM   3306  C   TYR   425      71.888 -22.681  59.497  1.00  0.00              
ATOM   3307  O   TYR   425      71.843 -21.482  59.733  1.00  0.00              
ATOM   3308  CG  TYR   425      74.670 -22.143  59.081  1.00  0.00           C  
ATOM   3309  CD1 TYR   425      75.552 -21.501  59.944  1.00  0.00           C  
ATOM   3310  CD2 TYR   425      74.287 -21.513  57.890  1.00  0.00           C  
ATOM   3311  CE1 TYR   425      76.050 -20.236  59.618  1.00  0.00           C  
ATOM   3312  CE2 TYR   425      74.772 -20.254  57.560  1.00  0.00           C  
ATOM   3313  CZ  TYR   425      75.654 -19.617  58.431  1.00  0.00           C  
ATOM   3314  OH  TYR   425      76.095 -18.339  58.145  1.00  0.00           O  
ATOM   3315  N   ALA   426      71.076 -23.253  58.611  1.00  0.00              
ATOM   3316  CA  ALA   426      70.045 -22.471  57.896  1.00  0.00              
ATOM   3317  CB  ALA   426      69.726 -23.179  56.587  1.00  0.00              
ATOM   3318  C   ALA   426      68.939 -22.346  58.905  1.00  0.00              
ATOM   3319  O   ALA   426      68.491 -21.217  59.150  1.00  0.00              
ATOM   3320  N   SER   427      68.546 -23.439  59.558  1.00  0.00              
ATOM   3321  CA  SER   427      67.568 -23.436  60.617  1.00  0.00              
ATOM   3322  CB  SER   427      67.566 -24.781  61.374  1.00  0.00              
ATOM   3323  C   SER   427      67.863 -22.323  61.581  1.00  0.00              
ATOM   3324  O   SER   427      66.939 -21.562  61.838  1.00  0.00              
ATOM   3325  OG  SER   427      67.270 -25.840  60.496  1.00  0.00           O  
ATOM   3326  N   ASP   428      69.067 -22.229  62.134  1.00  0.00              
ATOM   3327  CA  ASP   428      69.547 -21.212  62.982  1.00  0.00              
ATOM   3328  CB  ASP   428      70.997 -21.435  63.391  1.00  0.00              
ATOM   3329  C   ASP   428      69.211 -19.729  62.545  1.00  0.00              
ATOM   3330  O   ASP   428      68.812 -18.838  63.279  1.00  0.00              
ATOM   3331  CG  ASP   428      71.173 -22.587  64.377  1.00  0.00           C  
ATOM   3332  OD1 ASP   428      70.227 -23.117  64.968  1.00  0.00           O  
ATOM   3333  OD2 ASP   428      72.356 -22.962  64.525  1.00  0.00           O  
ATOM   3334  N   SER   429      69.521 -19.530  61.264  1.00  0.00              
ATOM   3335  CA  SER   429      69.316 -18.141  60.752  1.00  0.00              
ATOM   3336  CB  SER   429      69.892 -17.994  59.345  1.00  0.00              
ATOM   3337  C   SER   429      67.823 -17.913  60.623  1.00  0.00              
ATOM   3338  O   SER   429      67.302 -16.825  60.859  1.00  0.00              
ATOM   3339  OG  SER   429      71.304 -18.067  59.360  1.00  0.00           O  
ATOM   3340  N   PRO   430      67.122 -18.988  60.265  1.00  0.00              
ATOM   3341  CA  PRO   430      65.639 -18.871  60.116  1.00  0.00              
ATOM   3342  CB  PRO   430      65.144 -20.245  59.655  1.00  0.00              
ATOM   3343  C   PRO   430      64.973 -18.499  61.346  1.00  0.00              
ATOM   3344  O   PRO   430      64.004 -17.744  61.254  1.00  0.00              
ATOM   3345  CG  PRO   430      66.323 -20.877  59.033  1.00  0.00           C  
ATOM   3346  CD  PRO   430      67.523 -20.372  59.782  1.00  0.00           C  
ATOM   3347  N   LEU   431      65.444 -18.995  62.510  1.00  0.00              
ATOM   3348  CA  LEU   431      64.976 -18.790  63.850  1.00  0.00              
ATOM   3349  CB  LEU   431      65.352 -19.834  64.886  1.00  0.00              
ATOM   3350  C   LEU   431      64.478 -17.374  64.283  1.00  0.00              
ATOM   3351  O   LEU   431      63.735 -17.205  65.239  1.00  0.00              
ATOM   3352  CG  LEU   431      65.030 -21.297  64.589  1.00  0.00           C  
ATOM   3353  CD1 LEU   431      65.731 -22.215  65.590  1.00  0.00           C  
ATOM   3354  CD2 LEU   431      63.527 -21.559  64.610  1.00  0.00           C  
ATOM   3355  N   ALA   432      65.007 -16.369  63.593  1.00  0.00              
ATOM   3356  CA  ALA   432      64.676 -14.998  63.984  1.00  0.00              
ATOM   3357  CB  ALA   432      65.813 -14.017  63.697  1.00  0.00              
ATOM   3358  C   ALA   432      63.322 -14.463  63.371  1.00  0.00              
ATOM   3359  O   ALA   432      62.706 -13.487  63.813  1.00  0.00              
ATOM   3360  N   LEU   433      62.936 -15.168  62.304  1.00  0.00              
ATOM   3361  CA  LEU   433      61.778 -14.691  61.511  1.00  0.00              
ATOM   3362  CB  LEU   433      61.999 -15.158  60.069  1.00  0.00              
ATOM   3363  C   LEU   433      60.489 -14.941  62.032  1.00  0.00              
ATOM   3364  O   LEU   433      60.279 -16.047  62.498  1.00  0.00              
ATOM   3365  CG  LEU   433      63.301 -14.645  59.436  1.00  0.00           C  
ATOM   3366  CD1 LEU   433      63.743 -15.547  58.298  1.00  0.00           C  
ATOM   3367  CD2 LEU   433      63.130 -13.207  58.965  1.00  0.00           C  
ATOM   3368  N   TYR   434      59.590 -13.975  62.083  1.00  0.00              
ATOM   3369  CA  TYR   434      58.183 -14.138  62.688  1.00  0.00              
ATOM   3370  CB  TYR   434      57.728 -12.685  62.921  1.00  0.00              
ATOM   3371  C   TYR   434      57.303 -15.091  61.955  1.00  0.00              
ATOM   3372  O   TYR   434      56.582 -14.575  61.109  1.00  0.00              
ATOM   3373  CG  TYR   434      56.373 -12.401  63.564  1.00  0.00           C  
ATOM   3374  CD1 TYR   434      55.450 -13.415  63.861  1.00  0.00           C  
ATOM   3375  CD2 TYR   434      55.990 -11.078  63.800  1.00  0.00           C  
ATOM   3376  CE1 TYR   434      54.171 -13.102  64.370  1.00  0.00           C  
ATOM   3377  CE2 TYR   434      54.724 -10.756  64.303  1.00  0.00           C  
ATOM   3378  CZ  TYR   434      53.818 -11.772  64.582  1.00  0.00           C  
ATOM   3379  OH  TYR   434      52.559 -11.420  65.034  1.00  0.00           O  
ATOM   3380  N   ALA   435      57.320 -16.396  62.194  1.00  0.00              
ATOM   3381  CA  ALA   435      56.398 -17.108  61.104  1.00  0.00              
ATOM   3382  CB  ALA   435      57.046 -18.304  60.412  1.00  0.00              
ATOM   3383  C   ALA   435      55.532 -18.059  62.265  1.00  0.00              
ATOM   3384  O   ALA   435      55.821 -18.977  63.041  1.00  0.00              
ATOM   3385  N   LYS   436      54.275 -17.671  62.075  1.00  0.00              
ATOM   3386  CA  LYS   436      53.089 -18.182  62.662  1.00  0.00              
ATOM   3387  CB  LYS   436      51.678 -17.833  62.196  1.00  0.00              
ATOM   3388  C   LYS   436      53.231 -19.870  62.754  1.00  0.00              
ATOM   3389  O   LYS   436      53.206 -20.656  63.702  1.00  0.00              
ATOM   3390  CG  LYS   436      50.678 -18.831  62.769  1.00  0.00           C  
ATOM   3391  CD  LYS   436      49.367 -18.104  63.015  1.00  0.00           C  
ATOM   3392  CE  LYS   436      48.658 -18.706  64.226  1.00  0.00           C  
ATOM   3393  NZ  LYS   436      47.200 -18.505  64.063  1.00  0.00           N  
ATOM   3394  N   ALA   437      53.098 -20.263  61.506  1.00  0.00              
ATOM   3395  CA  ALA   437      53.226 -21.808  61.520  1.00  0.00              
ATOM   3396  CB  ALA   437      52.410 -22.504  60.446  1.00  0.00              
ATOM   3397  C   ALA   437      54.783 -21.917  61.318  1.00  0.00              
ATOM   3398  O   ALA   437      55.414 -22.855  61.798  1.00  0.00              
ATOM   3399  N   GLN   438      55.349 -20.944  60.609  1.00  0.00              
ATOM   3400  CA  GLN   438      56.764 -20.898  60.338  1.00  0.00              
ATOM   3401  CB  GLN   438      57.087 -19.892  59.236  1.00  0.00              
ATOM   3402  C   GLN   438      57.451 -20.621  61.731  1.00  0.00              
ATOM   3403  O   GLN   438      58.230 -21.436  62.213  1.00  0.00              
ATOM   3404  CG  GLN   438      56.542 -20.240  57.868  1.00  0.00           C  
ATOM   3405  CD  GLN   438      56.962 -19.231  56.813  1.00  0.00           C  
ATOM   3406  OE1 GLN   438      58.047 -18.659  56.889  1.00  0.00           O  
ATOM   3407  NE2 GLN   438      56.104 -19.011  55.819  1.00  0.00           N  
ATOM   3408  N   MET   439      57.151 -19.479  62.345  1.00  0.00              
ATOM   3409  CA  MET   439      57.774 -19.109  63.625  1.00  0.00              
ATOM   3410  CB  MET   439      59.185 -18.463  63.572  1.00  0.00              
ATOM   3411  C   MET   439      56.545 -18.762  64.344  1.00  0.00              
ATOM   3412  O   MET   439      55.460 -19.053  63.837  1.00  0.00              
ATOM   3413  CG  MET   439      59.271 -17.019  63.094  1.00  0.00           C  
ATOM   3414  SD  MET   439      60.971 -16.448  62.824  1.00  0.00           S  
ATOM   3415  CE  MET   439      61.795 -16.934  64.344  1.00  0.00           C  
ATOM   3416  N   GLY   440      56.651 -18.162  65.525  1.00  0.00              
ATOM   3417  CA  GLY   440      55.510 -17.711  66.409  1.00  0.00              
ATOM   3418  C   GLY   440      55.116 -18.705  67.482  1.00  0.00              
ATOM   3419  O   GLY   440      54.083 -18.630  68.127  1.00  0.00              
ATOM   3420  N   ASP   441      55.988 -19.683  67.668  1.00  0.00              
ATOM   3421  CA  ASP   441      55.665 -20.748  68.698  1.00  0.00              
ATOM   3422  CB  ASP   441      55.937 -20.214  70.111  1.00  0.00              
ATOM   3423  C   ASP   441      54.398 -21.707  68.283  1.00  0.00              
ATOM   3424  O   ASP   441      54.285 -22.862  68.689  1.00  0.00              
ATOM   3425  CG  ASP   441      56.089 -21.329  71.128  1.00  0.00           C  
ATOM   3426  OD1 ASP   441      56.240 -22.495  70.704  1.00  0.00           O  
ATOM   3427  OD2 ASP   441      56.050 -21.057  72.344  1.00  0.00           O  
ATOM   3428  N   PHE   442      53.477 -21.135  67.529  1.00  0.00              
ATOM   3429  CA  PHE   442      52.354 -21.862  67.166  1.00  0.00              
ATOM   3430  CB  PHE   442      51.189 -20.924  67.026  1.00  0.00              
ATOM   3431  C   PHE   442      51.669 -22.871  66.423  1.00  0.00              
ATOM   3432  O   PHE   442      50.825 -23.501  67.074  1.00  0.00              
ATOM   3433  CG  PHE   442      50.849 -20.129  68.263  1.00  0.00           C  
ATOM   3434  CD1 PHE   442      50.212 -20.756  69.333  1.00  0.00           C  
ATOM   3435  CD2 PHE   442      51.157 -18.757  68.331  1.00  0.00           C  
ATOM   3436  CE1 PHE   442      49.889 -20.012  70.477  1.00  0.00           C  
ATOM   3437  CE2 PHE   442      50.830 -18.030  69.462  1.00  0.00           C  
ATOM   3438  CZ  PHE   442      50.199 -18.650  70.537  1.00  0.00           C  
ATOM   3439  N   VAL   443      52.069 -23.219  65.214  1.00  0.00              
ATOM   3440  CA  VAL   443      51.546 -24.262  64.306  1.00  0.00              
ATOM   3441  CB  VAL   443      51.160 -23.752  62.869  1.00  0.00              
ATOM   3442  C   VAL   443      52.612 -25.442  64.014  1.00  0.00              
ATOM   3443  O   VAL   443      53.792 -25.402  63.737  1.00  0.00              
ATOM   3444  CG1 VAL   443      50.243 -22.563  62.944  1.00  0.00           C  
ATOM   3445  CG2 VAL   443      52.367 -23.493  62.006  1.00  0.00           C  
ATOM   3446  N   HIS   444      51.947 -26.571  64.144  1.00  0.00              
ATOM   3447  CA  HIS   444      52.915 -27.809  63.999  1.00  0.00              
ATOM   3448  CB  HIS   444      54.437 -27.624  64.166  1.00  0.00              
ATOM   3449  C   HIS   444      53.028 -28.745  65.316  1.00  0.00              
ATOM   3450  O   HIS   444      53.903 -28.463  66.135  1.00  0.00              
ATOM   3451  CG  HIS   444      55.010 -26.995  62.923  1.00  0.00           C  
ATOM   3452  ND1 HIS   444      54.866 -27.593  61.687  1.00  0.00           N  
ATOM   3453  CD2 HIS   444      55.683 -25.842  62.721  1.00  0.00           C  
ATOM   3454  CE1 HIS   444      55.440 -26.842  60.768  1.00  0.00           C  
ATOM   3455  NE2 HIS   444      55.933 -25.770  61.365  1.00  0.00           N  
ATOM   3456  N   LEU   445      52.248 -29.813  65.439  1.00  0.00              
ATOM   3457  CA  LEU   445      52.619 -30.602  66.579  1.00  0.00              
ATOM   3458  CB  LEU   445      51.229 -30.880  67.164  1.00  0.00              
ATOM   3459  C   LEU   445      53.538 -31.991  66.341  1.00  0.00              
ATOM   3460  O   LEU   445      53.314 -32.735  65.386  1.00  0.00              
ATOM   3461  CG  LEU   445      51.215 -31.728  68.447  1.00  0.00           C  
ATOM   3462  CD1 LEU   445      52.032 -31.041  69.519  1.00  0.00           C  
ATOM   3463  CD2 LEU   445      49.803 -31.950  68.943  1.00  0.00           C  
ATOM   3464  N   ASP   446      54.468 -32.252  67.252  1.00  0.00              
ATOM   3465  CA  ASP   446      55.029 -33.520  67.063  1.00  0.00              
ATOM   3466  CB  ASP   446      56.508 -33.292  67.426  1.00  0.00              
ATOM   3467  C   ASP   446      54.255 -34.646  67.765  1.00  0.00              
ATOM   3468  O   ASP   446      53.192 -34.487  68.373  1.00  0.00              
ATOM   3469  CG  ASP   446      56.735 -32.995  68.890  1.00  0.00           C  
ATOM   3470  OD1 ASP   446      56.198 -33.716  69.758  1.00  0.00           O  
ATOM   3471  OD2 ASP   446      57.509 -32.054  69.160  1.00  0.00           O  
ATOM   3472  N   SER   447      54.866 -35.819  67.635  1.00  0.00              
ATOM   3473  CA  SER   447      54.359 -37.103  68.167  1.00  0.00              
ATOM   3474  CB  SER   447      55.087 -38.313  67.587  1.00  0.00              
ATOM   3475  C   SER   447      53.993 -36.984  69.659  1.00  0.00              
ATOM   3476  O   SER   447      52.927 -37.387  70.099  1.00  0.00              
ATOM   3477  OG  SER   447      56.422 -38.367  68.054  1.00  0.00           O  
ATOM   3478  N   GLU   448      54.941 -36.450  70.429  1.00  0.00              
ATOM   3479  CA  GLU   448      54.715 -36.249  71.852  1.00  0.00              
ATOM   3480  CB  GLU   448      55.943 -35.691  72.557  1.00  0.00              
ATOM   3481  C   GLU   448      53.659 -35.202  72.223  1.00  0.00              
ATOM   3482  O   GLU   448      53.332 -34.994  73.388  1.00  0.00              
ATOM   3483  CG  GLU   448      57.051 -36.707  72.723  1.00  0.00           C  
ATOM   3484  CD  GLU   448      58.310 -36.115  73.308  1.00  0.00           C  
ATOM   3485  OE1 GLU   448      58.580 -34.934  73.051  1.00  0.00           O  
ATOM   3486  OE2 GLU   448      59.044 -36.823  74.023  1.00  0.00           O  
ATOM   3487  N   GLY   449      53.166 -34.514  71.199  1.00  0.00              
ATOM   3488  CA  GLY   449      52.170 -33.462  71.389  1.00  0.00              
ATOM   3489  C   GLY   449      52.944 -32.231  71.933  1.00  0.00              
ATOM   3490  O   GLY   449      52.508 -31.569  72.877  1.00  0.00              
ATOM   3491  N   ASN   450      54.096 -31.953  71.341  1.00  0.00              
ATOM   3492  CA  ASN   450      54.889 -30.826  71.759  1.00  0.00              
ATOM   3493  CB  ASN   450      56.366 -31.101  72.078  1.00  0.00              
ATOM   3494  C   ASN   450      54.916 -29.795  70.541  1.00  0.00              
ATOM   3495  O   ASN   450      54.742 -30.196  69.386  1.00  0.00              
ATOM   3496  CG  ASN   450      56.527 -31.975  73.277  1.00  0.00           C  
ATOM   3497  OD1 ASN   450      55.723 -31.892  74.225  1.00  0.00           O  
ATOM   3498  ND2 ASN   450      57.548 -32.796  73.271  1.00  0.00           N  
ATOM   3499  N   LEU   451      55.083 -28.508  70.847  1.00  0.00              
ATOM   3500  CA  LEU   451      55.091 -27.586  69.766  1.00  0.00              
ATOM   3501  CB  LEU   451      54.977 -26.172  70.339  1.00  0.00              
ATOM   3502  C   LEU   451      56.760 -27.504  69.420  1.00  0.00              
ATOM   3503  O   LEU   451      57.818 -27.665  70.011  1.00  0.00              
ATOM   3504  CG  LEU   451      53.582 -25.952  70.928  1.00  0.00           C  
ATOM   3505  CD1 LEU   451      53.557 -24.654  71.737  1.00  0.00           C  
ATOM   3506  CD2 LEU   451      52.561 -25.923  69.812  1.00  0.00           C  
ATOM   3507  N   ILE   452      56.664 -27.476  68.098  1.00  0.00              
ATOM   3508  CA  ILE   452      57.474 -27.710  66.806  1.00  0.00              
ATOM   3509  CB  ILE   452      57.189 -28.493  65.480  1.00  0.00              
ATOM   3510  C   ILE   452      58.339 -26.529  66.308  1.00  0.00              
ATOM   3511  O   ILE   452      59.245 -26.682  65.490  1.00  0.00              
ATOM   3512  CG1 ILE   452      56.741 -29.927  65.783  1.00  0.00           C  
ATOM   3513  CG2 ILE   452      58.430 -28.518  64.595  1.00  0.00           C  
ATOM   3514  CD1 ILE   452      57.847 -30.819  66.290  1.00  0.00           C  
ATOM   3515  N   GLU   453      58.126 -25.400  66.983  1.00  0.00              
ATOM   3516  CA  GLU   453      59.059 -24.254  66.734  1.00  0.00              
ATOM   3517  CB  GLU   453      60.458 -23.897  67.243  1.00  0.00              
ATOM   3518  C   GLU   453      58.778 -23.208  65.686  1.00  0.00              
ATOM   3519  O   GLU   453      59.162 -22.038  65.773  1.00  0.00              
ATOM   3520  CG  GLU   453      60.754 -22.399  67.235  1.00  0.00           C  
ATOM   3521  CD  GLU   453      62.091 -22.045  67.870  1.00  0.00           C  
ATOM   3522  OE1 GLU   453      62.879 -22.963  68.191  1.00  0.00           O  
ATOM   3523  OE2 GLU   453      62.355 -20.837  68.046  1.00  0.00           O  
ATOM   3524  N   ALA   454      58.089 -23.656  64.643  1.00  0.00              
ATOM   3525  CA  ALA   454      57.631 -22.634  63.609  1.00  0.00              
ATOM   3526  CB  ALA   454      56.559 -21.658  64.119  1.00  0.00              
ATOM   3527  C   ALA   454      58.702 -22.614  62.632  1.00  0.00              
ATOM   3528  O   ALA   454      58.506 -23.217  61.571  1.00  0.00              
ATOM   3529  N   VAL   455      59.847 -21.990  62.909  1.00  0.00              
ATOM   3530  CA  VAL   455      61.032 -21.962  62.045  1.00  0.00              
ATOM   3531  CB  VAL   455      62.214 -21.224  62.673  1.00  0.00              
ATOM   3532  C   VAL   455      61.541 -23.405  61.716  1.00  0.00              
ATOM   3533  O   VAL   455      62.008 -23.633  60.605  1.00  0.00              
ATOM   3534  CG1 VAL   455      63.555 -21.609  62.074  1.00  0.00           C  
ATOM   3535  CG2 VAL   455      61.998 -19.703  62.623  1.00  0.00           C  
ATOM   3536  N   ASP   456      61.428 -24.355  62.642  1.00  0.00              
ATOM   3537  CA  ASP   456      61.780 -25.660  62.414  1.00  0.00              
ATOM   3538  CB  ASP   456      61.815 -26.433  63.731  1.00  0.00              
ATOM   3539  C   ASP   456      60.777 -26.374  61.456  1.00  0.00              
ATOM   3540  O   ASP   456      61.164 -27.224  60.660  1.00  0.00              
ATOM   3541  CG  ASP   456      62.831 -25.970  64.748  1.00  0.00           C  
ATOM   3542  OD1 ASP   456      63.755 -25.206  64.402  1.00  0.00           O  
ATOM   3543  OD2 ASP   456      62.706 -26.397  65.918  1.00  0.00           O  
ATOM   3544  N   MET   457      59.504 -25.991  61.516  1.00  0.00              
ATOM   3545  CA  MET   457      58.537 -26.556  60.638  1.00  0.00              
ATOM   3546  CB  MET   457      57.132 -26.140  61.076  1.00  0.00              
ATOM   3547  C   MET   457      58.930 -26.024  59.187  1.00  0.00              
ATOM   3548  O   MET   457      59.115 -26.781  58.239  1.00  0.00              
ATOM   3549  CG  MET   457      56.700 -26.881  62.319  1.00  0.00           C  
ATOM   3550  SD  MET   457      55.200 -26.290  63.091  1.00  0.00           S  
ATOM   3551  CE  MET   457      53.954 -27.048  62.013  1.00  0.00           C  
ATOM   3552  N   TYR   458      59.037 -24.703  59.067  1.00  0.00              
ATOM   3553  CA  TYR   458      59.394 -24.168  57.811  1.00  0.00              
ATOM   3554  CB  TYR   458      59.628 -22.658  57.993  1.00  0.00              
ATOM   3555  C   TYR   458      60.650 -24.783  57.215  1.00  0.00              
ATOM   3556  O   TYR   458      60.628 -25.270  56.090  1.00  0.00              
ATOM   3557  CG  TYR   458      60.160 -21.976  56.729  1.00  0.00           C  
ATOM   3558  CD1 TYR   458      61.521 -21.920  56.438  1.00  0.00           C  
ATOM   3559  CD2 TYR   458      59.266 -21.386  55.863  1.00  0.00           C  
ATOM   3560  CE1 TYR   458      61.967 -21.311  55.281  1.00  0.00           C  
ATOM   3561  CE2 TYR   458      59.678 -20.768  54.710  1.00  0.00           C  
ATOM   3562  CZ  TYR   458      61.040 -20.727  54.429  1.00  0.00           C  
ATOM   3563  OH  TYR   458      61.431 -20.107  53.262  1.00  0.00           O  
ATOM   3564  N   ALA   459      61.731 -24.844  57.990  1.00  0.00              
ATOM   3565  CA  ALA   459      62.946 -25.486  57.529  1.00  0.00              
ATOM   3566  CB  ALA   459      63.968 -25.533  58.645  1.00  0.00              
ATOM   3567  C   ALA   459      62.746 -26.968  57.067  1.00  0.00              
ATOM   3568  O   ALA   459      63.416 -27.396  56.133  1.00  0.00              
ATOM   3569  N   SER   460      61.825 -27.714  57.675  1.00  0.00              
ATOM   3570  CA  SER   460      61.519 -28.995  57.275  1.00  0.00              
ATOM   3571  CB  SER   460      60.595 -29.651  58.297  1.00  0.00              
ATOM   3572  C   SER   460      60.901 -28.906  55.838  1.00  0.00              
ATOM   3573  O   SER   460      61.364 -29.534  54.892  1.00  0.00              
ATOM   3574  OG  SER   460      61.207 -29.691  59.573  1.00  0.00           O  
ATOM   3575  N   LEU   461      59.856 -28.092  55.703  1.00  0.00              
ATOM   3576  CA  LEU   461      59.251 -27.949  54.411  1.00  0.00              
ATOM   3577  CB  LEU   461      58.045 -27.025  54.532  1.00  0.00              
ATOM   3578  C   LEU   461      60.338 -27.642  53.340  1.00  0.00              
ATOM   3579  O   LEU   461      60.462 -28.249  52.278  1.00  0.00              
ATOM   3580  CG  LEU   461      56.829 -27.529  55.316  1.00  0.00           C  
ATOM   3581  CD1 LEU   461      55.787 -26.429  55.446  1.00  0.00           C  
ATOM   3582  CD2 LEU   461      56.269 -28.748  54.597  1.00  0.00           C  
ATOM   3583  N   VAL   462      61.120 -26.620  53.684  1.00  0.00              
ATOM   3584  CA  VAL   462      62.159 -26.219  52.687  1.00  0.00              
ATOM   3585  CB  VAL   462      62.950 -25.024  53.217  1.00  0.00              
ATOM   3586  C   VAL   462      62.993 -27.476  52.237  1.00  0.00              
ATOM   3587  O   VAL   462      63.110 -27.826  51.067  1.00  0.00              
ATOM   3588  CG1 VAL   462      64.068 -24.581  52.284  1.00  0.00           C  
ATOM   3589  CG2 VAL   462      61.953 -23.878  53.495  1.00  0.00           C  
ATOM   3590  N   GLU   463      63.564 -28.148  53.235  1.00  0.00              
ATOM   3591  CA  GLU   463      64.351 -29.317  52.887  1.00  0.00              
ATOM   3592  CB  GLU   463      64.882 -29.932  54.186  1.00  0.00              
ATOM   3593  C   GLU   463      63.543 -30.272  51.986  1.00  0.00              
ATOM   3594  O   GLU   463      63.950 -30.743  50.926  1.00  0.00              
ATOM   3595  CG  GLU   463      65.685 -28.940  55.019  1.00  0.00           C  
ATOM   3596  CD  GLU   463      66.183 -29.484  56.363  1.00  0.00           C  
ATOM   3597  OE1 GLU   463      65.579 -30.439  56.914  1.00  0.00           O  
ATOM   3598  OE2 GLU   463      67.177 -28.922  56.885  1.00  0.00           O  
ATOM   3599  N   HIS   464      62.340 -30.549  52.485  1.00  0.00              
ATOM   3600  CA  HIS   464      61.497 -31.526  51.695  1.00  0.00              
ATOM   3601  CB  HIS   464      60.157 -31.619  52.416  1.00  0.00              
ATOM   3602  C   HIS   464      61.399 -31.094  50.231  1.00  0.00              
ATOM   3603  O   HIS   464      61.686 -31.842  49.286  1.00  0.00              
ATOM   3604  CG  HIS   464      59.164 -32.523  51.759  1.00  0.00           C  
ATOM   3605  ND1 HIS   464      59.432 -33.225  50.602  1.00  0.00           N  
ATOM   3606  CD2 HIS   464      57.892 -32.837  52.098  1.00  0.00           C  
ATOM   3607  CE1 HIS   464      58.369 -33.930  50.257  1.00  0.00           C  
ATOM   3608  NE2 HIS   464      57.420 -33.711  51.150  1.00  0.00           N  
ATOM   3609  N   PHE   465      61.020 -29.828  50.064  1.00  0.00              
ATOM   3610  CA  PHE   465      60.903 -29.296  48.671  1.00  0.00              
ATOM   3611  CB  PHE   465      60.267 -27.912  48.750  1.00  0.00              
ATOM   3612  C   PHE   465      62.214 -29.442  47.940  1.00  0.00              
ATOM   3613  O   PHE   465      62.259 -29.907  46.802  1.00  0.00              
ATOM   3614  CG  PHE   465      59.073 -27.856  49.655  1.00  0.00           C  
ATOM   3615  CD1 PHE   465      57.801 -28.147  49.171  1.00  0.00           C  
ATOM   3616  CD2 PHE   465      59.225 -27.534  51.004  1.00  0.00           C  
ATOM   3617  CE1 PHE   465      56.686 -28.121  50.022  1.00  0.00           C  
ATOM   3618  CE2 PHE   465      58.126 -27.506  51.860  1.00  0.00           C  
ATOM   3619  CZ  PHE   465      56.851 -27.800  51.370  1.00  0.00           C  
ATOM   3620  N   GLU   466      63.304 -29.090  48.620  1.00  0.00              
ATOM   3621  CA  GLU   466      64.649 -29.234  48.018  1.00  0.00              
ATOM   3622  CB  GLU   466      65.703 -29.048  49.104  1.00  0.00              
ATOM   3623  C   GLU   466      64.824 -30.631  47.404  1.00  0.00              
ATOM   3624  O   GLU   466      65.142 -30.729  46.223  1.00  0.00              
ATOM   3625  CG  GLU   466      65.755 -27.638  49.731  1.00  0.00           C  
ATOM   3626  CD  GLU   466      66.446 -26.716  48.740  1.00  0.00           C  
ATOM   3627  OE1 GLU   466      67.645 -26.947  48.445  1.00  0.00           O  
ATOM   3628  OE2 GLU   466      65.769 -25.802  48.222  1.00  0.00           O  
ATOM   3629  N   ARG   467      64.567 -31.699  48.156  1.00  0.00              
ATOM   3630  CA  ARG   467      64.634 -33.018  47.651  1.00  0.00              
ATOM   3631  CB  ARG   467      64.343 -34.022  48.764  1.00  0.00              
ATOM   3632  C   ARG   467      63.820 -33.182  46.296  1.00  0.00              
ATOM   3633  O   ARG   467      64.227 -33.834  45.323  1.00  0.00              
ATOM   3634  CG  ARG   467      65.447 -34.051  49.808  1.00  0.00           C  
ATOM   3635  CD  ARG   467      65.437 -35.327  50.619  1.00  0.00           C  
ATOM   3636  NE  ARG   467      64.643 -35.216  51.840  1.00  0.00           N  
ATOM   3637  CZ  ARG   467      63.985 -36.231  52.392  1.00  0.00           C  
ATOM   3638  NH1 ARG   467      64.013 -37.431  51.825  1.00  0.00           N  
ATOM   3639  NH2 ARG   467      63.353 -36.064  53.548  1.00  0.00           N  
ATOM   3640  N   TRP   468      62.642 -32.563  46.311  1.00  0.00              
ATOM   3641  CA  TRP   468      61.813 -32.672  45.124  1.00  0.00              
ATOM   3642  CB  TRP   468      60.424 -32.059  45.358  1.00  0.00              
ATOM   3643  C   TRP   468      62.372 -31.825  44.030  1.00  0.00              
ATOM   3644  O   TRP   468      62.359 -32.225  42.868  1.00  0.00              
ATOM   3645  CG  TRP   468      59.588 -32.174  44.130  1.00  0.00           C  
ATOM   3646  CD1 TRP   468      59.584 -31.342  43.043  1.00  0.00           C  
ATOM   3647  CD2 TRP   468      58.702 -33.246  43.816  1.00  0.00           C  
ATOM   3648  NE1 TRP   468      58.761 -31.842  42.063  1.00  0.00           N  
ATOM   3649  CE2 TRP   468      58.204 -33.010  42.512  1.00  0.00           C  
ATOM   3650  CE3 TRP   468      58.289 -34.398  44.499  1.00  0.00           C  
ATOM   3651  CZ2 TRP   468      57.306 -33.883  41.886  1.00  0.00           C  
ATOM   3652  CZ3 TRP   468      57.398 -35.264  43.874  1.00  0.00           C  
ATOM   3653  CH2 TRP   468      56.922 -35.004  42.583  1.00  0.00           C  
ATOM   3654  N   SER   469      62.925 -30.676  44.394  1.00  0.00              
ATOM   3655  CA  SER   469      63.489 -29.723  43.403  1.00  0.00              
ATOM   3656  CB  SER   469      63.668 -28.323  44.016  1.00  0.00              
ATOM   3657  C   SER   469      64.680 -30.306  42.682  1.00  0.00              
ATOM   3658  O   SER   469      64.758 -30.279  41.463  1.00  0.00              
ATOM   3659  OG  SER   469      64.664 -28.311  45.024  1.00  0.00           O  
ATOM   3660  N   THR   470      65.623 -30.868  43.435  1.00  0.00              
ATOM   3661  CA  THR   470      66.774 -31.529  42.774  1.00  0.00              
ATOM   3662  CB  THR   470      67.976 -31.817  43.705  1.00  0.00              
ATOM   3663  C   THR   470      66.275 -32.756  41.999  1.00  0.00              
ATOM   3664  O   THR   470      66.601 -32.879  40.823  1.00  0.00              
ATOM   3665  OG1 THR   470      67.475 -32.544  44.821  1.00  0.00           O  
ATOM   3666  CG2 THR   470      68.627 -30.542  44.175  1.00  0.00           C  
ATOM   3667  N   ALA   471      65.447 -33.611  42.595  1.00  0.00              
ATOM   3668  CA  ALA   471      64.860 -34.705  41.935  1.00  0.00              
ATOM   3669  CB  ALA   471      63.835 -35.383  42.819  1.00  0.00              
ATOM   3670  C   ALA   471      64.289 -34.321  40.610  1.00  0.00              
ATOM   3671  O   ALA   471      64.629 -34.991  39.643  1.00  0.00              
ATOM   3672  N   LEU   472      63.434 -33.307  40.536  1.00  0.00              
ATOM   3673  CA  LEU   472      62.867 -32.744  39.359  1.00  0.00              
ATOM   3674  CB  LEU   472      61.932 -31.585  39.700  1.00  0.00              
ATOM   3675  C   LEU   472      63.641 -32.068  38.366  1.00  0.00              
ATOM   3676  O   LEU   472      63.055 -31.716  37.346  1.00  0.00              
ATOM   3677  CG  LEU   472      60.925 -31.883  40.827  1.00  0.00           C  
ATOM   3678  CD1 LEU   472      59.902 -30.756  40.973  1.00  0.00           C  
ATOM   3679  CD2 LEU   472      60.207 -33.175  40.492  1.00  0.00           C  
ATOM   3680  N   GLU   473      64.959 -31.988  38.501  1.00  0.00              
ATOM   3681  CA  GLU   473      65.945 -31.483  37.515  1.00  0.00              
ATOM   3682  CB  GLU   473      67.359 -31.264  38.043  1.00  0.00              
ATOM   3683  C   GLU   473      65.882 -32.548  36.244  1.00  0.00              
ATOM   3684  O   GLU   473      65.995 -33.772  36.348  1.00  0.00              
ATOM   3685  CG  GLU   473      67.477 -30.296  39.195  1.00  0.00           C  
ATOM   3686  CD  GLU   473      68.774 -30.490  39.990  1.00  0.00           C  
ATOM   3687  OE1 GLU   473      69.177 -31.669  40.255  1.00  0.00           O  
ATOM   3688  OE2 GLU   473      69.375 -29.450  40.370  1.00  0.00           O  
ATOM   3689  N   GLY   474      65.745 -31.909  35.092  1.00  0.00              
ATOM   3690  CA  GLY   474      65.673 -32.714  33.924  1.00  0.00              
ATOM   3691  C   GLY   474      64.157 -33.092  33.542  1.00  0.00              
ATOM   3692  O   GLY   474      63.766 -33.322  32.399  1.00  0.00              
ATOM   3693  N   SER   475      63.352 -33.165  34.587  1.00  0.00              
ATOM   3694  CA  SER   475      61.971 -33.474  34.360  1.00  0.00              
ATOM   3695  CB  SER   475      61.768 -34.597  35.375  1.00  0.00              
ATOM   3696  C   SER   475      61.032 -32.249  34.293  1.00  0.00              
ATOM   3697  O   SER   475      61.388 -31.105  34.590  1.00  0.00              
ATOM   3698  OG  SER   475      60.425 -34.958  35.592  1.00  0.00           O  
ATOM   3699  N   PHE   476      59.872 -32.518  33.693  1.00  0.00              
ATOM   3700  CA  PHE   476      58.811 -31.544  33.504  1.00  0.00              
ATOM   3701  CB  PHE   476      57.579 -32.085  32.785  1.00  0.00              
ATOM   3702  C   PHE   476      58.554 -30.946  34.903  1.00  0.00              
ATOM   3703  O   PHE   476      58.651 -31.596  35.933  1.00  0.00              
ATOM   3704  CG  PHE   476      56.504 -31.059  32.601  1.00  0.00           C  
ATOM   3705  CD1 PHE   476      56.736 -29.935  31.818  1.00  0.00           C  
ATOM   3706  CD2 PHE   476      55.306 -31.154  33.303  1.00  0.00           C  
ATOM   3707  CE1 PHE   476      55.793 -28.912  31.741  1.00  0.00           C  
ATOM   3708  CE2 PHE   476      54.361 -30.139  33.230  1.00  0.00           C  
ATOM   3709  CZ  PHE   476      54.607 -29.015  32.448  1.00  0.00           C  
ATOM   3710  N   GLY   477      58.206 -29.655  34.899  1.00  0.00              
ATOM   3711  CA  GLY   477      57.891 -28.951  36.122  1.00  0.00              
ATOM   3712  C   GLY   477      56.777 -29.638  36.944  1.00  0.00              
ATOM   3713  O   GLY   477      56.012 -30.476  36.439  1.00  0.00              
ATOM   3714  N   LEU   478      56.713 -29.319  38.243  1.00  0.00              
ATOM   3715  CA  LEU   478      55.678 -29.949  39.045  1.00  0.00              
ATOM   3716  CB  LEU   478      56.226 -30.008  40.467  1.00  0.00              
ATOM   3717  C   LEU   478      54.310 -29.403  39.262  1.00  0.00              
ATOM   3718  O   LEU   478      54.211 -28.311  39.829  1.00  0.00              
ATOM   3719  CG  LEU   478      57.430 -30.944  40.566  1.00  0.00           C  
ATOM   3720  CD1 LEU   478      58.479 -30.390  41.479  1.00  0.00           C  
ATOM   3721  CD2 LEU   478      56.954 -32.322  41.010  1.00  0.00           C  
ATOM   3722  N   CYS   479      53.259 -30.100  38.848  1.00  0.00              
ATOM   3723  CA  CYS   479      51.884 -29.665  39.108  1.00  0.00              
ATOM   3724  CB  CYS   479      51.026 -30.419  38.084  1.00  0.00              
ATOM   3725  C   CYS   479      51.532 -30.004  40.633  1.00  0.00              
ATOM   3726  O   CYS   479      51.376 -31.189  40.962  1.00  0.00              
ATOM   3727  SG  CYS   479      51.451 -29.974  36.393  1.00  0.00           S  
ATOM   3728  N   MET   480      51.467 -28.991  41.504  1.00  0.00              
ATOM   3729  CA  MET   480      51.056 -29.231  42.804  1.00  0.00              
ATOM   3730  CB  MET   480      52.279 -28.912  43.680  1.00  0.00              
ATOM   3731  C   MET   480      50.137 -28.398  43.491  1.00  0.00              
ATOM   3732  O   MET   480      50.213 -27.156  43.569  1.00  0.00              
ATOM   3733  CG  MET   480      53.620 -29.492  43.212  1.00  0.00           C  
ATOM   3734  SD  MET   480      53.678 -31.276  43.213  1.00  0.00           S  
ATOM   3735  CE  MET   480      53.802 -31.606  44.888  1.00  0.00           C  
ATOM   3736  N   ALA   481      49.080 -29.097  43.900  1.00  0.00              
ATOM   3737  CA  ALA   481      47.762 -28.518  44.597  1.00  0.00              
ATOM   3738  CB  ALA   481      46.505 -29.095  43.969  1.00  0.00              
ATOM   3739  C   ALA   481      47.873 -28.810  46.135  1.00  0.00              
ATOM   3740  O   ALA   481      47.991 -29.952  46.575  1.00  0.00              
ATOM   3741  N   GLU   482      47.787 -27.755  46.931  1.00  0.00              
ATOM   3742  CA  GLU   482      47.952 -27.700  48.319  1.00  0.00              
ATOM   3743  CB  GLU   482      49.290 -27.061  48.718  1.00  0.00              
ATOM   3744  C   GLU   482      46.808 -26.723  48.856  1.00  0.00              
ATOM   3745  O   GLU   482      46.003 -26.036  48.221  1.00  0.00              
ATOM   3746  CG  GLU   482      50.514 -27.729  48.151  1.00  0.00           C  
ATOM   3747  CD  GLU   482      51.818 -26.984  48.423  1.00  0.00           C  
ATOM   3748  OE1 GLU   482      51.804 -25.771  48.703  1.00  0.00           O  
ATOM   3749  OE2 GLU   482      52.882 -27.619  48.324  1.00  0.00           O  
ATOM   3750  N   GLU   483      46.688 -26.998  50.163  1.00  0.00              
ATOM   3751  CA  GLU   483      45.718 -26.496  51.171  1.00  0.00              
ATOM   3752  CB  GLU   483      44.597 -27.440  51.607  1.00  0.00              
ATOM   3753  C   GLU   483      46.663 -25.972  52.316  1.00  0.00              
ATOM   3754  O   GLU   483      47.524 -26.681  52.833  1.00  0.00              
ATOM   3755  CG  GLU   483      43.558 -26.776  52.496  1.00  0.00           C  
ATOM   3756  CD  GLU   483      42.376 -27.670  52.782  1.00  0.00           C  
ATOM   3757  OE1 GLU   483      42.553 -28.664  53.517  1.00  0.00           O  
ATOM   3758  OE2 GLU   483      41.270 -27.378  52.271  1.00  0.00           O  
ATOM   3759  N   MET   484      46.476 -24.697  52.644  1.00  0.00              
ATOM   3760  CA  MET   484      47.082 -23.868  53.583  1.00  0.00              
ATOM   3761  CB  MET   484      47.887 -22.759  52.932  1.00  0.00              
ATOM   3762  C   MET   484      46.475 -23.534  54.961  1.00  0.00              
ATOM   3763  O   MET   484      45.285 -23.795  55.119  1.00  0.00              
ATOM   3764  CG  MET   484      48.891 -23.258  51.934  1.00  0.00           C  
ATOM   3765  SD  MET   484      50.154 -22.001  51.694  1.00  0.00           S  
ATOM   3766  CE  MET   484      50.488 -21.578  53.434  1.00  0.00           C  
ATOM   3767  N   SER   485      47.195 -22.874  55.861  1.00  0.00              
ATOM   3768  CA  SER   485      46.440 -22.467  57.073  1.00  0.00              
ATOM   3769  CB  SER   485      46.934 -23.226  58.310  1.00  0.00              
ATOM   3770  C   SER   485      46.519 -21.036  57.061  1.00  0.00              
ATOM   3771  O   SER   485      47.189 -20.490  56.181  1.00  0.00              
ATOM   3772  OG  SER   485      48.344 -23.177  58.413  1.00  0.00           O  
ATOM   3773  N   LEU   486      45.876 -20.356  58.007  1.00  0.00              
ATOM   3774  CA  LEU   486      45.765 -18.837  58.045  1.00  0.00              
ATOM   3775  CB  LEU   486      44.446 -18.228  57.585  1.00  0.00              
ATOM   3776  C   LEU   486      46.426 -18.341  59.496  1.00  0.00              
ATOM   3777  O   LEU   486      46.583 -19.071  60.472  1.00  0.00              
ATOM   3778  CG  LEU   486      43.874 -18.770  56.278  1.00  0.00           C  
ATOM   3779  CD1 LEU   486      42.545 -18.095  55.967  1.00  0.00           C  
ATOM   3780  CD2 LEU   486      44.882 -18.538  55.175  1.00  0.00           C  
ATOM   3781  N   ASP   487      46.573 -17.023  59.549  1.00  0.00              
ATOM   3782  CA  ASP   487      46.983 -16.579  60.868  1.00  0.00              
ATOM   3783  CB  ASP   487      47.882 -15.369  60.657  1.00  0.00              
ATOM   3784  C   ASP   487      45.576 -15.987  61.556  1.00  0.00              
ATOM   3785  O   ASP   487      44.629 -15.385  61.050  1.00  0.00              
ATOM   3786  CG  ASP   487      49.289 -15.698  60.276  1.00  0.00           C  
ATOM   3787  OD1 ASP   487      49.570 -16.786  59.767  1.00  0.00           O  
ATOM   3788  OD2 ASP   487      50.151 -14.773  60.468  1.00  0.00           O  
ATOM   3789  N   VAL   488      45.650 -16.259  62.860  1.00  0.00              
ATOM   3790  CA  VAL   488      44.664 -15.905  63.812  1.00  0.00              
ATOM   3791  CB  VAL   488      45.145 -16.225  65.257  1.00  0.00              
ATOM   3792  C   VAL   488      44.031 -14.544  63.518  1.00  0.00              
ATOM   3793  O   VAL   488      42.811 -14.310  63.568  1.00  0.00              
ATOM   3794  CG1 VAL   488      46.055 -15.110  65.838  1.00  0.00           C  
ATOM   3795  CG2 VAL   488      44.084 -16.742  66.149  1.00  0.00           C  
ATOM   3796  N   PRO   489      44.943 -13.629  63.194  1.00  0.00              
ATOM   3797  CA  PRO   489      44.462 -12.197  62.994  1.00  0.00              
ATOM   3798  CB  PRO   489      45.740 -11.363  62.925  1.00  0.00              
ATOM   3799  C   PRO   489      43.458 -12.169  61.757  1.00  0.00              
ATOM   3800  O   PRO   489      42.512 -11.385  61.662  1.00  0.00              
ATOM   3801  CG  PRO   489      46.630 -12.050  63.920  1.00  0.00           C  
ATOM   3802  CD  PRO   489      46.412 -13.506  63.574  1.00  0.00           C  
ATOM   3803  N   THR   490      43.764 -13.044  60.800  1.00  0.00              
ATOM   3804  CA  THR   490      42.943 -13.029  59.611  1.00  0.00              
ATOM   3805  CB  THR   490      43.678 -13.653  58.412  1.00  0.00              
ATOM   3806  C   THR   490      41.769 -13.844  59.831  1.00  0.00              
ATOM   3807  O   THR   490      40.677 -13.413  59.443  1.00  0.00              
ATOM   3808  OG1 THR   490      44.804 -12.838  58.072  1.00  0.00           O  
ATOM   3809  CG2 THR   490      42.736 -13.651  57.201  1.00  0.00           C  
ATOM   3810  N   THR   491      41.903 -15.006  60.470  1.00  0.00              
ATOM   3811  CA  THR   491      40.773 -15.905  60.817  1.00  0.00              
ATOM   3812  CB  THR   491      41.291 -17.152  61.562  1.00  0.00              
ATOM   3813  C   THR   491      39.721 -15.091  61.627  1.00  0.00              
ATOM   3814  O   THR   491      38.550 -15.113  61.261  1.00  0.00              
ATOM   3815  OG1 THR   491      41.744 -18.065  60.546  1.00  0.00           O  
ATOM   3816  CG2 THR   491      40.220 -17.882  62.362  1.00  0.00           C  
ATOM   3817  N   ARG   492      40.123 -14.360  62.664  1.00  0.00              
ATOM   3818  CA  ARG   492      39.273 -13.543  63.390  1.00  0.00              
ATOM   3819  CB  ARG   492      40.023 -12.921  64.565  1.00  0.00              
ATOM   3820  C   ARG   492      38.475 -12.538  62.568  1.00  0.00              
ATOM   3821  O   ARG   492      37.344 -12.233  62.925  1.00  0.00              
ATOM   3822  CG  ARG   492      40.412 -13.957  65.607  1.00  0.00           C  
ATOM   3823  CD  ARG   492      40.699 -13.338  66.955  1.00  0.00           C  
ATOM   3824  NE  ARG   492      42.110 -13.007  67.138  1.00  0.00           N  
ATOM   3825  CZ  ARG   492      42.544 -11.989  67.874  1.00  0.00           C  
ATOM   3826  NH1 ARG   492      41.678 -11.192  68.486  1.00  0.00           N  
ATOM   3827  NH2 ARG   492      43.847 -11.806  68.055  1.00  0.00           N  
ATOM   3828  N   ARG   493      39.089 -11.989  61.526  1.00  0.00              
ATOM   3829  CA  ARG   493      38.468 -11.053  60.629  1.00  0.00              
ATOM   3830  CB  ARG   493      39.550 -10.121  60.068  1.00  0.00              
ATOM   3831  C   ARG   493      37.352 -11.729  59.767  1.00  0.00              
ATOM   3832  O   ARG   493      36.252 -11.227  59.575  1.00  0.00              
ATOM   3833  CG  ARG   493      40.449  -9.569  61.164  1.00  0.00           C  
ATOM   3834  CD  ARG   493      41.525  -8.625  60.658  1.00  0.00           C  
ATOM   3835  NE  ARG   493      40.984  -7.365  60.151  1.00  0.00           N  
ATOM   3836  CZ  ARG   493      41.733  -6.346  59.737  1.00  0.00           C  
ATOM   3837  NH1 ARG   493      43.058  -6.435  59.767  1.00  0.00           N  
ATOM   3838  NH2 ARG   493      41.162  -5.233  59.296  1.00  0.00           N  
ATOM   3839  N   PHE   494      37.745 -12.863  59.195  1.00  0.00              
ATOM   3840  CA  PHE   494      36.761 -13.558  58.334  1.00  0.00              
ATOM   3841  CB  PHE   494      37.513 -14.060  57.095  1.00  0.00              
ATOM   3842  C   PHE   494      35.954 -14.712  58.830  1.00  0.00              
ATOM   3843  O   PHE   494      35.213 -15.327  58.054  1.00  0.00              
ATOM   3844  CG  PHE   494      38.244 -12.973  56.359  1.00  0.00           C  
ATOM   3845  CD1 PHE   494      37.551 -11.877  55.845  1.00  0.00           C  
ATOM   3846  CD2 PHE   494      39.632 -13.012  56.226  1.00  0.00           C  
ATOM   3847  CE1 PHE   494      38.227 -10.833  55.210  1.00  0.00           C  
ATOM   3848  CE2 PHE   494      40.320 -11.972  55.592  1.00  0.00           C  
ATOM   3849  CZ  PHE   494      39.615 -10.879  55.085  1.00  0.00           C  
ATOM   3850  N   ILE   495      36.096 -15.042  60.110  1.00  0.00              
ATOM   3851  CA  ILE   495      35.203 -16.034  60.768  1.00  0.00              
ATOM   3852  CB  ILE   495      35.334 -16.080  62.317  1.00  0.00              
ATOM   3853  C   ILE   495      34.015 -16.663  59.990  1.00  0.00              
ATOM   3854  O   ILE   495      34.001 -17.851  59.653  1.00  0.00              
ATOM   3855  CG1 ILE   495      36.784 -16.391  62.699  1.00  0.00           C  
ATOM   3856  CG2 ILE   495      34.478 -17.261  62.826  1.00  0.00           C  
ATOM   3857  CD1 ILE   495      36.917 -16.583  64.200  1.00  0.00           C  
ATOM   3858  N   ASN   496      33.043 -15.819  59.677  1.00  0.00              
ATOM   3859  CA  ASN   496      31.861 -16.301  58.963  1.00  0.00              
ATOM   3860  CB  ASN   496      30.709 -15.328  59.235  1.00  0.00              
ATOM   3861  C   ASN   496      32.108 -16.663  57.441  1.00  0.00              
ATOM   3862  O   ASN   496      31.198 -17.156  56.778  1.00  0.00              
ATOM   3863  CG  ASN   496      30.445 -15.127  60.716  1.00  0.00           C  
ATOM   3864  OD1 ASN   496      30.349 -16.086  61.482  1.00  0.00           O  
ATOM   3865  ND2 ASN   496      30.319 -13.871  61.125  1.00  0.00           N  
ATOM   3866  N   ASP   497      33.242 -16.258  56.884  1.00  0.00              
ATOM   3867  CA  ASP   497      33.350 -16.500  55.468  1.00  0.00              
ATOM   3868  CB  ASP   497      33.779 -15.208  54.759  1.00  0.00              
ATOM   3869  C   ASP   497      34.266 -17.592  55.121  1.00  0.00              
ATOM   3870  O   ASP   497      34.001 -18.218  54.101  1.00  0.00              
ATOM   3871  CG  ASP   497      32.670 -14.149  54.734  1.00  0.00           C  
ATOM   3872  OD1 ASP   497      31.574 -14.391  55.288  1.00  0.00           O  
ATOM   3873  OD2 ASP   497      32.896 -13.056  54.167  1.00  0.00           O  
ATOM   3874  N   SER   498      35.254 -17.943  55.936  1.00  0.00              
ATOM   3875  CA  SER   498      36.214 -18.987  55.817  1.00  0.00              
ATOM   3876  CB  SER   498      37.324 -18.321  56.626  1.00  0.00              
ATOM   3877  C   SER   498      36.213 -20.263  56.644  1.00  0.00              
ATOM   3878  O   SER   498      35.895 -20.151  57.827  1.00  0.00              
ATOM   3879  OG  SER   498      37.122 -18.519  58.035  1.00  0.00           O  
ATOM   3880  N   LEU   499      36.556 -21.422  56.096  1.00  0.00              
ATOM   3881  CA  LEU   499      36.685 -22.604  56.924  1.00  0.00              
ATOM   3882  CB  LEU   499      36.248 -23.783  56.020  1.00  0.00              
ATOM   3883  C   LEU   499      37.914 -22.833  57.799  1.00  0.00              
ATOM   3884  O   LEU   499      38.016 -23.838  58.515  1.00  0.00              
ATOM   3885  CG  LEU   499      34.717 -23.762  55.739  1.00  0.00           C  
ATOM   3886  CD1 LEU   499      34.425 -24.819  54.672  1.00  0.00           C  
ATOM   3887  CD2 LEU   499      33.851 -23.896  57.024  1.00  0.00           C  
ATOM   3888  N   ALA   500      38.868 -21.891  57.781  1.00  0.00              
ATOM   3889  CA  ALA   500      40.064 -22.008  58.560  1.00  0.00              
ATOM   3890  CB  ALA   500      40.811 -20.677  58.508  1.00  0.00              
ATOM   3891  C   ALA   500      40.061 -22.247  60.002  1.00  0.00              
ATOM   3892  O   ALA   500      40.986 -22.790  60.579  1.00  0.00              
ATOM   3893  N   PHE   501      38.959 -21.853  60.633  1.00  0.00              
ATOM   3894  CA  PHE   501      38.943 -22.005  62.192  1.00  0.00              
ATOM   3895  CB  PHE   501      37.728 -21.257  62.761  1.00  0.00              
ATOM   3896  C   PHE   501      38.987 -23.638  62.525  1.00  0.00              
ATOM   3897  O   PHE   501      39.651 -24.283  63.338  1.00  0.00              
ATOM   3898  CG  PHE   501      37.848 -19.753  62.687  1.00  0.00           C  
ATOM   3899  CD1 PHE   501      39.092 -19.130  62.785  1.00  0.00           C  
ATOM   3900  CD2 PHE   501      36.720 -18.960  62.511  1.00  0.00           C  
ATOM   3901  CE1 PHE   501      39.203 -17.744  62.706  1.00  0.00           C  
ATOM   3902  CE2 PHE   501      36.823 -17.568  62.432  1.00  0.00           C  
ATOM   3903  CZ  PHE   501      38.065 -16.961  62.528  1.00  0.00           C  
ATOM   3904  N   SER   502      38.017 -24.184  61.783  1.00  0.00              
ATOM   3905  CA  SER   502      37.903 -25.653  62.152  1.00  0.00              
ATOM   3906  CB  SER   502      36.440 -26.036  61.947  1.00  0.00              
ATOM   3907  C   SER   502      38.967 -26.488  61.385  1.00  0.00              
ATOM   3908  O   SER   502      39.459 -27.546  61.752  1.00  0.00              
ATOM   3909  OG  SER   502      36.099 -26.054  60.577  1.00  0.00           O  
ATOM   3910  N   SER   503      39.174 -25.977  60.176  1.00  0.00              
ATOM   3911  CA  SER   503      40.101 -26.853  59.296  1.00  0.00              
ATOM   3912  CB  SER   503      39.773 -26.550  57.837  1.00  0.00              
ATOM   3913  C   SER   503      41.536 -26.819  59.768  1.00  0.00              
ATOM   3914  O   SER   503      42.271 -27.812  59.731  1.00  0.00              
ATOM   3915  OG  SER   503      40.241 -25.250  57.442  1.00  0.00           O  
ATOM   3916  N   GLY   504      41.956 -25.623  60.181  1.00  0.00              
ATOM   3917  CA  GLY   504      43.374 -25.453  60.633  1.00  0.00              
ATOM   3918  C   GLY   504      43.541 -26.299  61.914  1.00  0.00              
ATOM   3919  O   GLY   504      44.491 -27.062  62.038  1.00  0.00              
ATOM   3920  N   THR   505      42.649 -26.076  62.872  1.00  0.00              
ATOM   3921  CA  THR   505      42.639 -26.812  64.102  1.00  0.00              
ATOM   3922  CB  THR   505      41.391 -26.474  64.948  1.00  0.00              
ATOM   3923  C   THR   505      42.780 -28.344  63.999  1.00  0.00              
ATOM   3924  O   THR   505      43.637 -29.045  64.514  1.00  0.00              
ATOM   3925  OG1 THR   505      41.294 -25.050  65.060  1.00  0.00           O  
ATOM   3926  CG2 THR   505      41.423 -27.104  66.346  1.00  0.00           C  
ATOM   3927  N   LEU   506      41.770 -28.840  63.283  1.00  0.00              
ATOM   3928  CA  LEU   506      41.761 -30.381  63.145  1.00  0.00              
ATOM   3929  CB  LEU   506      40.601 -30.823  62.240  1.00  0.00              
ATOM   3930  C   LEU   506      43.080 -30.805  62.565  1.00  0.00              
ATOM   3931  O   LEU   506      43.673 -31.723  63.119  1.00  0.00              
ATOM   3932  CG  LEU   506      39.197 -30.652  62.857  1.00  0.00           C  
ATOM   3933  CD1 LEU   506      38.143 -30.979  61.801  1.00  0.00           C  
ATOM   3934  CD2 LEU   506      39.048 -31.514  64.093  1.00  0.00           C  
ATOM   3935  N   GLY   507      43.523 -30.200  61.469  1.00  0.00              
ATOM   3936  CA  GLY   507      44.777 -30.416  60.832  1.00  0.00              
ATOM   3937  C   GLY   507      45.927 -30.542  61.968  1.00  0.00              
ATOM   3938  O   GLY   507      46.622 -31.512  62.227  1.00  0.00              
ATOM   3939  N   SER   508      46.119 -29.343  62.520  1.00  0.00              
ATOM   3940  CA  SER   508      47.229 -29.318  63.512  1.00  0.00              
ATOM   3941  CB  SER   508      47.258 -27.957  64.205  1.00  0.00              
ATOM   3942  C   SER   508      47.083 -30.332  64.627  1.00  0.00              
ATOM   3943  O   SER   508      48.051 -31.012  64.953  1.00  0.00              
ATOM   3944  OG  SER   508      47.520 -26.918  63.282  1.00  0.00           O  
ATOM   3945  N   LEU   509      45.875 -30.525  65.152  1.00  0.00              
ATOM   3946  CA  LEU   509      45.617 -31.543  66.140  1.00  0.00              
ATOM   3947  CB  LEU   509      44.184 -31.435  66.647  1.00  0.00              
ATOM   3948  C   LEU   509      46.098 -32.938  65.571  1.00  0.00              
ATOM   3949  O   LEU   509      46.884 -33.613  66.228  1.00  0.00              
ATOM   3950  CG  LEU   509      43.810 -30.214  67.493  1.00  0.00           C  
ATOM   3951  CD1 LEU   509      42.318 -30.210  67.789  1.00  0.00           C  
ATOM   3952  CD2 LEU   509      44.634 -30.248  68.771  1.00  0.00           C  
ATOM   3953  N   ALA   510      45.656 -33.331  64.378  1.00  0.00              
ATOM   3954  CA  ALA   510      46.087 -34.479  63.770  1.00  0.00              
ATOM   3955  CB  ALA   510      45.556 -34.557  62.353  1.00  0.00              
ATOM   3956  C   ALA   510      47.533 -34.595  63.301  1.00  0.00              
ATOM   3957  O   ALA   510      47.891 -35.539  62.600  1.00  0.00              
ATOM   3958  N   ARG   511      48.365 -33.652  63.733  1.00  0.00              
ATOM   3959  CA  ARG   511      49.802 -33.753  63.378  1.00  0.00              
ATOM   3960  CB  ARG   511      50.910 -34.817  63.347  1.00  0.00              
ATOM   3961  C   ARG   511      50.076 -33.645  61.875  1.00  0.00              
ATOM   3962  O   ARG   511      50.969 -34.330  61.384  1.00  0.00              
ATOM   3963  CG  ARG   511      52.322 -34.255  63.364  1.00  0.00           C  
ATOM   3964  CD  ARG   511      53.376 -35.351  63.443  1.00  0.00           C  
ATOM   3965  NE  ARG   511      53.370 -36.049  64.735  1.00  0.00           N  
ATOM   3966  CZ  ARG   511      53.985 -35.616  65.836  1.00  0.00           C  
ATOM   3967  NH1 ARG   511      54.650 -34.462  65.835  1.00  0.00           N  
ATOM   3968  NH2 ARG   511      53.899 -36.322  66.966  1.00  0.00           N  
ATOM   3969  N   GLN   512      49.351 -32.763  61.194  1.00  0.00              
ATOM   3970  CA  GLN   512      49.502 -32.508  59.796  1.00  0.00              
ATOM   3971  CB  GLN   512      48.288 -32.680  58.900  1.00  0.00              
ATOM   3972  C   GLN   512      50.055 -31.149  59.795  1.00  0.00              
ATOM   3973  O   GLN   512      49.710 -30.300  60.592  1.00  0.00              
ATOM   3974  CG  GLN   512      47.844 -34.125  58.811  1.00  0.00           C  
ATOM   3975  CD  GLN   512      46.749 -34.331  57.802  1.00  0.00           C  
ATOM   3976  OE1 GLN   512      45.862 -35.171  57.982  1.00  0.00           O  
ATOM   3977  NE2 GLN   512      46.796 -33.563  56.720  1.00  0.00           N  
ATOM   3978  N   TYR   513      51.010 -30.954  58.897  1.00  0.00              
ATOM   3979  CA  TYR   513      51.775 -29.721  58.576  1.00  0.00              
ATOM   3980  CB  TYR   513      53.185 -29.991  58.032  1.00  0.00              
ATOM   3981  C   TYR   513      51.328 -28.739  57.694  1.00  0.00              
ATOM   3982  O   TYR   513      51.587 -28.829  56.488  1.00  0.00              
ATOM   3983  CG  TYR   513      53.948 -28.761  57.607  1.00  0.00           C  
ATOM   3984  CD1 TYR   513      54.606 -27.962  58.544  1.00  0.00           C  
ATOM   3985  CD2 TYR   513      54.003 -28.389  56.261  1.00  0.00           C  
ATOM   3986  CE1 TYR   513      55.301 -26.820  58.147  1.00  0.00           C  
ATOM   3987  CE2 TYR   513      54.691 -27.250  55.854  1.00  0.00           C  
ATOM   3988  CZ  TYR   513      55.334 -26.470  56.799  1.00  0.00           C  
ATOM   3989  OH  TYR   513      55.989 -25.329  56.397  1.00  0.00           O  
ATOM   3990  N   ARG   514      50.447 -27.862  58.170  1.00  0.00              
ATOM   3991  CA  ARG   514      49.798 -26.850  57.062  1.00  0.00              
ATOM   3992  CB  ARG   514      48.300 -26.720  57.347  1.00  0.00              
ATOM   3993  C   ARG   514      50.528 -25.636  57.229  1.00  0.00              
ATOM   3994  O   ARG   514      50.882 -25.323  58.364  1.00  0.00              
ATOM   3995  CG  ARG   514      47.458 -27.619  56.472  1.00  0.00           C  
ATOM   3996  CD  ARG   514      46.079 -27.898  57.049  1.00  0.00           C  
ATOM   3997  NE  ARG   514      45.489 -29.060  56.387  1.00  0.00           N  
ATOM   3998  CZ  ARG   514      44.546 -28.997  55.451  1.00  0.00           C  
ATOM   3999  NH1 ARG   514      44.065 -27.826  55.054  1.00  0.00           N  
ATOM   4000  NH2 ARG   514      44.098 -30.116  54.896  1.00  0.00           N  
ATOM   4001  N   ILE   515      50.792 -24.885  56.175  1.00  0.00              
ATOM   4002  CA  ILE   515      51.660 -23.581  56.466  1.00  0.00              
ATOM   4003  CB  ILE   515      53.166 -23.693  56.110  1.00  0.00              
ATOM   4004  C   ILE   515      50.847 -22.548  55.583  1.00  0.00              
ATOM   4005  O   ILE   515      50.053 -22.892  54.703  1.00  0.00              
ATOM   4006  CG1 ILE   515      53.842 -24.849  56.897  1.00  0.00           C  
ATOM   4007  CG2 ILE   515      53.899 -22.388  56.423  1.00  0.00           C  
ATOM   4008  CD1 ILE   515      55.213 -25.180  56.413  1.00  0.00           C  
ATOM   4009  N   ALA   516      50.990 -21.282  55.980  1.00  0.00              
ATOM   4010  CA  ALA   516      50.332 -20.207  55.299  1.00  0.00              
ATOM   4011  CB  ALA   516      50.541 -18.832  55.953  1.00  0.00              
ATOM   4012  C   ALA   516      50.707 -20.228  53.836  1.00  0.00              
ATOM   4013  O   ALA   516      51.786 -20.807  53.555  1.00  0.00              
ATOM   4014  N   PRO   517      49.919 -19.628  52.963  1.00  0.00              
ATOM   4015  CA  PRO   517      50.175 -19.800  51.521  1.00  0.00              
ATOM   4016  CB  PRO   517      48.938 -19.091  50.826  1.00  0.00              
ATOM   4017  C   PRO   517      51.505 -19.125  51.178  1.00  0.00              
ATOM   4018  O   PRO   517      52.354 -19.760  50.559  1.00  0.00              
ATOM   4019  CG  PRO   517      47.863 -19.445  51.783  1.00  0.00           C  
ATOM   4020  CD  PRO   517      48.416 -19.661  53.159  1.00  0.00           C  
ATOM   4021  N   GLY   518      51.705 -17.874  51.554  1.00  0.00              
ATOM   4022  CA  GLY   518      52.939 -17.201  51.362  1.00  0.00              
ATOM   4023  C   GLY   518      54.206 -17.910  51.882  1.00  0.00              
ATOM   4024  O   GLY   518      55.251 -17.809  51.248  1.00  0.00              
ATOM   4025  N   ALA   519      54.111 -18.669  52.972  1.00  0.00              
ATOM   4026  CA  ALA   519      55.192 -19.431  53.462  1.00  0.00              
ATOM   4027  CB  ALA   519      54.854 -19.998  54.825  1.00  0.00              
ATOM   4028  C   ALA   519      55.510 -20.625  52.590  1.00  0.00              
ATOM   4029  O   ALA   519      56.676 -20.993  52.476  1.00  0.00              
ATOM   4030  N   TYR   520      54.510 -21.179  51.917  1.00  0.00              
ATOM   4031  CA  TYR   520      54.631 -22.273  51.007  1.00  0.00              
ATOM   4032  CB  TYR   520      53.257 -22.873  50.761  1.00  0.00              
ATOM   4033  C   TYR   520      55.435 -21.761  49.778  1.00  0.00              
ATOM   4034  O   TYR   520      56.471 -22.267  49.372  1.00  0.00              
ATOM   4035  CG  TYR   520      53.277 -24.264  50.219  1.00  0.00           C  
ATOM   4036  CD1 TYR   520      53.975 -25.272  50.870  1.00  0.00           C  
ATOM   4037  CD2 TYR   520      52.587 -24.586  49.056  1.00  0.00           C  
ATOM   4038  CE1 TYR   520      53.984 -26.566  50.377  1.00  0.00           C  
ATOM   4039  CE2 TYR   520      52.583 -25.865  48.558  1.00  0.00           C  
ATOM   4040  CZ  TYR   520      53.284 -26.856  49.217  1.00  0.00           C  
ATOM   4041  OH  TYR   520      53.299 -28.130  48.696  1.00  0.00           O  
ATOM   4042  N   VAL   521      54.835 -20.743  49.162  1.00  0.00              
ATOM   4043  CA  VAL   521      55.490 -20.177  47.955  1.00  0.00              
ATOM   4044  CB  VAL   521      54.707 -18.959  47.407  1.00  0.00              
ATOM   4045  C   VAL   521      57.016 -19.903  48.293  1.00  0.00              
ATOM   4046  O   VAL   521      57.902 -20.382  47.594  1.00  0.00              
ATOM   4047  CG1 VAL   521      55.403 -18.336  46.196  1.00  0.00           C  
ATOM   4048  CG2 VAL   521      53.261 -19.287  47.072  1.00  0.00           C  
ATOM   4049  N   MET   522      57.285 -19.154  49.360  1.00  0.00              
ATOM   4050  CA  MET   522      58.588 -18.924  49.758  1.00  0.00              
ATOM   4051  CB  MET   522      58.598 -18.196  51.103  1.00  0.00              
ATOM   4052  C   MET   522      59.505 -20.118  50.002  1.00  0.00              
ATOM   4053  O   MET   522      60.696 -20.051  49.715  1.00  0.00              
ATOM   4054  CG  MET   522      58.025 -16.805  50.983  1.00  0.00           C  
ATOM   4055  SD  MET   522      57.725 -15.955  52.526  1.00  0.00           S  
ATOM   4056  CE  MET   522      59.403 -15.400  52.928  1.00  0.00           C  
ATOM   4057  N   ALA   523      58.948 -21.241  50.451  1.00  0.00              
ATOM   4058  CA  ALA   523      59.726 -22.443  50.627  1.00  0.00              
ATOM   4059  CB  ALA   523      58.917 -23.476  51.384  1.00  0.00              
ATOM   4060  C   ALA   523      60.131 -22.886  49.145  1.00  0.00              
ATOM   4061  O   ALA   523      61.295 -23.117  48.835  1.00  0.00              
ATOM   4062  N   GLY   524      59.131 -23.004  48.274  1.00  0.00              
ATOM   4063  CA  GLY   524      59.417 -23.379  46.957  1.00  0.00              
ATOM   4064  C   GLY   524      60.487 -22.488  46.359  1.00  0.00              
ATOM   4065  O   GLY   524      61.513 -22.983  45.896  1.00  0.00              
ATOM   4066  N   ALA   525      60.283 -21.170  46.421  1.00  0.00              
ATOM   4067  CA  ALA   525      61.254 -20.245  45.848  1.00  0.00              
ATOM   4068  CB  ALA   525      60.708 -18.835  45.984  1.00  0.00              
ATOM   4069  C   ALA   525      62.663 -20.242  46.444  1.00  0.00              
ATOM   4070  O   ALA   525      63.622 -20.251  45.665  1.00  0.00              
ATOM   4071  N   MET   526      62.805 -20.172  47.760  1.00  0.00              
ATOM   4072  CA  MET   526      64.068 -20.130  48.398  1.00  0.00              
ATOM   4073  CB  MET   526      64.068 -19.278  49.648  1.00  0.00              
ATOM   4074  C   MET   526      64.460 -21.575  48.856  1.00  0.00              
ATOM   4075  O   MET   526      65.630 -21.844  49.171  1.00  0.00              
ATOM   4076  CG  MET   526      64.137 -17.800  49.319  1.00  0.00           C  
ATOM   4077  SD  MET   526      65.686 -17.282  48.528  1.00  0.00           S  
ATOM   4078  CE  MET   526      66.801 -17.116  49.899  1.00  0.00           C  
ATOM   4079  N   ALA   527      63.478 -22.476  48.943  1.00  0.00              
ATOM   4080  CA  ALA   527      63.767 -23.801  49.325  1.00  0.00              
ATOM   4081  CB  ALA   527      62.780 -24.286  50.377  1.00  0.00              
ATOM   4082  C   ALA   527      63.985 -24.766  48.101  1.00  0.00              
ATOM   4083  O   ALA   527      64.870 -25.616  47.973  1.00  0.00              
ATOM   4084  N   GLY   528      63.028 -24.576  47.204  1.00  0.00              
ATOM   4085  CA  GLY   528      63.090 -25.487  46.018  1.00  0.00              
ATOM   4086  C   GLY   528      63.041 -24.306  45.055  1.00  0.00              
ATOM   4087  O   GLY   528      62.056 -23.584  44.874  1.00  0.00              
ATOM   4088  N   LEU   529      64.236 -24.087  44.509  1.00  0.00              
ATOM   4089  CA  LEU   529      64.559 -23.060  43.545  1.00  0.00              
ATOM   4090  CB  LEU   529      65.859 -23.727  43.070  1.00  0.00              
ATOM   4091  C   LEU   529      63.644 -23.101  42.320  1.00  0.00              
ATOM   4092  O   LEU   529      64.082 -23.106  41.162  1.00  0.00              
ATOM   4093  CG  LEU   529      67.162 -23.473  43.820  1.00  0.00           C  
ATOM   4094  CD1 LEU   529      68.290 -24.090  42.995  1.00  0.00           C  
ATOM   4095  CD2 LEU   529      67.391 -21.974  44.034  1.00  0.00           C  
ATOM   4096  N   PHE   530      62.349 -23.122  42.611  1.00  0.00              
ATOM   4097  CA  PHE   530      61.334 -23.166  41.529  1.00  0.00              
ATOM   4098  CB  PHE   530      60.871 -24.595  41.212  1.00  0.00              
ATOM   4099  C   PHE   530      60.239 -22.091  41.729  1.00  0.00              
ATOM   4100  O   PHE   530      59.708 -22.077  42.840  1.00  0.00              
ATOM   4101  CG  PHE   530      59.507 -24.678  40.604  1.00  0.00           C  
ATOM   4102  CD1 PHE   530      59.331 -24.567  39.229  1.00  0.00           C  
ATOM   4103  CD2 PHE   530      58.381 -24.839  41.407  1.00  0.00           C  
ATOM   4104  CE1 PHE   530      58.059 -24.603  38.667  1.00  0.00           C  
ATOM   4105  CE2 PHE   530      57.109 -24.878  40.859  1.00  0.00           C  
ATOM   4106  CZ  PHE   530      56.943 -24.752  39.487  1.00  0.00           C  
ATOM   4107  N   PRO   531      59.855 -21.291  40.740  1.00  0.00              
ATOM   4108  CA  PRO   531      58.706 -20.477  41.108  1.00  0.00              
ATOM   4109  CB  PRO   531      58.600 -19.856  39.713  1.00  0.00              
ATOM   4110  C   PRO   531      57.450 -21.250  40.332  1.00  0.00              
ATOM   4111  O   PRO   531      57.501 -22.249  39.633  1.00  0.00              
ATOM   4112  CG  PRO   531      59.967 -20.041  39.146  1.00  0.00           C  
ATOM   4113  CD  PRO   531      60.282 -21.447  39.559  1.00  0.00           C  
ATOM   4114  N   ALA   532      56.311 -20.708  40.739  1.00  0.00              
ATOM   4115  CA  ALA   532      55.086 -21.062  40.300  1.00  0.00              
ATOM   4116  CB  ALA   532      54.070 -21.025  41.427  1.00  0.00              
ATOM   4117  C   ALA   532      54.620 -20.069  39.247  1.00  0.00              
ATOM   4118  O   ALA   532      54.491 -18.851  39.411  1.00  0.00              
ATOM   4119  N   LYS   533      54.481 -20.667  38.066  1.00  0.00              
ATOM   4120  CA  LYS   533      53.987 -20.172  36.800  1.00  0.00              
ATOM   4121  CB  LYS   533      53.798 -21.197  35.661  1.00  0.00              
ATOM   4122  C   LYS   533      52.917 -19.204  36.790  1.00  0.00              
ATOM   4123  O   LYS   533      51.854 -19.765  37.063  1.00  0.00              
ATOM   4124  CG  LYS   533      54.994 -22.095  35.457  1.00  0.00           C  
ATOM   4125  CD  LYS   533      54.763 -23.097  34.327  1.00  0.00           C  
ATOM   4126  CE  LYS   533      55.840 -24.167  34.312  1.00  0.00           C  
ATOM   4127  NZ  LYS   533      57.206 -23.627  34.063  1.00  0.00           N  
ATOM   4128  N   TYR   534      53.011 -17.906  36.499  1.00  0.00              
ATOM   4129  CA  TYR   534      51.778 -17.084  36.628  1.00  0.00              
ATOM   4130  CB  TYR   534      52.235 -15.786  36.033  1.00  0.00              
ATOM   4131  C   TYR   534      50.546 -17.428  35.791  1.00  0.00              
ATOM   4132  O   TYR   534      49.421 -17.116  36.169  1.00  0.00              
ATOM   4133  CG  TYR   534      51.236 -14.662  36.163  1.00  0.00           C  
ATOM   4134  CD1 TYR   534      50.295 -14.417  35.167  1.00  0.00           C  
ATOM   4135  CD2 TYR   534      51.248 -13.793  37.231  1.00  0.00           C  
ATOM   4136  CE1 TYR   534      49.409 -13.355  35.251  1.00  0.00           C  
ATOM   4137  CE2 TYR   534      50.386 -12.718  37.313  1.00  0.00           C  
ATOM   4138  CZ  TYR   534      49.447 -12.509  36.325  1.00  0.00           C  
ATOM   4139  OH  TYR   534      48.537 -11.459  36.456  1.00  0.00           O  
ATOM   4140  N   ASP   535      50.763 -18.105  34.664  1.00  0.00              
ATOM   4141  CA  ASP   535      49.625 -18.457  33.805  1.00  0.00              
ATOM   4142  CB  ASP   535      50.131 -18.853  32.413  1.00  0.00              
ATOM   4143  C   ASP   535      48.804 -19.652  34.272  1.00  0.00              
ATOM   4144  O   ASP   535      47.672 -19.821  33.836  1.00  0.00              
ATOM   4145  CG  ASP   535      50.636 -17.658  31.599  1.00  0.00           C  
ATOM   4146  OD1 ASP   535      50.481 -16.492  32.038  1.00  0.00           O  
ATOM   4147  OD2 ASP   535      51.186 -17.893  30.501  1.00  0.00           O  
ATOM   4148  N   GLN   536      49.375 -20.469  35.151  1.00  0.00              
ATOM   4149  CA  GLN   536      48.689 -21.638  35.684  1.00  0.00              
ATOM   4150  CB  GLN   536      49.593 -22.809  36.024  1.00  0.00              
ATOM   4151  C   GLN   536      48.374 -21.652  37.177  1.00  0.00              
ATOM   4152  O   GLN   536      47.884 -22.641  37.716  1.00  0.00              
ATOM   4153  CG  GLN   536      50.149 -23.698  34.960  1.00  0.00           C  
ATOM   4154  CD  GLN   536      50.819 -24.960  35.445  1.00  0.00           C  
ATOM   4155  OE1 GLN   536      52.039 -25.077  35.455  1.00  0.00           O  
ATOM   4156  NE2 GLN   536      50.055 -25.965  35.847  1.00  0.00           N  
ATOM   4157  N   VAL   537      48.582 -20.517  37.831  1.00  0.00              
ATOM   4158  CA  VAL   537      48.185 -20.253  39.199  1.00  0.00              
ATOM   4159  CB  VAL   537      49.051 -19.061  39.742  1.00  0.00              
ATOM   4160  C   VAL   537      46.959 -19.929  39.601  1.00  0.00              
ATOM   4161  O   VAL   537      46.353 -19.025  39.040  1.00  0.00              
ATOM   4162  CG1 VAL   537      48.635 -18.681  41.141  1.00  0.00           C  
ATOM   4163  CG2 VAL   537      50.539 -19.416  39.741  1.00  0.00           C  
ATOM   4164  N   GLN   538      46.402 -20.674  40.540  1.00  0.00              
ATOM   4165  CA  GLN   538      44.748 -20.276  40.863  1.00  0.00              
ATOM   4166  CB  GLN   538      43.715 -21.215  40.286  1.00  0.00              
ATOM   4167  C   GLN   538      44.728 -20.093  42.524  1.00  0.00              
ATOM   4168  O   GLN   538      45.386 -20.902  43.179  1.00  0.00              
ATOM   4169  CG  GLN   538      43.170 -20.760  38.988  1.00  0.00           C  
ATOM   4170  CD  GLN   538      42.628 -21.918  38.208  1.00  0.00           C  
ATOM   4171  OE1 GLN   538      41.541 -22.407  38.497  1.00  0.00           O  
ATOM   4172  NE2 GLN   538      43.386 -22.380  37.217  1.00  0.00           N  
ATOM   4173  N   ASN   539      43.975 -19.156  43.089  1.00  0.00              
ATOM   4174  CA  ASN   539      43.954 -19.451  44.498  1.00  0.00              
ATOM   4175  CB  ASN   539      44.223 -18.048  45.062  1.00  0.00              
ATOM   4176  C   ASN   539      42.647 -19.498  44.992  1.00  0.00              
ATOM   4177  O   ASN   539      41.744 -18.930  44.363  1.00  0.00              
ATOM   4178  CG  ASN   539      43.221 -17.016  44.597  1.00  0.00           C  
ATOM   4179  OD1 ASN   539      42.188 -17.346  44.018  1.00  0.00           O  
ATOM   4180  ND2 ASN   539      43.525 -15.744  44.852  1.00  0.00           N  
ATOM   4181  N   TYR   540      42.417 -20.240  46.065  1.00  0.00              
ATOM   4182  CA  TYR   540      41.084 -20.400  46.764  1.00  0.00              
ATOM   4183  CB  TYR   540      41.081 -21.599  47.757  1.00  0.00              
ATOM   4184  C   TYR   540      39.905 -19.677  47.149  1.00  0.00              
ATOM   4185  O   TYR   540      38.885 -20.032  46.554  1.00  0.00              
ATOM   4186  CG  TYR   540      41.317 -22.910  47.004  1.00  0.00           C  
ATOM   4187  CD1 TYR   540      40.275 -23.562  46.365  1.00  0.00           C  
ATOM   4188  CD2 TYR   540      42.596 -23.430  46.926  1.00  0.00           C  
ATOM   4189  CE1 TYR   540      40.522 -24.727  45.649  1.00  0.00           C  
ATOM   4190  CE2 TYR   540      42.847 -24.608  46.227  1.00  0.00           C  
ATOM   4191  CZ  TYR   540      41.796 -25.223  45.594  1.00  0.00           C  
ATOM   4192  OH  TYR   540      42.100 -26.377  44.874  1.00  0.00           O  
ATOM   4193  N   PRO   541      39.971 -18.598  47.922  1.00  0.00              
ATOM   4194  CA  PRO   541      38.830 -17.772  48.184  1.00  0.00              
ATOM   4195  CB  PRO   541      39.234 -17.379  49.590  1.00  0.00              
ATOM   4196  C   PRO   541      38.327 -16.902  46.987  1.00  0.00              
ATOM   4197  O   PRO   541      37.235 -16.349  46.960  1.00  0.00              
ATOM   4198  CG  PRO   541      39.013 -18.619  50.301  1.00  0.00           C  
ATOM   4199  CD  PRO   541      39.593 -19.698  49.363  1.00  0.00           C  
ATOM   4200  N   GLU   542      39.241 -16.727  46.042  1.00  0.00              
ATOM   4201  CA  GLU   542      39.123 -15.951  44.854  1.00  0.00              
ATOM   4202  CB  GLU   542      38.372 -16.841  43.868  1.00  0.00              
ATOM   4203  C   GLU   542      39.268 -14.400  45.317  1.00  0.00              
ATOM   4204  O   GLU   542      40.211 -13.651  45.094  1.00  0.00              
ATOM   4205  CG  GLU   542      39.089 -18.153  43.586  1.00  0.00           C  
ATOM   4206  CD  GLU   542      38.727 -18.738  42.241  1.00  0.00           C  
ATOM   4207  OE1 GLU   542      37.616 -19.299  42.093  1.00  0.00           O  
ATOM   4208  OE2 GLU   542      39.564 -18.622  41.318  1.00  0.00           O  
ATOM   4209  N   GLN   543      38.113 -13.986  45.828  1.00  0.00              
ATOM   4210  CA  GLN   543      38.175 -12.539  46.207  1.00  0.00              
ATOM   4211  CB  GLN   543      36.776 -11.955  46.285  1.00  0.00              
ATOM   4212  C   GLN   543      38.358 -12.064  47.667  1.00  0.00              
ATOM   4213  O   GLN   543      38.130 -10.923  48.060  1.00  0.00              
ATOM   4214  CG  GLN   543      35.982 -11.670  45.052  1.00  0.00           C  
ATOM   4215  CD  GLN   543      34.722 -10.865  45.257  1.00  0.00           C  
ATOM   4216  OE1 GLN   543      33.613 -11.388  45.223  1.00  0.00           O  
ATOM   4217  NE2 GLN   543      34.832  -9.560  45.454  1.00  0.00           N  
ATOM   4218  N   GLY   544      38.737 -13.046  48.477  1.00  0.00              
ATOM   4219  CA  GLY   544      38.824 -12.683  49.944  1.00  0.00              
ATOM   4220  C   GLY   544      40.359 -12.385  50.156  1.00  0.00              
ATOM   4221  O   GLY   544      41.174 -12.861  49.366  1.00  0.00              
ATOM   4222  N   LYS   545      40.727 -11.610  51.172  1.00  0.00              
ATOM   4223  CA  LYS   545      42.115 -11.397  51.371  1.00  0.00              
ATOM   4224  CB  LYS   545      42.338 -10.558  52.606  1.00  0.00              
ATOM   4225  C   LYS   545      42.666 -12.512  52.218  1.00  0.00              
ATOM   4226  O   LYS   545      43.211 -12.387  53.318  1.00  0.00              
ATOM   4227  CG  LYS   545      43.811 -10.262  52.852  1.00  0.00           C  
ATOM   4228  CD  LYS   545      44.040  -9.234  53.932  1.00  0.00           C  
ATOM   4229  CE  LYS   545      45.491  -8.792  54.039  1.00  0.00           C  
ATOM   4230  NZ  LYS   545      45.889  -8.403  55.405  1.00  0.00           N  
ATOM   4231  N   TYR   546      42.623 -13.673  51.573  1.00  0.00              
ATOM   4232  CA  TYR   546      43.139 -14.932  52.380  1.00  0.00              
ATOM   4233  CB  TYR   546      42.539 -15.534  53.647  1.00  0.00              
ATOM   4234  C   TYR   546      43.001 -16.154  51.262  1.00  0.00              
ATOM   4235  O   TYR   546      42.149 -16.284  50.378  1.00  0.00              
ATOM   4236  CG  TYR   546      42.352 -14.582  54.810  1.00  0.00           C  
ATOM   4237  CD1 TYR   546      43.424 -13.858  55.320  1.00  0.00           C  
ATOM   4238  CD2 TYR   546      41.107 -14.452  55.428  1.00  0.00           C  
ATOM   4239  CE1 TYR   546      43.273 -13.025  56.432  1.00  0.00           C  
ATOM   4240  CE2 TYR   546      40.935 -13.615  56.544  1.00  0.00           C  
ATOM   4241  CZ  TYR   546      42.028 -12.912  57.040  1.00  0.00           C  
ATOM   4242  OH  TYR   546      41.869 -12.102  58.144  1.00  0.00           O  
ATOM   4243  N   THR   547      44.109 -16.904  51.348  1.00  0.00              
ATOM   4244  CA  THR   547      44.420 -18.073  50.640  1.00  0.00              
ATOM   4245  CB  THR   547      45.875 -18.286  50.156  1.00  0.00              
ATOM   4246  C   THR   547      44.209 -19.316  51.106  1.00  0.00              
ATOM   4247  O   THR   547      45.155 -19.528  51.877  1.00  0.00              
ATOM   4248  OG1 THR   547      46.795 -17.822  51.148  1.00  0.00           O  
ATOM   4249  CG2 THR   547      46.118 -17.560  48.844  1.00  0.00           C  
ATOM   4250  N   LEU   548      43.209 -20.185  50.932  1.00  0.00              
ATOM   4251  CA  LEU   548      43.379 -21.580  51.677  1.00  0.00              
ATOM   4252  CB  LEU   548      42.269 -21.662  52.723  1.00  0.00              
ATOM   4253  C   LEU   548      43.825 -22.771  50.640  1.00  0.00              
ATOM   4254  O   LEU   548      44.099 -23.925  50.972  1.00  0.00              
ATOM   4255  CG  LEU   548      42.576 -20.765  53.931  1.00  0.00           C  
ATOM   4256  CD1 LEU   548      41.343 -20.540  54.796  1.00  0.00           C  
ATOM   4257  CD2 LEU   548      43.661 -21.430  54.742  1.00  0.00           C  
ATOM   4258  N   VAL   549      43.628 -22.405  49.376  1.00  0.00              
ATOM   4259  CA  VAL   549      44.082 -23.451  48.426  1.00  0.00              
ATOM   4260  CB  VAL   549      42.816 -24.096  47.814  1.00  0.00              
ATOM   4261  C   VAL   549      45.013 -22.847  47.385  1.00  0.00              
ATOM   4262  O   VAL   549      44.824 -21.684  47.052  1.00  0.00              
ATOM   4263  CG1 VAL   549      43.180 -25.362  47.060  1.00  0.00           C  
ATOM   4264  CG2 VAL   549      41.811 -24.394  48.898  1.00  0.00           C  
ATOM   4265  N   LEU   550      45.951 -23.609  46.842  1.00  0.00              
ATOM   4266  CA  LEU   550      46.788 -23.019  45.761  1.00  0.00              
ATOM   4267  CB  LEU   550      48.171 -22.671  46.348  1.00  0.00              
ATOM   4268  C   LEU   550      46.875 -23.854  44.583  1.00  0.00              
ATOM   4269  O   LEU   550      47.395 -24.922  44.912  1.00  0.00              
ATOM   4270  CG  LEU   550      49.279 -22.113  45.436  1.00  0.00           C  
ATOM   4271  CD1 LEU   550      48.800 -20.881  44.674  1.00  0.00           C  
ATOM   4272  CD2 LEU   550      50.486 -21.771  46.282  1.00  0.00           C  
ATOM   4273  N   ASN   551      46.601 -23.562  43.319  1.00  0.00              
ATOM   4274  CA  ASN   551      46.849 -24.621  42.297  1.00  0.00              
ATOM   4275  CB  ASN   551      45.657 -24.588  41.341  1.00  0.00              
ATOM   4276  C   ASN   551      47.834 -23.976  41.418  1.00  0.00              
ATOM   4277  O   ASN   551      47.648 -22.895  40.846  1.00  0.00              
ATOM   4278  CG  ASN   551      44.492 -25.413  41.844  1.00  0.00           C  
ATOM   4279  OD1 ASN   551      44.642 -26.224  42.755  1.00  0.00           O  
ATOM   4280  ND2 ASN   551      43.325 -25.215  41.251  1.00  0.00           N  
ATOM   4281  N   GLN   552      48.948 -24.686  41.274  1.00  0.00              
ATOM   4282  CA  GLN   552      50.449 -24.432  41.055  1.00  0.00              
ATOM   4283  CB  GLN   552      51.317 -24.727  42.288  1.00  0.00              
ATOM   4284  C   GLN   552      50.999 -25.323  39.992  1.00  0.00              
ATOM   4285  O   GLN   552      50.601 -26.469  39.809  1.00  0.00              
ATOM   4286  CG  GLN   552      51.241 -26.185  42.760  1.00  0.00           C  
ATOM   4287  CD  GLN   552      51.888 -26.426  44.135  1.00  0.00           C  
ATOM   4288  OE1 GLN   552      53.006 -26.926  44.211  1.00  0.00           O  
ATOM   4289  NE2 GLN   552      51.180 -26.084  45.219  1.00  0.00           N  
ATOM   4290  N   HIS   553      51.915 -24.740  39.231  1.00  0.00              
ATOM   4291  CA  HIS   553      52.547 -25.398  38.027  1.00  0.00              
ATOM   4292  CB  HIS   553      52.081 -25.026  36.607  1.00  0.00              
ATOM   4293  C   HIS   553      53.951 -25.049  38.027  1.00  0.00              
ATOM   4294  O   HIS   553      54.600 -24.599  37.065  1.00  0.00              
ATOM   4295  CG  HIS   553      52.783 -25.810  35.525  1.00  0.00           C  
ATOM   4296  ND1 HIS   553      52.648 -25.531  34.184  1.00  0.00           N  
ATOM   4297  CD2 HIS   553      53.637 -26.866  35.601  1.00  0.00           C  
ATOM   4298  CE1 HIS   553      53.388 -26.373  33.477  1.00  0.00           C  
ATOM   4299  NE2 HIS   553      54.002 -27.200  34.311  1.00  0.00           N  
ATOM   4300  N   LEU   554      54.497 -25.258  39.214  1.00  0.00              
ATOM   4301  CA  LEU   554      56.013 -25.137  39.596  1.00  0.00              
ATOM   4302  CB  LEU   554      56.545 -26.026  40.721  1.00  0.00              
ATOM   4303  C   LEU   554      57.027 -25.443  38.669  1.00  0.00              
ATOM   4304  O   LEU   554      57.060 -26.547  38.129  1.00  0.00              
ATOM   4305  CG  LEU   554      55.664 -26.134  41.967  1.00  0.00           C  
ATOM   4306  CD1 LEU   554      56.199 -27.223  42.889  1.00  0.00           C  
ATOM   4307  CD2 LEU   554      55.640 -24.794  42.674  1.00  0.00           C  
ATOM   4308  N   VAL   555      57.918 -24.503  38.410  1.00  0.00              
ATOM   4309  CA  VAL   555      58.974 -24.669  37.240  1.00  0.00              
ATOM   4310  CB  VAL   555      58.749 -23.764  36.034  1.00  0.00              
ATOM   4311  C   VAL   555      60.335 -24.473  38.227  1.00  0.00              
ATOM   4312  O   VAL   555      60.437 -23.987  39.356  1.00  0.00              
ATOM   4313  CG1 VAL   555      59.780 -24.074  34.907  1.00  0.00           C  
ATOM   4314  CG2 VAL   555      57.354 -23.689  35.464  1.00  0.00           C  
ATOM   4315  N   ARG   556      61.363 -25.037  37.607  1.00  0.00              
ATOM   4316  CA  ARG   556      62.663 -25.181  38.084  1.00  0.00              
ATOM   4317  CB  ARG   556      63.198 -26.614  38.033  1.00  0.00              
ATOM   4318  C   ARG   556      63.377 -23.973  37.343  1.00  0.00              
ATOM   4319  O   ARG   556      63.303 -23.901  36.112  1.00  0.00              
ATOM   4320  CG  ARG   556      62.340 -27.588  38.830  1.00  0.00           C  
ATOM   4321  CD  ARG   556      62.871 -29.006  38.772  1.00  0.00           C  
ATOM   4322  NE  ARG   556      61.981 -29.933  39.466  1.00  0.00           N  
ATOM   4323  CZ  ARG   556      62.314 -31.168  39.838  1.00  0.00           C  
ATOM   4324  NH1 ARG   556      63.527 -31.648  39.587  1.00  0.00           N  
ATOM   4325  NH2 ARG   556      61.430 -31.924  40.469  1.00  0.00           N  
ATOM   4326  N   LYS   557      64.050 -23.099  38.082  1.00  0.00              
ATOM   4327  CA  LYS   557      64.805 -22.083  37.445  1.00  0.00              
ATOM   4328  CB  LYS   557      63.967 -20.822  37.524  1.00  0.00              
ATOM   4329  C   LYS   557      66.055 -21.992  38.243  1.00  0.00              
ATOM   4330  O   LYS   557      65.997 -22.225  39.440  1.00  0.00              
ATOM   4331  CG  LYS   557      64.448 -19.566  36.851  1.00  0.00           C  
ATOM   4332  CD  LYS   557      63.434 -18.444  37.142  1.00  0.00           C  
ATOM   4333  CE  LYS   557      63.472 -17.351  36.075  1.00  0.00           C  
ATOM   4334  NZ  LYS   557      64.430 -16.274  36.516  1.00  0.00           N  
ATOM   4335  N   PRO   558      67.159 -21.580  37.617  1.00  0.00              
ATOM   4336  CA  PRO   558      68.465 -21.389  38.266  1.00  0.00              
ATOM   4337  CB  PRO   558      69.489 -21.305  37.137  1.00  0.00              
ATOM   4338  C   PRO   558      68.747 -20.791  39.367  1.00  0.00              
ATOM   4339  O   PRO   558      69.592 -21.502  39.966  1.00  0.00              
ATOM   4340  CG  PRO   558      68.991 -22.312  36.153  1.00  0.00           C  
ATOM   4341  CD  PRO   558      67.494 -22.100  36.159  1.00  0.00           C  
ATOM   4342  N   PHE   559      68.166 -19.739  39.950  1.00  0.00              
ATOM   4343  CA  PHE   559      68.273 -18.811  41.086  1.00  0.00              
ATOM   4344  CB  PHE   559      68.198 -17.347  40.634  1.00  0.00              
ATOM   4345  C   PHE   559      67.491 -19.202  42.453  1.00  0.00              
ATOM   4346  O   PHE   559      66.544 -19.983  42.397  1.00  0.00              
ATOM   4347  CG  PHE   559      69.099 -17.022  39.461  1.00  0.00           C  
ATOM   4348  CD1 PHE   559      70.471 -16.847  39.643  1.00  0.00           C  
ATOM   4349  CD2 PHE   559      68.576 -16.897  38.175  1.00  0.00           C  
ATOM   4350  CE1 PHE   559      71.311 -16.555  38.563  1.00  0.00           C  
ATOM   4351  CE2 PHE   559      69.411 -16.606  37.084  1.00  0.00           C  
ATOM   4352  CZ  PHE   559      70.782 -16.433  37.287  1.00  0.00           C  
ATOM   4353  N   VAL   560      67.791 -18.510  43.547  1.00  0.00              
ATOM   4354  CA  VAL   560      66.781 -18.815  44.597  1.00  0.00              
ATOM   4355  CB  VAL   560      67.524 -19.588  45.684  1.00  0.00              
ATOM   4356  C   VAL   560      66.428 -17.442  45.186  1.00  0.00              
ATOM   4357  O   VAL   560      67.156 -16.450  45.185  1.00  0.00              
ATOM   4358  CG1 VAL   560      66.587 -19.965  46.825  1.00  0.00           C  
ATOM   4359  CG2 VAL   560      68.044 -20.929  45.095  1.00  0.00           C  
ATOM   4360  N   LEU   561      65.163 -17.404  45.590  1.00  0.00              
ATOM   4361  CA  LEU   561      64.488 -16.239  46.210  1.00  0.00              
ATOM   4362  CB  LEU   561      63.177 -15.836  45.533  1.00  0.00              
ATOM   4363  C   LEU   561      64.284 -16.556  47.717  1.00  0.00              
ATOM   4364  O   LEU   561      63.627 -17.537  48.064  1.00  0.00              
ATOM   4365  CG  LEU   561      62.382 -14.703  46.188  1.00  0.00           C  
ATOM   4366  CD1 LEU   561      63.196 -13.422  46.181  1.00  0.00           C  
ATOM   4367  CD2 LEU   561      61.072 -14.515  45.454  1.00  0.00           C  
ATOM   4368  N   ARG   562      64.789 -15.703  48.595  1.00  0.00              
ATOM   4369  CA  ARG   562      64.673 -15.923  49.988  1.00  0.00              
ATOM   4370  CB  ARG   562      65.949 -16.576  50.529  1.00  0.00              
ATOM   4371  C   ARG   562      64.406 -14.588  50.711  1.00  0.00              
ATOM   4372  O   ARG   562      64.376 -13.508  50.099  1.00  0.00              
ATOM   4373  CG  ARG   562      66.312 -17.925  49.938  1.00  0.00           C  
ATOM   4374  CD  ARG   562      65.304 -19.003  50.305  1.00  0.00           C  
ATOM   4375  NE  ARG   562      65.740 -20.310  49.827  1.00  0.00           N  
ATOM   4376  CZ  ARG   562      65.288 -20.892  48.723  1.00  0.00           C  
ATOM   4377  NH1 ARG   562      64.377 -20.288  47.971  1.00  0.00           N  
ATOM   4378  NH2 ARG   562      65.746 -22.086  48.370  1.00  0.00           N  
ATOM   4379  N   PHE   563      64.016 -14.669  51.980  1.00  0.00              
ATOM   4380  CA  PHE   563      63.794 -13.484  52.757  1.00  0.00              
ATOM   4381  CB  PHE   563      62.766 -13.686  53.860  1.00  0.00              
ATOM   4382  C   PHE   563      65.102 -12.884  53.199  1.00  0.00              
ATOM   4383  O   PHE   563      66.007 -13.569  53.668  1.00  0.00              
ATOM   4384  CG  PHE   563      61.431 -14.319  53.497  1.00  0.00           C  
ATOM   4385  CD1 PHE   563      60.365 -13.533  53.089  1.00  0.00           C  
ATOM   4386  CD2 PHE   563      61.242 -15.693  53.562  1.00  0.00           C  
ATOM   4387  CE1 PHE   563      59.153 -14.109  52.760  1.00  0.00           C  
ATOM   4388  CE2 PHE   563      60.035 -16.284  53.234  1.00  0.00           C  
ATOM   4389  CZ  PHE   563      58.985 -15.477  52.837  1.00  0.00           C  
ATOM   4390  N   ALA   564      65.217 -11.549  53.046  1.00  0.00              
ATOM   4391  CA  ALA   564      66.410 -10.813  53.423  1.00  0.00              
ATOM   4392  CB  ALA   564      66.334  -9.334  53.062  1.00  0.00              
ATOM   4393  C   ALA   564      66.628 -10.854  54.932  1.00  0.00              
ATOM   4394  O   ALA   564      65.680 -10.809  55.713  1.00  0.00              
ATOM   4395  N   GLU   565      67.879 -10.948  55.345  1.00  0.00              
ATOM   4396  CA  GLU   565      68.210 -11.078  56.762  1.00  0.00              
ATOM   4397  CB  GLU   565      68.735 -12.488  56.989  1.00  0.00              
ATOM   4398  C   GLU   565      69.150 -10.045  56.987  1.00  0.00              
ATOM   4399  O   GLU   565      69.643  -9.439  56.036  1.00  0.00              
ATOM   4400  CG  GLU   565      67.761 -13.567  56.584  1.00  0.00           C  
ATOM   4401  CD  GLU   565      68.290 -14.945  56.877  1.00  0.00           C  
ATOM   4402  OE1 GLU   565      68.554 -15.223  58.064  1.00  0.00           O  
ATOM   4403  OE2 GLU   565      68.439 -15.748  55.928  1.00  0.00           O  
ATOM   4404  N   LEU   566      69.367  -9.706  58.256  1.00  0.00              
ATOM   4405  CA  LEU   566      70.281  -8.619  58.802  1.00  0.00              
ATOM   4406  CB  LEU   566      70.411  -8.706  60.324  1.00  0.00              
ATOM   4407  C   LEU   566      71.660  -8.852  58.346  1.00  0.00              
ATOM   4408  O   LEU   566      72.323  -7.854  58.073  1.00  0.00              
ATOM   4409  CG  LEU   566      71.290  -7.609  60.962  1.00  0.00           C  
ATOM   4410  CD1 LEU   566      70.725  -6.228  60.646  1.00  0.00           C  
ATOM   4411  CD2 LEU   566      71.362  -7.866  62.461  1.00  0.00           C  
ATOM   4412  N   SER   567      72.090 -10.091  58.115  1.00  0.00              
ATOM   4413  CA  SER   567      73.336 -10.469  57.502  1.00  0.00              
ATOM   4414  CB  SER   567      73.557 -11.992  57.447  1.00  0.00              
ATOM   4415  C   SER   567      73.525  -9.913  56.064  1.00  0.00              
ATOM   4416  O   SER   567      74.674  -9.800  55.642  1.00  0.00              
ATOM   4417  OG  SER   567      72.726 -12.599  56.468  1.00  0.00           O  
ATOM   4418  N   ASP   568      72.457  -9.563  55.360  1.00  0.00              
ATOM   4419  CA  ASP   568      72.467  -9.057  54.065  1.00  0.00              
ATOM   4420  CB  ASP   568      71.289  -9.597  53.242  1.00  0.00              
ATOM   4421  C   ASP   568      72.523  -7.566  53.904  1.00  0.00              
ATOM   4422  O   ASP   568      72.508  -7.006  52.799  1.00  0.00              
ATOM   4423  CG  ASP   568      69.938  -9.343  53.896  1.00  0.00           C  
ATOM   4424  OD1 ASP   568      69.811  -9.478  55.135  1.00  0.00           O  
ATOM   4425  OD2 ASP   568      68.988  -9.031  53.151  1.00  0.00           O  
ATOM   4426  N   LEU   569      72.585  -6.860  55.042  1.00  0.00              
ATOM   4427  CA  LEU   569      72.530  -5.361  54.966  1.00  0.00              
ATOM   4428  CB  LEU   569      71.971  -4.777  56.266  1.00  0.00              
ATOM   4429  C   LEU   569      73.680  -4.614  54.323  1.00  0.00              
ATOM   4430  O   LEU   569      73.589  -3.493  53.823  1.00  0.00              
ATOM   4431  CG  LEU   569      70.432  -4.657  56.287  1.00  0.00           C  
ATOM   4432  CD1 LEU   569      69.730  -5.871  55.696  1.00  0.00           C  
ATOM   4433  CD2 LEU   569      69.865  -4.369  57.658  1.00  0.00           C  
ATOM   4434  N   PRO   570      74.818  -5.295  54.332  1.00  0.00              
ATOM   4435  CA  PRO   570      76.039  -4.597  53.719  1.00  0.00              
ATOM   4436  CB  PRO   570      77.153  -5.630  53.891  1.00  0.00              
ATOM   4437  C   PRO   570      76.085  -4.624  52.144  1.00  0.00              
ATOM   4438  O   PRO   570      77.061  -4.195  51.553  1.00  0.00              
ATOM   4439  CG  PRO   570      76.828  -6.303  55.201  1.00  0.00           C  
ATOM   4440  CD  PRO   570      75.296  -6.350  55.244  1.00  0.00           C  
ATOM   4441  N   GLU   571      75.016  -5.100  51.507  1.00  0.00              
ATOM   4442  CA  GLU   571      74.745  -5.062  50.179  1.00  0.00              
ATOM   4443  CB  GLU   571      73.268  -5.215  49.783  1.00  0.00              
ATOM   4444  C   GLU   571      75.400  -3.981  49.316  1.00  0.00              
ATOM   4445  O   GLU   571      75.994  -4.300  48.280  1.00  0.00              
ATOM   4446  CG  GLU   571      72.555  -6.349  50.504  1.00  0.00           C  
ATOM   4447  CD  GLU   571      71.122  -6.556  50.034  1.00  0.00           C  
ATOM   4448  OE1 GLU   571      70.443  -7.443  50.595  1.00  0.00           O  
ATOM   4449  OE2 GLU   571      70.668  -5.843  49.110  1.00  0.00           O  
ATOM   4450  N   LEU   572      75.269  -2.716  49.715  1.00  0.00              
ATOM   4451  CA  LEU   572      75.873  -1.591  48.985  1.00  0.00              
ATOM   4452  CB  LEU   572      75.366  -0.250  49.545  1.00  0.00              
ATOM   4453  C   LEU   572      77.398  -1.461  49.089  1.00  0.00              
ATOM   4454  O   LEU   572      78.094  -0.647  48.485  1.00  0.00              
ATOM   4455  CG  LEU   572      73.969   0.199  49.084  1.00  0.00           C  
ATOM   4456  CD1 LEU   572      73.427   1.338  49.944  1.00  0.00           C  
ATOM   4457  CD2 LEU   572      74.034   0.614  47.613  1.00  0.00           C  
ATOM   4458  N   LEU   573      77.874  -2.240  50.056  1.00  0.00              
ATOM   4459  CA  LEU   573      79.394  -2.138  50.292  1.00  0.00              
ATOM   4460  CB  LEU   573      79.914  -1.828  51.679  1.00  0.00              
ATOM   4461  C   LEU   573      79.858  -3.494  49.768  1.00  0.00              
ATOM   4462  O   LEU   573      80.859  -3.648  49.085  1.00  0.00              
ATOM   4463  CG  LEU   573      79.688  -0.387  52.240  1.00  0.00           C  
ATOM   4464  CD1 LEU   573      80.373  -0.316  53.559  1.00  0.00           C  
ATOM   4465  CD2 LEU   573      80.298   0.638  51.292  1.00  0.00           C  
ATOM   4466  N   ARG   574      79.078  -4.505  50.151  1.00  0.00              
ATOM   4467  CA  ARG   574      79.414  -5.896  49.701  1.00  0.00              
ATOM   4468  CB  ARG   574      78.420  -6.887  50.285  1.00  0.00              
ATOM   4469  C   ARG   574      79.343  -5.940  48.197  1.00  0.00              
ATOM   4470  O   ARG   574      80.243  -6.494  47.569  1.00  0.00              
ATOM   4471  CG  ARG   574      78.585  -7.143  51.775  1.00  0.00           C  
ATOM   4472  CD  ARG   574      77.567  -8.058  52.309  1.00  0.00           C  
ATOM   4473  NE  ARG   574      77.780  -8.319  53.739  1.00  0.00           N  
ATOM   4474  CZ  ARG   574      78.696  -9.148  54.222  1.00  0.00           C  
ATOM   4475  NH1 ARG   574      79.496  -9.832  53.417  1.00  0.00           N  
ATOM   4476  NH2 ARG   574      78.795  -9.306  55.554  1.00  0.00           N  
ATOM   4477  N   LEU   575      78.333  -5.305  47.605  1.00  0.00              
ATOM   4478  CA  LEU   575      78.206  -5.187  46.163  1.00  0.00              
ATOM   4479  CB  LEU   575      77.029  -4.317  45.707  1.00  0.00              
ATOM   4480  C   LEU   575      79.346  -4.441  45.392  1.00  0.00              
ATOM   4481  O   LEU   575      79.253  -4.309  44.171  1.00  0.00              
ATOM   4482  CG  LEU   575      75.635  -4.811  46.097  1.00  0.00           C  
ATOM   4483  CD1 LEU   575      74.572  -4.167  45.221  1.00  0.00           C  
ATOM   4484  CD2 LEU   575      75.558  -6.327  46.011  1.00  0.00           C  
ATOM   4485  N   GLU   576      80.384  -3.977  46.083  1.00  0.00              
ATOM   4486  CA  GLU   576      81.441  -3.323  45.471  1.00  0.00              
ATOM   4487  CB  GLU   576      82.282  -4.296  44.653  1.00  0.00              
ATOM   4488  C   GLU   576      81.198  -1.700  45.459  1.00  0.00              
ATOM   4489  O   GLU   576      81.906  -0.856  45.988  1.00  0.00              
ATOM   4490  CG  GLU   576      82.689  -5.529  45.423  1.00  0.00           C  
ATOM   4491  CD  GLU   576      83.996  -6.099  44.936  1.00  0.00           C  
ATOM   4492  OE1 GLU   576      85.059  -5.585  45.342  1.00  0.00           O  
ATOM   4493  OE2 GLU   576      83.953  -7.060  44.144  1.00  0.00           O  
ATOM   4494  N   GLU   577      80.377  -1.397  44.469  1.00  0.00              
ATOM   4495  CA  GLU   577      80.103   0.059  44.396  1.00  0.00              
ATOM   4496  CB  GLU   577      81.287   1.037  44.212  1.00  0.00              
ATOM   4497  C   GLU   577      78.886  -0.274  43.512  1.00  0.00              
ATOM   4498  O   GLU   577      78.676  -1.311  42.906  1.00  0.00              
ATOM   4499  CG  GLU   577      81.996   1.302  45.531  1.00  0.00           C  
ATOM   4500  CD  GLU   577      83.104   2.312  45.502  1.00  0.00           C  
ATOM   4501  OE1 GLU   577      83.403   2.851  44.399  1.00  0.00           O  
ATOM   4502  OE2 GLU   577      83.723   2.612  46.533  1.00  0.00           O  
ATOM   4503  N   LEU   578      77.959   0.646  43.605  1.00  0.00              
ATOM   4504  CA  LEU   578      76.742   0.232  42.668  1.00  0.00              
ATOM   4505  CB  LEU   578      77.159  -0.326  41.309  1.00  0.00              
ATOM   4506  C   LEU   578      75.714  -0.672  43.129  1.00  0.00              
ATOM   4507  O   LEU   578      75.825  -1.763  42.580  1.00  0.00              
ATOM   4508  CG  LEU   578      76.065  -1.013  40.508  1.00  0.00           C  
ATOM   4509  CD1 LEU   578      74.939  -0.036  40.230  1.00  0.00           C  
ATOM   4510  CD2 LEU   578      76.662  -1.555  39.227  1.00  0.00           C  
ATOM   4511  N   GLY   579      74.776  -0.421  44.038  1.00  0.00              
ATOM   4512  CA  GLY   579      73.824  -1.431  44.261  1.00  0.00              
ATOM   4513  C   GLY   579      72.674  -0.647  44.051  1.00  0.00              
ATOM   4514  O   GLY   579      72.038  -0.118  44.972  1.00  0.00              
ATOM   4515  N   TRP   580      72.397  -0.506  42.758  1.00  0.00              
ATOM   4516  CA  TRP   580      71.274   0.338  42.104  1.00  0.00              
ATOM   4517  CB  TRP   580      71.029  -0.058  40.656  1.00  0.00              
ATOM   4518  C   TRP   580      69.978   0.694  42.718  1.00  0.00              
ATOM   4519  O   TRP   580      69.133  -0.181  42.516  1.00  0.00              
ATOM   4520  CG  TRP   580      70.060   0.787  39.896  1.00  0.00           C  
ATOM   4521  CD1 TRP   580      70.179   2.112  39.610  1.00  0.00           C  
ATOM   4522  CD2 TRP   580      68.903   0.314  39.186  1.00  0.00           C  
ATOM   4523  NE1 TRP   580      69.189   2.498  38.728  1.00  0.00           N  
ATOM   4524  CE2 TRP   580      68.387   1.411  38.455  1.00  0.00           C  
ATOM   4525  CE3 TRP   580      68.272  -0.930  39.087  1.00  0.00           C  
ATOM   4526  CZ2 TRP   580      67.263   1.300  37.630  1.00  0.00           C  
ATOM   4527  CZ3 TRP   580      67.153  -1.044  38.252  1.00  0.00           C  
ATOM   4528  CH2 TRP   580      66.664   0.071  37.542  1.00  0.00           C  
ATOM   4529  N   ALA   581      69.737   1.785  43.434  1.00  0.00              
ATOM   4530  CA  ALA   581      68.203   1.680  43.890  1.00  0.00              
ATOM   4531  CB  ALA   581      68.339   2.004  45.374  1.00  0.00              
ATOM   4532  C   ALA   581      67.299   2.466  43.130  1.00  0.00              
ATOM   4533  O   ALA   581      67.905   3.424  42.654  1.00  0.00              
ATOM   4534  N   GLN   582      65.982   2.307  43.017  1.00  0.00              
ATOM   4535  CA  GLN   582      65.133   3.287  42.330  1.00  0.00              
ATOM   4536  CB  GLN   582      63.812   2.573  42.065  1.00  0.00              
ATOM   4537  C   GLN   582      64.932   4.482  43.201  1.00  0.00              
ATOM   4538  O   GLN   582      64.746   5.556  42.623  1.00  0.00              
ATOM   4539  CG  GLN   582      62.821   3.354  41.232  1.00  0.00           C  
ATOM   4540  CD  GLN   582      61.565   2.544  40.949  1.00  0.00           C  
ATOM   4541  OE1 GLN   582      61.378   2.020  39.851  1.00  0.00           O  
ATOM   4542  NE2 GLN   582      60.699   2.435  41.945  1.00  0.00           N  
ATOM   4543  N   HIS   583      64.994   4.370  44.524  1.00  0.00              
ATOM   4544  CA  HIS   583      64.869   5.388  45.502  1.00  0.00              
ATOM   4545  CB  HIS   583      64.170   4.967  46.800  1.00  0.00              
ATOM   4546  C   HIS   583      66.307   6.097  45.466  1.00  0.00              
ATOM   4547  O   HIS   583      67.227   5.722  44.716  1.00  0.00              
ATOM   4548  CG  HIS   583      62.730   4.588  46.622  1.00  0.00           C  
ATOM   4549  ND1 HIS   583      62.253   3.327  46.903  1.00  0.00           N  
ATOM   4550  CD2 HIS   583      61.656   5.314  46.228  1.00  0.00           C  
ATOM   4551  CE1 HIS   583      60.948   3.291  46.697  1.00  0.00           C  
ATOM   4552  NE2 HIS   583      60.561   4.485  46.286  1.00  0.00           N  
ATOM   4553  N   LEU   584      66.366   7.178  46.217  1.00  0.00              
ATOM   4554  CA  LEU   584      67.552   7.954  46.286  1.00  0.00              
ATOM   4555  CB  LEU   584      67.293   9.201  47.143  1.00  0.00              
ATOM   4556  C   LEU   584      68.668   7.025  46.740  1.00  0.00              
ATOM   4557  O   LEU   584      69.711   6.812  46.132  1.00  0.00              
ATOM   4558  CG  LEU   584      68.416  10.226  47.390  1.00  0.00           C  
ATOM   4559  CD1 LEU   584      69.054  10.730  46.108  1.00  0.00           C  
ATOM   4560  CD2 LEU   584      67.820  11.382  48.137  1.00  0.00           C  
ATOM   4561  N   ARG   585      68.371   6.508  47.940  1.00  0.00              
ATOM   4562  CA  ARG   585      69.495   5.528  48.424  1.00  0.00              
ATOM   4563  CB  ARG   585      70.879   6.189  48.515  1.00  0.00              
ATOM   4564  C   ARG   585      68.959   5.607  49.833  1.00  0.00              
ATOM   4565  O   ARG   585      69.034   6.641  50.466  1.00  0.00              
ATOM   4566  CG  ARG   585      71.592   6.261  47.150  1.00  0.00           C  
ATOM   4567  CD  ARG   585      72.839   7.148  47.156  1.00  0.00           C  
ATOM   4568  NE  ARG   585      73.429   7.254  45.818  1.00  0.00           N  
ATOM   4569  CZ  ARG   585      74.525   7.952  45.525  1.00  0.00           C  
ATOM   4570  NH1 ARG   585      75.172   8.619  46.476  1.00  0.00           N  
ATOM   4571  NH2 ARG   585      74.981   7.983  44.279  1.00  0.00           N  
ATOM   4572  N   LYS   586      68.379   4.511  50.301  1.00  0.00              
ATOM   4573  CA  LYS   586      67.858   4.412  51.628  1.00  0.00              
ATOM   4574  CB  LYS   586      66.634   3.469  51.609  1.00  0.00              
ATOM   4575  C   LYS   586      69.072   3.872  52.447  1.00  0.00              
ATOM   4576  O   LYS   586      69.833   2.968  52.101  1.00  0.00              
ATOM   4577  CG  LYS   586      65.921   3.211  52.972  1.00  0.00           C  
ATOM   4578  CD  LYS   586      64.491   2.562  52.841  1.00  0.00           C  
ATOM   4579  CE  LYS   586      64.446   1.211  52.016  1.00  0.00           C  
ATOM   4580  NZ  LYS   586      63.104   0.623  51.403  1.00  0.00           N  
ATOM   4581  N   ASP   587      69.235   4.578  53.564  1.00  0.00              
ATOM   4582  CA  ASP   587      70.064   4.524  54.696  1.00  0.00              
ATOM   4583  CB  ASP   587      70.010   5.682  55.673  1.00  0.00              
ATOM   4584  C   ASP   587      70.017   3.097  55.410  1.00  0.00              
ATOM   4585  O   ASP   587      69.141   2.243  55.211  1.00  0.00              
ATOM   4586  CG  ASP   587      69.051   5.427  56.777  1.00  0.00           C  
ATOM   4587  OD1 ASP   587      67.848   5.252  56.516  1.00  0.00           O  
ATOM   4588  OD2 ASP   587      69.535   5.243  57.890  1.00  0.00           O  
ATOM   4589  N   GLU   588      71.037   2.889  56.254  1.00  0.00              
ATOM   4590  CA  GLU   588      71.121   1.691  56.996  1.00  0.00              
ATOM   4591  CB  GLU   588      72.441   1.723  57.790  1.00  0.00              
ATOM   4592  C   GLU   588      70.042   1.446  58.013  1.00  0.00              
ATOM   4593  O   GLU   588      69.547   0.353  58.285  1.00  0.00              
ATOM   4594  CG  GLU   588      72.988   0.343  58.041  1.00  0.00           C  
ATOM   4595  CD  GLU   588      74.522   0.384  58.029  1.00  0.00           C  
ATOM   4596  OE1 GLU   588      75.163   1.469  58.077  1.00  0.00           O  
ATOM   4597  OE2 GLU   588      75.035  -0.754  57.952  1.00  0.00           O  
ATOM   4598  N   GLU   589      69.695   2.571  58.638  1.00  0.00              
ATOM   4599  CA  GLU   589      68.694   2.381  59.834  1.00  0.00              
ATOM   4600  CB  GLU   589      68.565   3.648  60.691  1.00  0.00              
ATOM   4601  C   GLU   589      67.344   1.995  59.284  1.00  0.00              
ATOM   4602  O   GLU   589      66.616   1.283  59.970  1.00  0.00              
ATOM   4603  CG  GLU   589      69.709   3.790  61.688  1.00  0.00           C  
ATOM   4604  CD  GLU   589      70.946   4.437  61.105  1.00  0.00           C  
ATOM   4605  OE1 GLU   589      71.033   4.624  59.869  1.00  0.00           O  
ATOM   4606  OE2 GLU   589      71.882   4.719  61.890  1.00  0.00           O  
ATOM   4607  N   HIS   590      67.031   2.369  58.050  1.00  0.00              
ATOM   4608  CA  HIS   590      65.852   2.046  57.344  1.00  0.00              
ATOM   4609  CB  HIS   590      65.674   2.977  56.138  1.00  0.00              
ATOM   4610  C   HIS   590      65.806   0.515  56.936  1.00  0.00              
ATOM   4611  O   HIS   590      64.802  -0.181  56.958  1.00  0.00              
ATOM   4612  CG  HIS   590      65.998   4.411  56.432  1.00  0.00           C  
ATOM   4613  ND1 HIS   590      66.891   5.143  55.679  1.00  0.00           N  
ATOM   4614  CD2 HIS   590      65.582   5.231  57.428  1.00  0.00           C  
ATOM   4615  CE1 HIS   590      67.015   6.351  56.199  1.00  0.00           C  
ATOM   4616  NE2 HIS   590      66.232   6.430  57.261  1.00  0.00           N  
ATOM   4617  N   LEU   591      66.979   0.082  56.473  1.00  0.00              
ATOM   4618  CA  LEU   591      67.061  -1.312  56.044  1.00  0.00              
ATOM   4619  CB  LEU   591      68.425  -1.591  55.395  1.00  0.00              
ATOM   4620  C   LEU   591      66.896  -2.188  57.300  1.00  0.00              
ATOM   4621  O   LEU   591      66.075  -3.099  57.327  1.00  0.00              
ATOM   4622  CG  LEU   591      68.625  -0.952  54.005  1.00  0.00           C  
ATOM   4623  CD1 LEU   591      70.066  -1.177  53.552  1.00  0.00           C  
ATOM   4624  CD2 LEU   591      67.625  -1.508  53.014  1.00  0.00           C  
ATOM   4625  N   ARG   592      67.644  -1.880  58.357  1.00  0.00              
ATOM   4626  CA  ARG   592      67.514  -2.622  59.581  1.00  0.00              
ATOM   4627  CB  ARG   592      68.574  -2.152  60.575  1.00  0.00              
ATOM   4628  C   ARG   592      65.998  -2.647  60.000  1.00  0.00              
ATOM   4629  O   ARG   592      65.433  -3.716  60.207  1.00  0.00              
ATOM   4630  CG  ARG   592      69.974  -2.566  60.153  1.00  0.00           C  
ATOM   4631  CD  ARG   592      70.949  -2.556  61.309  1.00  0.00           C  
ATOM   4632  NE  ARG   592      71.650  -1.281  61.448  1.00  0.00           N  
ATOM   4633  CZ  ARG   592      72.061  -0.784  62.610  1.00  0.00           C  
ATOM   4634  NH1 ARG   592      71.830  -1.445  63.737  1.00  0.00           N  
ATOM   4635  NH2 ARG   592      72.763   0.343  62.640  1.00  0.00           N  
ATOM   4636  N   ARG   593      65.362  -1.482  60.098  1.00  0.00              
ATOM   4637  CA  ARG   593      64.011  -1.421  60.413  1.00  0.00              
ATOM   4638  CB  ARG   593      63.581   0.041  60.510  1.00  0.00              
ATOM   4639  C   ARG   593      63.170  -2.379  59.603  1.00  0.00              
ATOM   4640  O   ARG   593      62.472  -3.222  60.161  1.00  0.00              
ATOM   4641  CG  ARG   593      64.222   0.746  61.695  1.00  0.00           C  
ATOM   4642  CD  ARG   593      63.469   1.993  62.097  1.00  0.00           C  
ATOM   4643  NE  ARG   593      63.975   3.197  61.442  1.00  0.00           N  
ATOM   4644  CZ  ARG   593      63.219   4.244  61.127  1.00  0.00           C  
ATOM   4645  NH1 ARG   593      61.919   4.231  61.394  1.00  0.00           N  
ATOM   4646  NH2 ARG   593      63.773   5.332  60.607  1.00  0.00           N  
ATOM   4647  N   ARG   594      63.299  -2.307  58.285  1.00  0.00              
ATOM   4648  CA  ARG   594      62.586  -3.180  57.348  1.00  0.00              
ATOM   4649  CB  ARG   594      62.970  -2.829  55.911  1.00  0.00              
ATOM   4650  C   ARG   594      62.788  -4.646  57.709  1.00  0.00              
ATOM   4651  O   ARG   594      61.842  -5.409  57.912  1.00  0.00              
ATOM   4652  CG  ARG   594      61.848  -3.004  54.921  1.00  0.00           C  
ATOM   4653  CD  ARG   594      62.178  -2.327  53.606  1.00  0.00           C  
ATOM   4654  NE  ARG   594      60.984  -1.770  52.974  1.00  0.00           N  
ATOM   4655  CZ  ARG   594      60.432  -0.606  53.312  1.00  0.00           C  
ATOM   4656  NH1 ARG   594      60.972   0.131  54.277  1.00  0.00           N  
ATOM   4657  NH2 ARG   594      59.332  -0.185  52.697  1.00  0.00           N  
ATOM   4658  N   LEU   595      64.066  -5.035  57.793  1.00  0.00              
ATOM   4659  CA  LEU   595      64.374  -6.436  58.117  1.00  0.00              
ATOM   4660  CB  LEU   595      65.876  -6.667  57.912  1.00  0.00              
ATOM   4661  C   LEU   595      63.923  -6.867  59.502  1.00  0.00              
ATOM   4662  O   LEU   595      63.456  -7.989  59.649  1.00  0.00              
ATOM   4663  CG  LEU   595      66.419  -6.470  56.482  1.00  0.00           C  
ATOM   4664  CD1 LEU   595      67.943  -6.541  56.483  1.00  0.00           C  
ATOM   4665  CD2 LEU   595      65.847  -7.517  55.545  1.00  0.00           C  
ATOM   4666  N   GLU   596      64.038  -5.990  60.494  1.00  0.00              
ATOM   4667  CA  GLU   596      63.612  -6.242  61.838  1.00  0.00              
ATOM   4668  CB  GLU   596      64.347  -5.302  62.774  1.00  0.00              
ATOM   4669  C   GLU   596      62.038  -6.274  61.987  1.00  0.00              
ATOM   4670  O   GLU   596      61.461  -7.280  62.388  1.00  0.00              
ATOM   4671  CG  GLU   596      65.858  -5.409  62.747  1.00  0.00           C  
ATOM   4672  CD  GLU   596      66.510  -4.410  63.709  1.00  0.00           C  
ATOM   4673  OE1 GLU   596      65.773  -3.779  64.515  1.00  0.00           O  
ATOM   4674  OE2 GLU   596      67.757  -4.258  63.662  1.00  0.00           O  
ATOM   4675  N   THR   597      61.398  -5.154  61.687  1.00  0.00              
ATOM   4676  CA  THR   597      59.992  -5.095  61.772  1.00  0.00              
ATOM   4677  CB  THR   597      59.532  -3.641  61.529  1.00  0.00              
ATOM   4678  C   THR   597      59.140  -6.202  60.911  1.00  0.00              
ATOM   4679  O   THR   597      58.081  -6.767  61.221  1.00  0.00              
ATOM   4680  OG1 THR   597      60.156  -3.128  60.347  1.00  0.00           O  
ATOM   4681  CG2 THR   597      59.898  -2.758  62.721  1.00  0.00           C  
ATOM   4682  N   SER   598      59.614  -6.221  59.662  1.00  0.00              
ATOM   4683  CA  SER   598      58.768  -7.203  58.863  1.00  0.00              
ATOM   4684  CB  SER   598      58.303  -6.593  57.527  1.00  0.00              
ATOM   4685  C   SER   598      59.662  -8.100  58.105  1.00  0.00              
ATOM   4686  O   SER   598      59.754  -8.202  56.867  1.00  0.00              
ATOM   4687  OG  SER   598      59.236  -5.918  56.747  1.00  0.00           O  
ATOM   4688  N   PRO   599      60.423  -8.824  58.919  1.00  0.00              
ATOM   4689  CA  PRO   599      61.354  -9.937  58.379  1.00  0.00              
ATOM   4690  CB  PRO   599      61.864 -10.624  59.646  1.00  0.00              
ATOM   4691  C   PRO   599      60.873 -10.743  57.167  1.00  0.00              
ATOM   4692  O   PRO   599      61.583 -11.025  56.194  1.00  0.00              
ATOM   4693  CG  PRO   599      60.657 -10.668  60.515  1.00  0.00           C  
ATOM   4694  CD  PRO   599      60.047  -9.310  60.323  1.00  0.00           C  
ATOM   4695  N   THR   600      59.583 -11.050  57.253  1.00  0.00              
ATOM   4696  CA  THR   600      58.943 -11.873  56.192  1.00  0.00              
ATOM   4697  CB  THR   600      57.806 -12.703  56.833  1.00  0.00              
ATOM   4698  C   THR   600      58.353 -11.160  55.001  1.00  0.00              
ATOM   4699  O   THR   600      57.599 -11.715  54.196  1.00  0.00              
ATOM   4700  OG1 THR   600      56.794 -11.798  57.341  1.00  0.00           O  
ATOM   4701  CG2 THR   600      58.360 -13.438  58.069  1.00  0.00           C  
ATOM   4702  N   THR   601      58.667  -9.873  54.914  1.00  0.00              
ATOM   4703  CA  THR   601      58.075  -9.095  53.740  1.00  0.00              
ATOM   4704  CB  THR   601      57.517  -7.659  54.141  1.00  0.00              
ATOM   4705  C   THR   601      59.087  -8.505  52.785  1.00  0.00              
ATOM   4706  O   THR   601      58.787  -7.599  51.999  1.00  0.00              
ATOM   4707  OG1 THR   601      58.647  -6.875  54.545  1.00  0.00           O  
ATOM   4708  CG2 THR   601      56.465  -7.696  55.244  1.00  0.00           C  
ATOM   4709  N   CYS   602      60.309  -9.024  52.858  1.00  0.00              
ATOM   4710  CA  CYS   602      61.384  -8.537  51.932  1.00  0.00              
ATOM   4711  CB  CYS   602      62.629  -8.018  52.654  1.00  0.00              
ATOM   4712  C   CYS   602      61.803  -9.766  50.894  1.00  0.00              
ATOM   4713  O   CYS   602      61.929 -10.879  51.405  1.00  0.00              
ATOM   4714  SG  CYS   602      62.449  -6.263  53.113  1.00  0.00           S  
ATOM   4715  N   PHE   603      62.100  -9.521  49.623  1.00  0.00              
ATOM   4716  CA  PHE   603      62.675 -10.741  49.118  1.00  0.00              
ATOM   4717  CB  PHE   603      61.733 -10.979  47.948  1.00  0.00              
ATOM   4718  C   PHE   603      64.117 -10.727  48.635  1.00  0.00              
ATOM   4719  O   PHE   603      64.248  -9.683  47.994  1.00  0.00              
ATOM   4720  CG  PHE   603      60.476 -11.667  48.310  1.00  0.00           C  
ATOM   4721  CD1 PHE   603      59.392 -10.948  48.790  1.00  0.00           C  
ATOM   4722  CD2 PHE   603      60.346 -13.035  48.116  1.00  0.00           C  
ATOM   4723  CE1 PHE   603      58.198 -11.573  49.068  1.00  0.00           C  
ATOM   4724  CE2 PHE   603      59.146 -13.679  48.390  1.00  0.00           C  
ATOM   4725  CZ  PHE   603      58.068 -12.935  48.870  1.00  0.00           C  
ATOM   4726  N   VAL   604      65.079 -11.639  48.724  1.00  0.00              
ATOM   4727  CA  VAL   604      66.225 -11.154  47.863  1.00  0.00              
ATOM   4728  CB  VAL   604      67.389 -11.069  48.883  1.00  0.00              
ATOM   4729  C   VAL   604      66.446 -12.513  47.007  1.00  0.00              
ATOM   4730  O   VAL   604      66.176 -13.679  47.294  1.00  0.00              
ATOM   4731  CG1 VAL   604      68.712 -10.927  48.164  1.00  0.00           C  
ATOM   4732  CG2 VAL   604      67.184  -9.900  49.816  1.00  0.00           C  
ATOM   4733  N   CYS   605      66.892 -12.155  45.807  1.00  0.00              
ATOM   4734  CA  CYS   605      67.243 -12.996  44.713  1.00  0.00              
ATOM   4735  CB  CYS   605      66.822 -12.464  43.362  1.00  0.00              
ATOM   4736  C   CYS   605      68.631 -13.523  44.716  1.00  0.00              
ATOM   4737  O   CYS   605      69.469 -12.631  44.560  1.00  0.00              
ATOM   4738  SG  CYS   605      65.040 -12.113  43.322  1.00  0.00           S  
ATOM   4739  N   GLU   606      68.952 -14.796  44.905  1.00  0.00              
ATOM   4740  CA  GLU   606      70.533 -14.894  44.845  1.00  0.00              
ATOM   4741  CB  GLU   606      70.719 -15.563  46.190  1.00  0.00              
ATOM   4742  C   GLU   606      70.984 -15.791  43.565  1.00  0.00              
ATOM   4743  O   GLU   606      70.215 -16.721  43.316  1.00  0.00              
ATOM   4744  CG  GLU   606      72.065 -15.993  46.498  1.00  0.00           C  
ATOM   4745  CD  GLU   606      72.112 -16.455  47.887  1.00  0.00           C  
ATOM   4746  OE1 GLU   606      72.340 -15.613  48.769  1.00  0.00           O  
ATOM   4747  OE2 GLU   606      71.884 -17.650  48.117  1.00  0.00           O  
ATOM   4748  N   MET   607      72.131 -15.630  42.911  1.00  0.00              
ATOM   4749  CA  MET   607      72.371 -16.588  41.987  1.00  0.00              
ATOM   4750  CB  MET   607      72.525 -15.961  40.599  1.00  0.00              
ATOM   4751  C   MET   607      73.637 -17.020  42.404  1.00  0.00              
ATOM   4752  O   MET   607      74.430 -16.086  42.559  1.00  0.00              
ATOM   4753  CG  MET   607      73.037 -16.975  39.571  1.00  0.00           C  
ATOM   4754  SD  MET   607      73.214 -16.365  37.903  1.00  0.00           S  
ATOM   4755  CE  MET   607      71.620 -16.735  37.246  1.00  0.00           C  
ATOM   4756  N   ASN   608      73.944 -18.272  42.656  1.00  0.00              
ATOM   4757  CA  ASN   608      75.195 -18.848  43.114  1.00  0.00              
ATOM   4758  CB  ASN   608      76.167 -18.898  41.937  1.00  0.00              
ATOM   4759  C   ASN   608      75.862 -18.082  44.283  1.00  0.00              
ATOM   4760  O   ASN   608      77.040 -17.733  44.227  1.00  0.00              
ATOM   4761  CG  ASN   608      75.646 -19.714  40.797  1.00  0.00           C  
ATOM   4762  OD1 ASN   608      74.809 -20.592  40.988  1.00  0.00           O  
ATOM   4763  ND2 ASN   608      76.134 -19.435  39.595  1.00  0.00           N  
ATOM   4764  N   GLY   609      75.080 -17.813  45.317  1.00  0.00              
ATOM   4765  CA  GLY   609      75.664 -17.149  46.477  1.00  0.00              
ATOM   4766  C   GLY   609      75.731 -15.622  46.359  1.00  0.00              
ATOM   4767  O   GLY   609      76.019 -14.945  47.365  1.00  0.00              
ATOM   4768  N   LYS   610      75.473 -15.019  45.211  1.00  0.00              
ATOM   4769  CA  LYS   610      75.567 -13.576  45.195  1.00  0.00              
ATOM   4770  CB  LYS   610      76.183 -13.147  43.866  1.00  0.00              
ATOM   4771  C   LYS   610      74.254 -12.846  45.226  1.00  0.00              
ATOM   4772  O   LYS   610      73.310 -13.360  44.622  1.00  0.00              
ATOM   4773  CG  LYS   610      77.676 -13.385  43.749  1.00  0.00           C  
ATOM   4774  CD  LYS   610      78.224 -12.812  42.445  1.00  0.00           C  
ATOM   4775  CE  LYS   610      79.642 -13.266  42.136  1.00  0.00           C  
ATOM   4776  NZ  LYS   610      79.842 -13.585  40.719  1.00  0.00           N  
ATOM   4777  N   LEU   611      74.169 -11.652  45.809  1.00  0.00              
ATOM   4778  CA  LEU   611      72.912 -10.942  45.814  1.00  0.00              
ATOM   4779  CB  LEU   611      72.924 -10.011  47.026  1.00  0.00              
ATOM   4780  C   LEU   611      72.787 -10.193  44.369  1.00  0.00              
ATOM   4781  O   LEU   611      73.731  -9.542  43.910  1.00  0.00              
ATOM   4782  CG  LEU   611      71.656  -9.365  47.456  1.00  0.00           C  
ATOM   4783  CD1 LEU   611      70.545 -10.366  47.704  1.00  0.00           C  
ATOM   4784  CD2 LEU   611      71.951  -8.513  48.659  1.00  0.00           C  
ATOM   4785  N   ILE   612      71.633 -10.393  43.739  1.00  0.00              
ATOM   4786  CA  ILE   612      71.388  -9.875  42.525  1.00  0.00              
ATOM   4787  CB  ILE   612      71.175 -10.916  41.407  1.00  0.00              
ATOM   4788  C   ILE   612      70.247  -8.909  42.383  1.00  0.00              
ATOM   4789  O   ILE   612      70.227  -8.110  41.436  1.00  0.00              
ATOM   4790  CG1 ILE   612      69.982 -11.804  41.743  1.00  0.00           C  
ATOM   4791  CG2 ILE   612      72.433 -11.758  41.231  1.00  0.00           C  
ATOM   4792  CD1 ILE   612      69.549 -12.698  40.614  1.00  0.00           C  
ATOM   4793  N   ALA   613      69.399  -8.893  43.371  1.00  0.00              
ATOM   4794  CA  ALA   613      68.221  -8.037  43.481  1.00  0.00              
ATOM   4795  CB  ALA   613      67.294  -8.311  42.297  1.00  0.00              
ATOM   4796  C   ALA   613      67.313  -8.315  44.602  1.00  0.00              
ATOM   4797  O   ALA   613      67.141  -9.455  45.024  1.00  0.00              
ATOM   4798  N   VAL   614      66.851  -7.234  45.213  1.00  0.00              
ATOM   4799  CA  VAL   614      65.997  -7.184  46.418  1.00  0.00              
ATOM   4800  CB  VAL   614      66.809  -6.632  47.622  1.00  0.00              
ATOM   4801  C   VAL   614      64.898  -6.313  46.368  1.00  0.00              
ATOM   4802  O   VAL   614      65.012  -5.203  45.849  1.00  0.00              
ATOM   4803  CG1 VAL   614      66.134  -7.021  48.938  1.00  0.00           C  
ATOM   4804  CG2 VAL   614      68.250  -7.153  47.602  1.00  0.00           C  
ATOM   4805  N   LEU   615      63.724  -6.815  46.737  1.00  0.00              
ATOM   4806  CA  LEU   615      62.405  -6.028  46.674  1.00  0.00              
ATOM   4807  CB  LEU   615      61.303  -6.702  45.855  1.00  0.00              
ATOM   4808  C   LEU   615      61.973  -5.929  48.284  1.00  0.00              
ATOM   4809  O   LEU   615      61.768  -6.917  48.982  1.00  0.00              
ATOM   4810  CG  LEU   615      59.905  -6.082  45.939  1.00  0.00           C  
ATOM   4811  CD1 LEU   615      59.930  -4.662  45.403  1.00  0.00           C  
ATOM   4812  CD2 LEU   615      58.926  -6.935  45.162  1.00  0.00           C  
ATOM   4813  N   TYR   616      61.901  -4.686  48.742  1.00  0.00              
ATOM   4814  CA  TYR   616      61.430  -4.409  49.950  1.00  0.00              
ATOM   4815  CB  TYR   616      62.465  -3.391  50.424  1.00  0.00              
ATOM   4816  C   TYR   616      60.165  -3.791  50.205  1.00  0.00              
ATOM   4817  O   TYR   616      59.891  -2.708  49.694  1.00  0.00              
ATOM   4818  CG  TYR   616      63.890  -3.905  50.493  1.00  0.00           C  
ATOM   4819  CD1 TYR   616      64.257  -4.867  51.431  1.00  0.00           C  
ATOM   4820  CD2 TYR   616      64.885  -3.357  49.687  1.00  0.00           C  
ATOM   4821  CE1 TYR   616      65.582  -5.261  51.573  1.00  0.00           C  
ATOM   4822  CE2 TYR   616      66.219  -3.746  49.821  1.00  0.00           C  
ATOM   4823  CZ  TYR   616      66.557  -4.692  50.765  1.00  0.00           C  
ATOM   4824  OH  TYR   616      67.872  -5.068  50.924  1.00  0.00           O  
ATOM   4825  N   VAL   617      59.291  -4.509  50.903  1.00  0.00              
ATOM   4826  CA  VAL   617      57.866  -4.024  51.151  1.00  0.00              
ATOM   4827  CB  VAL   617      57.044  -5.300  50.763  1.00  0.00              
ATOM   4828  C   VAL   617      57.675  -3.707  52.680  1.00  0.00              
ATOM   4829  O   VAL   617      58.537  -3.818  53.546  1.00  0.00              
ATOM   4830  CG1 VAL   617      57.338  -5.736  49.328  1.00  0.00           C  
ATOM   4831  CG2 VAL   617      57.321  -6.487  51.674  1.00  0.00           C  
ATOM   4832  N   GLN   618      56.508  -3.111  52.883  1.00  0.00              
ATOM   4833  CA  GLN   618      55.978  -2.575  54.084  1.00  0.00              
ATOM   4834  CB  GLN   618      56.186  -1.081  54.327  1.00  0.00              
ATOM   4835  C   GLN   618      54.298  -2.778  53.812  1.00  0.00              
ATOM   4836  O   GLN   618      53.590  -3.000  52.831  1.00  0.00              
ATOM   4837  CG  GLN   618      57.615  -0.656  54.451  1.00  0.00           C  
ATOM   4838  CD  GLN   618      57.751   0.842  54.525  1.00  0.00           C  
ATOM   4839  OE1 GLN   618      58.133   1.483  53.546  1.00  0.00           O  
ATOM   4840  NE2 GLN   618      57.438   1.417  55.689  1.00  0.00           N  
ATOM   4841  N   LYS   619      53.899  -3.027  55.056  1.00  0.00              
ATOM   4842  CA  LYS   619      52.641  -3.344  55.700  1.00  0.00              
ATOM   4843  CB  LYS   619      52.661  -4.463  56.734  1.00  0.00              
ATOM   4844  C   LYS   619      51.903  -2.157  56.109  1.00  0.00              
ATOM   4845  O   LYS   619      52.474  -1.227  56.674  1.00  0.00              
ATOM   4846  CG  LYS   619      51.275  -4.982  57.088  1.00  0.00           C  
ATOM   4847  CD  LYS   619      51.390  -6.167  58.039  1.00  0.00           C  
ATOM   4848  CE  LYS   619      50.586  -5.920  59.271  1.00  0.00           C  
ATOM   4849  NZ  LYS   619      50.962  -6.916  60.319  1.00  0.00           N  
ATOM   4850  N   ILE   620      50.614  -2.108  55.774  1.00  0.00              
ATOM   4851  CA  ILE   620      49.882  -0.673  56.091  1.00  0.00              
ATOM   4852  CB  ILE   620      50.176   0.618  55.303  1.00  0.00              
ATOM   4853  C   ILE   620      48.515  -0.861  56.620  1.00  0.00              
ATOM   4854  O   ILE   620      48.406  -1.566  57.625  1.00  0.00              
ATOM   4855  CG1 ILE   620      49.649   0.493  53.876  1.00  0.00           C  
ATOM   4856  CG2 ILE   620      51.674   0.971  55.423  1.00  0.00           C  
ATOM   4857  CD1 ILE   620      49.687   1.763  53.064  1.00  0.00           C  
ATOM   4858  N   ALA   621      47.578  -0.007  56.210  1.00  0.00              
ATOM   4859  CA  ALA   621      46.150   0.038  56.679  1.00  0.00              
ATOM   4860  CB  ALA   621      45.415  -0.932  55.768  1.00  0.00              
ATOM   4861  C   ALA   621      45.417  -1.066  57.525  1.00  0.00              
ATOM   4862  O   ALA   621      44.670  -1.888  56.992  1.00  0.00              
ATOM   4863  N   SER   622      45.647  -0.993  58.840  1.00  0.00              
ATOM   4864  CA  SER   622      45.126  -1.988  59.725  1.00  0.00              
ATOM   4865  CB  SER   622      43.656  -1.635  59.999  1.00  0.00              
ATOM   4866  C   SER   622      45.236  -3.288  59.065  1.00  0.00              
ATOM   4867  O   SER   622      44.333  -4.091  58.804  1.00  0.00              
ATOM   4868  OG  SER   622      43.540  -0.354  60.585  1.00  0.00           O  
ATOM   4869  N   LEU   623      46.499  -3.575  58.812  1.00  0.00              
ATOM   4870  CA  LEU   623      46.650  -4.868  58.321  1.00  0.00              
ATOM   4871  CB  LEU   623      45.745  -5.746  59.172  1.00  0.00              
ATOM   4872  C   LEU   623      46.443  -5.211  56.764  1.00  0.00              
ATOM   4873  O   LEU   623      46.411  -6.339  56.274  1.00  0.00              
ATOM   4874  CG  LEU   623      44.542  -6.220  58.369  1.00  0.00           C  
ATOM   4875  CD1 LEU   623      44.985  -7.267  57.342  1.00  0.00           C  
ATOM   4876  CD2 LEU   623      43.502  -6.787  59.311  1.00  0.00           C  
ATOM   4877  N   GLU   624      46.170  -4.113  56.062  1.00  0.00              
ATOM   4878  CA  GLU   624      45.874  -4.341  54.534  1.00  0.00              
ATOM   4879  CB  GLU   624      44.439  -4.304  54.017  1.00  0.00              
ATOM   4880  C   GLU   624      46.859  -3.152  54.148  1.00  0.00              
ATOM   4881  O   GLU   624      46.723  -2.226  54.940  1.00  0.00              
ATOM   4882  CG  GLU   624      43.685  -5.579  54.377  1.00  0.00           C  
ATOM   4883  CD  GLU   624      42.170  -5.502  54.275  1.00  0.00           C  
ATOM   4884  OE1 GLU   624      41.640  -4.683  53.531  1.00  0.00           O  
ATOM   4885  OE2 GLU   624      41.512  -6.278  54.965  1.00  0.00           O  
ATOM   4886  N   ALA   625      47.389  -2.952  52.938  1.00  0.00              
ATOM   4887  CA  ALA   625      47.482  -2.048  51.782  1.00  0.00              
ATOM   4888  CB  ALA   625      46.946  -1.612  53.153  1.00  0.00              
ATOM   4889  C   ALA   625      48.732  -1.097  52.319  1.00  0.00              
ATOM   4890  O   ALA   625      49.429  -1.316  53.312  1.00  0.00              
ATOM   4891  N   ILE   626      49.071  -0.210  51.387  1.00  0.00              
ATOM   4892  CA  ILE   626      50.619   0.400  51.217  1.00  0.00              
ATOM   4893  CB  ILE   626      51.832  -0.121  50.417  1.00  0.00              
ATOM   4894  C   ILE   626      49.516   2.283  51.233  1.00  0.00              
ATOM   4895  O   ILE   626      48.300   2.469  51.190  1.00  0.00              
ATOM   4896  CG1 ILE   626      53.039   0.794  50.642  1.00  0.00           C  
ATOM   4897  CG2 ILE   626      51.486  -0.212  48.943  1.00  0.00           C  
ATOM   4898  CD1 ILE   626      54.346   0.228  50.125  1.00  0.00           C  
ATOM   4899  N   ASP   627      50.405   3.265  51.116  1.00  0.00              
ATOM   4900  CA  ASP   627      50.151   4.523  51.013  1.00  0.00              
ATOM   4901  CB  ASP   627      48.778   4.554  51.655  1.00  0.00              
ATOM   4902  C   ASP   627      51.017   5.701  51.315  1.00  0.00              
ATOM   4903  O   ASP   627      52.156   5.492  50.910  1.00  0.00              
ATOM   4904  CG  ASP   627      47.788   5.139  50.681  1.00  0.00           C  
ATOM   4905  OD1 ASP   627      47.856   5.018  49.442  1.00  0.00           O  
ATOM   4906  OD2 ASP   627      46.885   5.844  51.335  1.00  0.00           O  
ATOM   4907  N   THR   628      50.685   6.956  51.603  1.00  0.00              
ATOM   4908  CA  THR   628      51.032   8.410  51.447  1.00  0.00              
ATOM   4909  CB  THR   628      49.572   8.964  51.193  1.00  0.00              
ATOM   4910  C   THR   628      51.805   9.077  52.566  1.00  0.00              
ATOM   4911  O   THR   628      52.090   8.539  53.654  1.00  0.00              
ATOM   4912  OG1 THR   628      48.671   7.859  51.010  1.00  0.00           O  
ATOM   4913  CG2 THR   628      49.502   9.873  49.951  1.00  0.00           C  
ATOM   4914  N   GLU   629      52.251  10.281  52.192  1.00  0.00              
ATOM   4915  CA  GLU   629      53.035  11.206  53.205  1.00  0.00              
ATOM   4916  CB  GLU   629      52.435  11.608  54.547  1.00  0.00              
ATOM   4917  C   GLU   629      54.590  11.034  53.405  1.00  0.00              
ATOM   4918  O   GLU   629      54.944  10.014  53.993  1.00  0.00              
ATOM   4919  CG  GLU   629      52.773  10.617  55.629  1.00  0.00           C  
ATOM   4920  CD  GLU   629      51.855  10.704  56.837  1.00  0.00           C  
ATOM   4921  OE1 GLU   629      50.634  10.663  56.584  1.00  0.00           O  
ATOM   4922  OE2 GLU   629      52.344  10.782  57.957  1.00  0.00           O  
ATOM   4923  N   VAL   630      55.409  12.047  53.125  1.00  0.00              
ATOM   4924  CA  VAL   630      56.805  12.019  53.292  1.00  0.00              
ATOM   4925  CB  VAL   630      57.491  12.959  54.334  1.00  0.00              
ATOM   4926  C   VAL   630      57.637  10.749  53.667  1.00  0.00              
ATOM   4927  O   VAL   630      57.436  10.045  54.663  1.00  0.00              
ATOM   4928  CG1 VAL   630      58.978  13.182  53.981  1.00  0.00           C  
ATOM   4929  CG2 VAL   630      56.763  14.325  54.347  1.00  0.00           C  
ATOM   4930  N   PHE   631      58.524  10.441  52.724  1.00  0.00              
ATOM   4931  CA  PHE   631      59.434   9.284  52.753  1.00  0.00              
ATOM   4932  CB  PHE   631      60.585   9.366  51.750  1.00  0.00              
ATOM   4933  C   PHE   631      59.850   8.837  54.094  1.00  0.00              
ATOM   4934  O   PHE   631      59.640   7.688  54.498  1.00  0.00              
ATOM   4935  CG  PHE   631      60.128   9.416  50.316  1.00  0.00           C  
ATOM   4936  CD1 PHE   631      59.455   8.332  49.740  1.00  0.00           C
[truncated: 227,696 more chars]
