# Supplementary material for: De novo Transcriptome of the Non-saxitoxin Producing Alexandrium tamutum Reveals New Insights on Harmful Dinoflagellates
Source: Mar Drugs. 2020 Jul 24;18(8):386. doi: 10.3390/md18080386 (PMC7460133; doi:10.3390/md18080386)
Supplement: Supplementary file 1 [file marinedrugs-18-00386-s001.zip › Supplementary files/Supplementary file 2. sxtG_-_Amidinotransferase.pdb]

REMARK  99  Chain ID : 1
REMARK  99  Residues : 806
REMARK  99  Atoms    : 6302
REMARK  99  File     : final.sc.pdb
ATOM      1  N   MET     1      20.135  19.345 -87.915  1.00  0.00              
ATOM      2  CA  MET     1      19.036  19.166 -86.962  1.00  0.00              
ATOM      3  CB  MET     1      19.523  19.036 -85.511  1.00  0.00              
ATOM      4  C   MET     1      17.899  20.168 -86.869  1.00  0.00              
ATOM      5  O   MET     1      16.852  19.819 -86.302  1.00  0.00              
ATOM      6  CG  MET     1      20.289  17.741 -85.206  1.00  0.00           C  
ATOM      7  SD  MET     1      19.430  16.186 -85.592  1.00  0.00           S  
ATOM      8  CE  MET     1      17.948  16.402 -84.689  1.00  0.00           C  
ATOM      9  N   LEU     2      18.036  21.376 -87.422  1.00  0.00              
ATOM     10  CA  LEU     2      17.022  22.353 -87.443  1.00  0.00              
ATOM     11  CB  LEU     2      17.504  23.762 -87.109  1.00  0.00              
ATOM     12  C   LEU     2      16.167  22.078 -88.727  1.00  0.00              
ATOM     13  O   LEU     2      15.007  21.685 -88.644  1.00  0.00              
ATOM     14  CG  LEU     2      18.051  24.017 -85.736  1.00  0.00           C  
ATOM     15  CD1 LEU     2      18.935  25.254 -85.716  1.00  0.00           C  
ATOM     16  CD2 LEU     2      16.975  24.057 -84.677  1.00  0.00           C  
ATOM     17  N   ARG     3      16.760  22.315 -89.887  1.00  0.00              
ATOM     18  CA  ARG     3      16.067  22.092 -91.112  1.00  0.00              
ATOM     19  CB  ARG     3      16.967  22.609 -92.243  1.00  0.00              
ATOM     20  C   ARG     3      15.306  20.751 -91.277  1.00  0.00              
ATOM     21  O   ARG     3      14.154  20.644 -91.685  1.00  0.00              
ATOM     22  CG  ARG     3      17.591  23.972 -91.998  1.00  0.00           C  
ATOM     23  CD  ARG     3      16.539  25.054 -91.876  1.00  0.00           C  
ATOM     24  NE  ARG     3      17.141  26.349 -91.571  1.00  0.00           N  
ATOM     25  CZ  ARG     3      17.354  27.311 -92.464  1.00  0.00           C  
ATOM     26  NH1 ARG     3      17.013  27.134 -93.733  1.00  0.00           N  
ATOM     27  NH2 ARG     3      17.917  28.451 -92.084  1.00  0.00           N  
ATOM     28  N   ALA     4      16.051  19.697 -90.947  1.00  0.00              
ATOM     29  CA  ALA     4      15.371  18.356 -91.171  1.00  0.00              
ATOM     30  CB  ALA     4      16.420  17.289 -90.923  1.00  0.00              
ATOM     31  C   ALA     4      14.135  18.034 -90.211  1.00  0.00              
ATOM     32  O   ALA     4      13.226  17.245 -90.449  1.00  0.00              
ATOM     33  N   LEU     5      14.244  18.674 -89.047  1.00  0.00              
ATOM     34  CA  LEU     5      13.156  18.294 -88.083  1.00  0.00              
ATOM     35  CB  LEU     5      13.758  18.193 -86.689  1.00  0.00              
ATOM     36  C   LEU     5      11.869  19.170 -88.475  1.00  0.00              
ATOM     37  O   LEU     5      10.693  18.827 -88.536  1.00  0.00              
ATOM     38  CG  LEU     5      14.839  17.116 -86.590  1.00  0.00           C  
ATOM     39  CD1 LEU     5      15.375  17.063 -85.182  1.00  0.00           C  
ATOM     40  CD2 LEU     5      14.271  15.763 -87.004  1.00  0.00           C  
ATOM     41  N   ARG     6      12.257  20.436 -88.629  1.00  0.00              
ATOM     42  CA  ARG     6      10.993  21.326 -88.841  1.00  0.00              
ATOM     43  CB  ARG     6      11.448  22.773 -88.683  1.00  0.00              
ATOM     44  C   ARG     6      10.288  21.087 -90.237  1.00  0.00              
ATOM     45  O   ARG     6       9.089  21.122 -90.492  1.00  0.00              
ATOM     46  CG  ARG     6      10.322  23.786 -88.732  1.00  0.00           C  
ATOM     47  CD  ARG     6      10.828  25.197 -88.453  1.00  0.00           C  
ATOM     48  NE  ARG     6      11.337  25.340 -87.093  1.00  0.00           N  
ATOM     49  CZ  ARG     6      12.614  25.558 -86.781  1.00  0.00           C  
ATOM     50  NH1 ARG     6      13.537  25.664 -87.734  1.00  0.00           N  
ATOM     51  NH2 ARG     6      12.971  25.657 -85.506  1.00  0.00           N  
ATOM     52  N   SER     7      11.217  20.912 -91.177  1.00  0.00              
ATOM     53  CA  SER     7      10.552  20.822 -92.582  1.00  0.00              
ATOM     54  CB  SER     7      11.652  21.142 -93.598  1.00  0.00              
ATOM     55  C   SER     7       9.819  19.444 -92.784  1.00  0.00              
ATOM     56  O   SER     7       8.823  19.215 -93.468  1.00  0.00              
ATOM     57  OG  SER     7      12.394  19.989 -93.914  1.00  0.00           O  
ATOM     58  N   ALA     8      10.518  18.481 -92.183  1.00  0.00              
ATOM     59  CA  ALA     8       9.984  17.064 -92.532  1.00  0.00              
ATOM     60  CB  ALA     8      11.005  16.005 -92.116  1.00  0.00              
ATOM     61  C   ALA     8       8.540  16.972 -91.932  1.00  0.00              
ATOM     62  O   ALA     8       7.552  16.465 -92.490  1.00  0.00              
ATOM     63  N   ALA     9       8.505  17.494 -90.707  1.00  0.00              
ATOM     64  CA  ALA     9       7.199  17.346 -89.961  1.00  0.00              
ATOM     65  CB  ALA     9       7.307  18.029 -88.598  1.00  0.00              
ATOM     66  C   ALA     9       5.958  17.816 -90.799  1.00  0.00              
ATOM     67  O   ALA     9       4.828  17.298 -90.796  1.00  0.00              
ATOM     68  N   PRO    10       6.266  18.903 -91.505  1.00  0.00              
ATOM     69  CA  PRO    10       5.098  19.557 -92.228  1.00  0.00              
ATOM     70  CB  PRO    10       5.648  20.912 -92.669  1.00  0.00              
ATOM     71  C   PRO    10       4.595  18.840 -93.390  1.00  0.00              
ATOM     72  O   PRO    10       3.452  19.023 -93.826  1.00  0.00              
ATOM     73  CG  PRO    10       6.531  21.294 -91.518  1.00  0.00           C  
ATOM     74  CD  PRO    10       7.266  20.000 -91.249  1.00  0.00           C  
ATOM     75  N   ARG    11       5.396  17.865 -93.808  1.00  0.00              
ATOM     76  CA  ARG    11       5.057  16.946 -94.990  1.00  0.00              
ATOM     77  CB  ARG    11       6.265  16.613 -95.867  1.00  0.00              
ATOM     78  C   ARG    11       4.142  15.765 -94.541  1.00  0.00              
ATOM     79  O   ARG    11       3.414  15.174 -95.332  1.00  0.00              
ATOM     80  CG  ARG    11       6.979  17.851 -96.388  1.00  0.00           C  
ATOM     81  CD  ARG    11       8.204  17.481 -97.255  1.00  0.00           C  
ATOM     82  NE  ARG    11       7.760  17.084 -98.586  1.00  0.00           N  
ATOM     83  CZ  ARG    11       7.816  17.844 -99.673  1.00  0.00           C  
ATOM     84  NH1 ARG    11       8.553  18.943 -99.738  1.00  0.00           N  
ATOM     85  NH2 ARG    11       7.233  17.390-100.771  1.00  0.00           N  
ATOM     86  N   LEU    12       4.215  15.437 -93.251  1.00  0.00              
ATOM     87  CA  LEU    12       3.413  14.322 -92.787  1.00  0.00              
ATOM     88  CB  LEU    12       4.194  13.568 -91.721  1.00  0.00              
ATOM     89  C   LEU    12       1.907  14.824 -92.641  1.00  0.00              
ATOM     90  O   LEU    12       0.931  14.273 -93.158  1.00  0.00              
ATOM     91  CG  LEU    12       5.527  13.026 -92.239  1.00  0.00           C  
ATOM     92  CD1 LEU    12       6.235  12.280 -91.136  1.00  0.00           C  
ATOM     93  CD2 LEU    12       5.293  12.119 -93.441  1.00  0.00           C  
ATOM     94  N   ALA    13       1.802  15.924 -91.909  1.00  0.00              
ATOM     95  CA  ALA    13       0.465  16.453 -91.685  1.00  0.00              
ATOM     96  CB  ALA    13       0.588  17.691 -90.787  1.00  0.00              
ATOM     97  C   ALA    13      -0.295  16.852 -93.018  1.00  0.00              
ATOM     98  O   ALA    13      -1.446  16.577 -93.341  1.00  0.00              
ATOM     99  N   ARG    14       0.487  17.643 -93.753  1.00  0.00              
ATOM    100  CA  ARG    14      -0.290  18.166 -94.993  1.00  0.00              
ATOM    101  CB  ARG    14       0.561  19.269 -95.614  1.00  0.00              
ATOM    102  C   ARG    14      -0.638  17.014 -96.038  1.00  0.00              
ATOM    103  O   ARG    14      -1.653  16.907 -96.718  1.00  0.00              
ATOM    104  CG  ARG    14      -0.109  19.998 -96.761  1.00  0.00           C  
ATOM    105  CD  ARG    14       0.744  21.158 -97.259  1.00  0.00           C  
ATOM    106  NE  ARG    14       0.894  22.203 -96.251  1.00  0.00           N  
ATOM    107  CZ  ARG    14       2.040  22.516 -95.648  1.00  0.00           C  
ATOM    108  NH1 ARG    14       3.163  21.865 -95.945  1.00  0.00           N  
ATOM    109  NH2 ARG    14       2.060  23.476 -94.733  1.00  0.00           N  
ATOM    110  N   ARG    15       0.398  16.185 -96.158  1.00  0.00              
ATOM    111  CA  ARG    15       0.138  15.150 -97.266  1.00  0.00              
ATOM    112  CB  ARG    15       1.479  14.516 -97.621  1.00  0.00              
ATOM    113  C   ARG    15      -0.954  14.074 -96.805  1.00  0.00              
ATOM    114  O   ARG    15      -1.827  13.539 -97.480  1.00  0.00              
ATOM    115  CG  ARG    15       1.418  13.542 -98.780  1.00  0.00           C  
ATOM    116  CD  ARG    15       2.805  13.035 -99.157  1.00  0.00           C  
ATOM    117  NE  ARG    15       3.660  14.101 -99.670  1.00  0.00           N  
ATOM    118  CZ  ARG    15       4.747  14.564 -99.054  1.00  0.00           C  
ATOM    119  NH1 ARG    15       5.131  14.057 -97.885  1.00  0.00           N  
ATOM    120  NH2 ARG    15       5.444  15.549 -99.605  1.00  0.00           N  
ATOM    121  N   ALA    16      -0.713  13.732 -95.540  1.00  0.00              
ATOM    122  CA  ALA    16      -1.660  12.570 -95.131  1.00  0.00              
ATOM    123  CB  ALA    16      -1.084  11.980 -93.858  1.00  0.00              
ATOM    124  C   ALA    16      -3.106  13.004 -94.843  1.00  0.00              
ATOM    125  O   ALA    16      -4.093  12.339 -95.169  1.00  0.00              
ATOM    126  N   ARG    17      -3.203  14.197 -94.274  1.00  0.00              
ATOM    127  CA  ARG    17      -4.553  14.727 -93.938  1.00  0.00              
ATOM    128  CB  ARG    17      -4.458  15.846 -92.868  1.00  0.00              
ATOM    129  C   ARG    17      -5.312  15.160 -95.271  1.00  0.00              
ATOM    130  O   ARG    17      -6.507  15.001 -95.495  1.00  0.00              
ATOM    131  CG  ARG    17      -5.835  16.178 -92.280  1.00  0.00           C  
ATOM    132  CD  ARG    17      -5.654  17.192 -91.141  1.00  0.00           C  
ATOM    133  NE  ARG    17      -5.020  16.511 -89.995  1.00  0.00           N  
ATOM    134  CZ  ARG    17      -4.414  17.173 -89.000  1.00  0.00           C  
ATOM    135  NH1 ARG    17      -4.384  18.511 -89.107  1.00  0.00           N  
ATOM    136  NH2 ARG    17      -3.869  16.498 -87.982  1.00  0.00           N  
ATOM    137  N   LEU    18      -4.504  15.809 -96.109  1.00  0.00              
ATOM    138  CA  LEU    18      -5.229  16.339 -97.313  1.00  0.00              
ATOM    139  CB  LEU    18      -4.454  17.566 -97.771  1.00  0.00              
ATOM    140  C   LEU    18      -5.661  15.168 -98.284  1.00  0.00              
ATOM    141  O   LEU    18      -6.713  15.074 -98.908  1.00  0.00              
ATOM    142  CG  LEU    18      -4.360  18.642 -96.688  1.00  0.00           C  
ATOM    143  CD1 LEU    18      -3.596  19.830 -97.218  1.00  0.00           C  
ATOM    144  CD2 LEU    18      -5.756  19.056 -96.236  1.00  0.00           C  
ATOM    145  N   ALA    19      -4.669  14.287 -98.412  1.00  0.00              
ATOM    146  CA  ALA    19      -5.014  13.210 -99.459  1.00  0.00              
ATOM    147  CB  ALA    19      -3.725  12.460 -99.736  1.00  0.00              
ATOM    148  C   ALA    19      -6.073  12.224 -99.022  1.00  0.00              
ATOM    149  O   ALA    19      -6.972  11.846 -99.778  1.00  0.00              
ATOM    150  N   ASP    20      -6.013  11.868 -97.747  1.00  0.00              
ATOM    151  CA  ASP    20      -6.998  10.892 -97.192  1.00  0.00              
ATOM    152  CB  ASP    20      -6.360  10.103 -96.045  1.00  0.00              
ATOM    153  C   ASP    20      -8.391  11.528 -97.053  1.00  0.00              
ATOM    154  O   ASP    20      -9.374  10.875 -97.414  1.00  0.00              
ATOM    155  CG  ASP    20      -5.282   9.159 -96.536  1.00  0.00           C  
ATOM    156  OD1 ASP    20      -5.044   9.066 -97.757  1.00  0.00           O  
ATOM    157  OD2 ASP    20      -4.638   8.543 -95.667  1.00  0.00           O  
ATOM    158  N   VAL    21      -8.481  12.778 -96.621  1.00  0.00              
ATOM    159  CA  VAL    21      -9.679  13.499 -96.518  1.00  0.00              
ATOM    160  CB  VAL    21      -9.477  14.856 -95.790  1.00  0.00              
ATOM    161  C   VAL    21     -10.428  13.661 -97.893  1.00  0.00              
ATOM    162  O   VAL    21     -11.626  13.461 -98.062  1.00  0.00              
ATOM    163  CG1 VAL    21     -10.692  15.753 -95.897  1.00  0.00           C  
ATOM    164  CG2 VAL    21      -9.096  14.691 -94.323  1.00  0.00           C  
ATOM    165  N   ARG    22      -9.628  14.095 -98.867  1.00  0.00              
ATOM    166  CA  ARG    22     -10.325  14.347-100.166  1.00  0.00              
ATOM    167  CB  ARG    22      -9.326  15.037-101.089  1.00  0.00              
ATOM    168  C   ARG    22     -10.968  13.028-100.765  1.00  0.00              
ATOM    169  O   ARG    22     -12.083  12.906-101.261  1.00  0.00              
ATOM    170  CG  ARG    22      -9.924  15.535-102.389  1.00  0.00           C  
ATOM    171  CD  ARG    22      -8.904  16.314-103.211  1.00  0.00           C  
ATOM    172  NE  ARG    22      -8.490  17.547-102.549  1.00  0.00           N  
ATOM    173  CZ  ARG    22      -7.266  17.778-102.076  1.00  0.00           C  
ATOM    174  NH1 ARG    22      -6.310  16.859-102.187  1.00  0.00           N  
ATOM    175  NH2 ARG    22      -7.001  18.933-101.476  1.00  0.00           N  
ATOM    176  N   ARG    23     -10.078  12.036-100.746  1.00  0.00              
ATOM    177  CA  ARG    23     -10.632  10.789-101.464  1.00  0.00              
ATOM    178  CB  ARG    23      -9.466   9.821-101.639  1.00  0.00              
ATOM    179  C   ARG    23     -11.776  10.119-100.720  1.00  0.00              
ATOM    180  O   ARG    23     -12.766   9.646-101.269  1.00  0.00              
ATOM    181  CG  ARG    23      -9.800   8.586-102.451  1.00  0.00           C  
ATOM    182  CD  ARG    23      -8.568   7.721-102.684  1.00  0.00           C  
ATOM    183  NE  ARG    23      -7.571   8.395-103.511  1.00  0.00           N  
ATOM    184  CZ  ARG    23      -6.371   8.787-103.083  1.00  0.00           C  
ATOM    185  NH1 ARG    23      -5.998   8.574-101.823  1.00  0.00           N  
ATOM    186  NH2 ARG    23      -5.547   9.407-103.918  1.00  0.00           N  
ATOM    187  N   VAL    24     -11.613  10.105 -99.398  1.00  0.00              
ATOM    188  CA  VAL    24     -12.708   9.392 -98.604  1.00  0.00              
ATOM    189  CB  VAL    24     -12.215   9.395 -97.164  1.00  0.00              
ATOM    190  C   VAL    24     -14.048  10.088 -98.667  1.00  0.00              
ATOM    191  O   VAL    24     -15.084   9.436 -98.747  1.00  0.00              
ATOM    192  CG1 VAL    24     -13.245   8.856 -96.176  1.00  0.00           C  
ATOM    193  CG2 VAL    24     -10.959   8.538 -96.973  1.00  0.00           C  
ATOM    194  N   GLU    25     -14.034  11.420 -98.690  1.00  0.00              
ATOM    195  CA  GLU    25     -15.299  12.168 -98.760  1.00  0.00              
ATOM    196  CB  GLU    25     -15.023  13.624 -98.384  1.00  0.00              
ATOM    197  C   GLU    25     -16.095  12.050-100.067  1.00  0.00              
ATOM    198  O   GLU    25     -17.294  12.307-100.096  1.00  0.00              
ATOM    199  CG  GLU    25     -14.421  13.825 -96.988  1.00  0.00           C  
ATOM    200  CD  GLU    25     -14.566  15.260 -96.491  1.00  0.00           C  
ATOM    201  OE1 GLU    25     -13.773  16.137 -96.909  1.00  0.00           O  
ATOM    202  OE2 GLU    25     -15.487  15.515 -95.681  1.00  0.00           O  
ATOM    203  N   ALA    26     -15.424  11.633-101.140  1.00  0.00              
ATOM    204  CA  ALA    26     -16.115  11.505-102.412  1.00  0.00              
ATOM    205  CB  ALA    26     -15.097  11.525-103.537  1.00  0.00              
ATOM    206  C   ALA    26     -16.884  10.174-102.521  1.00  0.00              
ATOM    207  O   ALA    26     -17.830   9.984-103.285  1.00  0.00              
ATOM    208  N   LEU    27     -16.380   9.216-101.744  1.00  0.00              
ATOM    209  CA  LEU    27     -16.978   7.840-101.895  1.00  0.00              
ATOM    210  CB  LEU    27     -16.046   6.761-101.364  1.00  0.00              
ATOM    211  C   LEU    27     -18.410   7.954-101.298  1.00  0.00              
ATOM    212  O   LEU    27     -19.416   7.431-101.808  1.00  0.00              
ATOM    213  CG  LEU    27     -14.741   6.712-102.203  1.00  0.00           C  
ATOM    214  CD1 LEU    27     -13.880   5.605-101.596  1.00  0.00           C  
ATOM    215  CD2 LEU    27     -15.075   6.433-103.668  1.00  0.00           C  
ATOM    216  N   ALA    28     -18.443   8.671-100.176  1.00  0.00              
ATOM    217  CA  ALA    28     -19.728   8.790 -99.449  1.00  0.00              
ATOM    218  CB  ALA    28     -19.575   9.717 -98.244  1.00  0.00              
ATOM    219  C   ALA    28     -20.899   9.353-100.215  1.00  0.00              
ATOM    220  O   ALA    28     -22.046   9.134 -99.832  1.00  0.00              
ATOM    221  N   VAL    29     -20.621  10.031-101.320  1.00  0.00              
ATOM    222  CA  VAL    29     -21.653  10.644-102.150  1.00  0.00              
ATOM    223  CB  VAL    29     -21.152  11.851-103.002  1.00  0.00              
ATOM    224  C   VAL    29     -22.269   9.602-103.181  1.00  0.00              
ATOM    225  O   VAL    29     -23.389   9.658-103.678  1.00  0.00              
ATOM    226  CG1 VAL    29     -22.273  12.385-103.919  1.00  0.00           C  
ATOM    227  CG2 VAL    29     -20.677  12.972-102.076  1.00  0.00           C  
ATOM    228  N   ALA    30     -21.380   8.668-103.519  1.00  0.00              
ATOM    229  CA  ALA    30     -21.901   7.736-104.584  1.00  0.00              
ATOM    230  CB  ALA    30     -20.712   7.151-105.322  1.00  0.00              
ATOM    231  C   ALA    30     -22.794   6.638-103.834  1.00  0.00              
ATOM    232  O   ALA    30     -23.874   6.171-104.182  1.00  0.00              
ATOM    233  N   LEU    31     -22.129   6.192-102.769  1.00  0.00              
ATOM    234  CA  LEU    31     -22.909   5.021-102.124  1.00  0.00              
ATOM    235  CB  LEU    31     -21.859   4.196-101.394  1.00  0.00              
ATOM    236  C   LEU    31     -24.289   5.516-101.485  1.00  0.00              
ATOM    237  O   LEU    31     -25.390   4.976-101.529  1.00  0.00              
ATOM    238  CG  LEU    31     -20.756   3.689-102.324  1.00  0.00           C  
ATOM    239  CD1 LEU    31     -19.765   2.870-101.536  1.00  0.00           C  
ATOM    240  CD2 LEU    31     -21.360   2.865-103.455  1.00  0.00           C  
ATOM    241  N   ARG    32     -24.056   6.612-100.764  1.00  0.00              
ATOM    242  CA  ARG    32     -25.354   7.014-100.006  1.00  0.00              
ATOM    243  CB  ARG    32     -24.950   8.057 -98.968  1.00  0.00              
ATOM    244  C   ARG    32     -26.455   7.625-100.848  1.00  0.00              
ATOM    245  O   ARG    32     -27.654   7.540-100.603  1.00  0.00              
ATOM    246  CG  ARG    32     -26.071   8.474 -98.038  1.00  0.00           C  
ATOM    247  CD  ARG    32     -25.575   9.427 -96.958  1.00  0.00           C  
ATOM    248  NE  ARG    32     -24.623   8.787 -96.055  1.00  0.00           N  
ATOM    249  CZ  ARG    32     -23.331   9.104 -95.966  1.00  0.00           C  
ATOM    250  NH1 ARG    32     -22.815  10.066 -96.727  1.00  0.00           N  
ATOM    251  NH2 ARG    32     -22.551   8.445 -95.119  1.00  0.00           N  
ATOM    252  N   HIS    33     -25.983   8.267-101.916  1.00  0.00              
ATOM    253  CA  HIS    33     -27.067   8.971-102.777  1.00  0.00              
ATOM    254  CB  HIS    33     -26.512  10.222-103.532  1.00  0.00              
ATOM    255  C   HIS    33     -27.838   7.848-103.597  1.00  0.00              
ATOM    256  O   HIS    33     -29.050   7.870-103.784  1.00  0.00              
ATOM    257  CG  HIS    33     -26.305  11.418-102.638  1.00  0.00           C  
ATOM    258  ND1 HIS    33     -27.318  12.301-102.329  1.00  0.00           N  
ATOM    259  CD2 HIS    33     -25.218  11.846-101.951  1.00  0.00           C  
ATOM    260  CE1 HIS    33     -26.850  13.251-101.532  1.00  0.00           C  
ATOM    261  NE2 HIS    33     -25.580  12.995-101.283  1.00  0.00           N  
ATOM    262  N   HIS    34     -27.050   6.902-104.107  1.00  0.00              
ATOM    263  CA  HIS    34     -27.703   5.889-104.907  1.00  0.00              
ATOM    264  CB  HIS    34     -26.639   5.154-105.784  1.00  0.00              
ATOM    265  C   HIS    34     -28.201   4.667-104.224  1.00  0.00              
ATOM    266  O   HIS    34     -27.793   3.557-104.553  1.00  0.00              
ATOM    267  CG  HIS    34     -26.052   6.022-106.866  1.00  0.00           C  
ATOM    268  ND1 HIS    34     -26.655   6.194-108.094  1.00  0.00           N  
ATOM    269  CD2 HIS    34     -24.945   6.805-106.886  1.00  0.00           C  
ATOM    270  CE1 HIS    34     -25.918   7.002-108.842  1.00  0.00           C  
ATOM    271  NE2 HIS    34     -24.878   7.391-108.130  1.00  0.00           N  
ATOM    272  N   ALA    35     -28.999   4.873-103.188  1.00  0.00              
ATOM    273  CA  ALA    35     -29.346   3.683-102.283  1.00  0.00              
ATOM    274  CB  ALA    35     -29.237   3.874-100.780  1.00  0.00              
ATOM    275  C   ALA    35     -30.243   2.470-102.532  1.00  0.00              
ATOM    276  O   ALA    35     -29.805   1.378-102.897  1.00  0.00              
ATOM    277  N   GLY    36     -31.537   2.678-102.301  1.00  0.00              
ATOM    278  CA  GLY    36     -32.495   1.567-102.516  1.00  0.00              
ATOM    279  C   GLY    36     -33.711   2.094-103.355  1.00  0.00              
ATOM    280  O   GLY    36     -34.048   3.256-103.141  1.00  0.00              
ATOM    281  N   ARG    37     -34.481   1.210-103.974  1.00  0.00              
ATOM    282  CA  ARG    37     -35.840   1.590-104.321  1.00  0.00              
ATOM    283  CB  ARG    37     -36.254   0.784-105.551  1.00  0.00              
ATOM    284  C   ARG    37     -36.941   2.152-103.405  1.00  0.00              
ATOM    285  O   ARG    37     -37.515   3.219-103.638  1.00  0.00              
ATOM    286  CG  ARG    37     -36.165  -0.729-105.313  1.00  0.00           C  
ATOM    287  CD  ARG    37     -37.545  -1.266-104.945  1.00  0.00           C  
ATOM    288  NE  ARG    37     -38.356  -1.470-106.142  1.00  0.00           N  
ATOM    289  CZ  ARG    37     -39.682  -1.416-106.205  1.00  0.00           C  
ATOM    290  NH1 ARG    37     -40.410  -1.167-105.141  1.00  0.00           N  
ATOM    291  NH2 ARG    37     -40.258  -1.630-107.379  1.00  0.00           N  
ATOM    292  N   SER    38     -37.220   1.394-102.354  1.00  0.00              
ATOM    293  CA  SER    38     -38.288   1.790-101.420  1.00  0.00              
ATOM    294  CB  SER    38     -38.930   0.524-100.832  1.00  0.00              
ATOM    295  C   SER    38     -37.493   2.127-100.157  1.00  0.00              
ATOM    296  O   SER    38     -37.278   1.287 -99.285  1.00  0.00              
ATOM    297  OG  SER    38     -38.000  -0.259-100.104  1.00  0.00           O  
ATOM    298  N   THR    39     -37.034   3.369-100.095  1.00  0.00              
ATOM    299  CA  THR    39     -36.266   3.875 -98.969  1.00  0.00              
ATOM    300  CB  THR    39     -35.488   5.133 -99.378  1.00  0.00              
ATOM    301  C   THR    39     -36.755   4.333 -97.620  1.00  0.00              
ATOM    302  O   THR    39     -36.667   5.503 -97.235  1.00  0.00              
ATOM    303  OG1 THR    39     -34.591   4.802-100.441  1.00  0.00           O  
ATOM    304  CG2 THR    39     -34.696   5.678 -98.210  1.00  0.00           C  
ATOM    305  N   PRO    40     -37.299   3.358 -96.901  1.00  0.00              
ATOM    306  CA  PRO    40     -37.769   3.515 -95.497  1.00  0.00              
ATOM    307  CB  PRO    40     -38.891   2.508 -95.250  1.00  0.00              
ATOM    308  C   PRO    40     -36.499   3.419 -94.611  1.00  0.00              
ATOM    309  O   PRO    40     -35.429   2.972 -95.032  1.00  0.00              
ATOM    310  CG  PRO    40     -38.414   1.326 -96.012  1.00  0.00           C  
ATOM    311  CD  PRO    40     -37.950   1.952 -97.327  1.00  0.00           C  
ATOM    312  N   PRO    41     -36.657   3.901 -93.394  1.00  0.00              
ATOM    313  CA  PRO    41     -35.477   3.734 -92.471  1.00  0.00              
ATOM    314  CB  PRO    41     -34.376   3.100 -91.626  1.00  0.00              
ATOM    315  C   PRO    41     -34.587   4.811 -92.198  1.00  0.00              
ATOM    316  O   PRO    41     -33.835   5.169 -93.122  1.00  0.00              
ATOM    317  CG  PRO    41     -34.031   4.078 -90.551  1.00  0.00           C  
ATOM    318  CD  PRO    41     -35.271   4.917 -90.342  1.00  0.00           C  
ATOM    319  N   PRO    42     -34.540   5.388 -90.980  1.00  0.00              
ATOM    320  CA  PRO    42     -33.752   6.526 -90.552  1.00  0.00              
ATOM    321  CB  PRO    42     -33.682   6.469 -89.012  1.00  0.00              
ATOM    322  C   PRO    42     -32.364   6.591 -90.964  1.00  0.00              
ATOM    323  O   PRO    42     -31.605   5.636 -90.799  1.00  0.00              
ATOM    324  CG  PRO    42     -34.975   5.763 -88.679  1.00  0.00           C  
ATOM    325  CD  PRO    42     -35.032   4.633 -89.693  1.00  0.00           C  
ATOM    326  N   PRO    43     -31.992   7.726 -91.555  1.00  0.00              
ATOM    327  CA  PRO    43     -30.519   7.904 -91.999  1.00  0.00              
ATOM    328  CB  PRO    43     -29.755   7.213 -93.124  1.00  0.00              
ATOM    329  C   PRO    43     -31.139   9.300 -92.453  1.00  0.00              
ATOM    330  O   PRO    43     -32.209   9.460 -93.029  1.00  0.00              
ATOM    331  CG  PRO    43     -29.970   5.761 -92.813  1.00  0.00           C  
ATOM    332  CD  PRO    43     -31.448   5.710 -92.461  1.00  0.00           C  
ATOM    333  N   ARG    44     -30.421  10.294 -91.968  1.00  0.00              
ATOM    334  CA  ARG    44     -30.951  11.666 -92.321  1.00  0.00              
ATOM    335  CB  ARG    44     -31.366  12.302 -93.652  1.00  0.00              
ATOM    336  C   ARG    44     -31.185  12.104 -90.842  1.00  0.00              
ATOM    337  O   ARG    44     -30.485  12.956 -90.308  1.00  0.00              
ATOM    338  CG  ARG    44     -30.791  13.690 -93.893  1.00  0.00           C  
ATOM    339  CD  ARG    44     -29.267  13.642 -93.982  1.00  0.00           C  
ATOM    340  NE  ARG    44     -28.805  12.768 -95.061  1.00  0.00           N  
ATOM    341  CZ  ARG    44     -28.957  13.024 -96.359  1.00  0.00           C  
ATOM    342  NH1 ARG    44     -29.563  14.136 -96.756  1.00  0.00           N  
ATOM    343  NH2 ARG    44     -28.500  12.164 -97.261  1.00  0.00           N  
ATOM    344  N   LYS    45     -32.251  11.563 -90.265  1.00  0.00              
ATOM    345  CA  LYS    45     -32.589  11.857 -88.898  1.00  0.00              
ATOM    346  CB  LYS    45     -33.983  11.329 -88.700  1.00  0.00              
ATOM    347  C   LYS    45     -31.464  11.457 -87.809  1.00  0.00              
ATOM    348  O   LYS    45     -31.090  12.062 -86.810  1.00  0.00              
ATOM    349  CG  LYS    45     -34.782  11.771 -87.491  1.00  0.00           C  
ATOM    350  CD  LYS    45     -36.106  10.979 -87.441  1.00  0.00           C  
ATOM    351  CE  LYS    45     -37.021  11.243 -88.623  1.00  0.00           C  
ATOM    352  NZ  LYS    45     -37.850  10.066 -88.981  1.00  0.00           N  
ATOM    353  N   ALA    46     -31.055  10.221 -88.095  1.00  0.00              
ATOM    354  CA  ALA    46     -30.108   9.754 -86.932  1.00  0.00              
ATOM    355  CB  ALA    46     -30.060   8.239 -86.988  1.00  0.00              
ATOM    356  C   ALA    46     -28.638  10.236 -87.122  1.00  0.00              
ATOM    357  O   ALA    46     -27.778  10.340 -86.254  1.00  0.00              
ATOM    358  N   ALA    47     -28.394  10.486 -88.408  1.00  0.00              
ATOM    359  CA  ALA    47     -26.902  10.851 -88.650  1.00  0.00              
ATOM    360  CB  ALA    47     -26.544  10.511 -90.085  1.00  0.00              
ATOM    361  C   ALA    47     -26.788  12.415 -88.350  1.00  0.00              
ATOM    362  O   ALA    47     -25.849  12.978 -87.798  1.00  0.00              
ATOM    363  N   ALA    48     -27.827  13.079 -88.856  1.00  0.00              
ATOM    364  CA  ALA    48     -27.682  14.570 -88.691  1.00  0.00              
ATOM    365  CB  ALA    48     -28.771  15.192 -89.545  1.00  0.00              
ATOM    366  C   ALA    48     -27.756  15.031 -87.145  1.00  0.00              
ATOM    367  O   ALA    48     -27.130  15.908 -86.560  1.00  0.00              
ATOM    368  N   PHE    49     -28.759  14.363 -86.575  1.00  0.00              
ATOM    369  CA  PHE    49     -28.960  14.943 -85.132  1.00  0.00              
ATOM    370  CB  PHE    49     -30.409  14.634 -84.734  1.00  0.00              
ATOM    371  C   PHE    49     -28.312  13.838 -84.353  1.00  0.00              
ATOM    372  O   PHE    49     -29.090  12.932 -84.072  1.00  0.00              
ATOM    373  CG  PHE    49     -30.670  14.681 -83.256  1.00  0.00           C  
ATOM    374  CD1 PHE    49     -30.738  15.913 -82.605  1.00  0.00           C  
ATOM    375  CD2 PHE    49     -30.755  13.507 -82.518  1.00  0.00           C  
ATOM    376  CE1 PHE    49     -30.944  16.002 -81.225  1.00  0.00           C  
ATOM    377  CE2 PHE    49     -30.973  13.566 -81.136  1.00  0.00           C  
ATOM    378  CZ  PHE    49     -31.068  14.822 -80.509  1.00  0.00           C  
ATOM    379  N   CYS    50     -27.015  13.796 -84.071  1.00  0.00              
ATOM    380  CA  CYS    50     -26.596  12.533 -83.389  1.00  0.00              
ATOM    381  CB  CYS    50     -25.527  12.601 -84.486  1.00  0.00              
ATOM    382  C   CYS    50     -26.664  13.020 -81.863  1.00  0.00              
ATOM    383  O   CYS    50     -25.832  13.706 -81.310  1.00  0.00              
ATOM    384  SG  CYS    50     -24.275  11.321 -84.377  1.00  0.00           S  
ATOM    385  N   SER    51     -27.760  12.585 -81.255  1.00  0.00              
ATOM    386  CA  SER    51     -27.895  12.883 -79.835  1.00  0.00              
ATOM    387  CB  SER    51     -27.001  12.007 -78.949  1.00  0.00              
ATOM    388  C   SER    51     -27.875  14.268 -79.312  1.00  0.00              
ATOM    389  O   SER    51     -27.218  14.560 -78.317  1.00  0.00              
ATOM    390  OG  SER    51     -27.122  10.637 -79.300  1.00  0.00           O  
ATOM    391  N   ALA    52     -28.516  15.161 -80.050  1.00  0.00              
ATOM    392  CA  ALA    52     -28.382  16.652 -79.766  1.00  0.00              
ATOM    393  CB  ALA    52     -27.787  17.635 -80.760  1.00  0.00              
ATOM    394  C   ALA    52     -29.693  17.097 -79.210  1.00  0.00              
ATOM    395  O   ALA    52     -30.571  16.251 -79.136  1.00  0.00              
ATOM    396  N   THR    53     -29.912  18.361 -78.869  1.00  0.00              
ATOM    397  CA  THR    53     -31.259  18.697 -78.354  1.00  0.00              
ATOM    398  CB  THR    53     -30.881  19.973 -77.552  1.00  0.00              
ATOM    399  C   THR    53     -32.336  18.955 -79.286  1.00  0.00              
ATOM    400  O   THR    53     -32.011  19.429 -80.380  1.00  0.00              
ATOM    401  OG1 THR    53     -29.747  19.701 -76.714  1.00  0.00           O  
ATOM    402  CG2 THR    53     -32.037  20.438 -76.680  1.00  0.00           C  
ATOM    403  N   ALA    54     -33.590  18.682 -78.941  1.00  0.00              
ATOM    404  CA  ALA    54     -34.707  19.056 -79.914  1.00  0.00              
ATOM    405  CB  ALA    54     -34.974  18.131 -81.079  1.00  0.00              
ATOM    406  C   ALA    54     -35.924  19.029 -78.904  1.00  0.00              
ATOM    407  O   ALA    54     -36.254  18.051 -78.231  1.00  0.00              
ATOM    408  N   PRO    55     -36.520  20.210 -78.817  1.00  0.00              
ATOM    409  CA  PRO    55     -37.619  20.372 -77.856  1.00  0.00              
ATOM    410  CB  PRO    55     -38.043  19.604 -76.612  1.00  0.00              
ATOM    411  C   PRO    55     -37.293  21.933 -77.537  1.00  0.00              
ATOM    412  O   PRO    55     -36.257  22.539 -77.843  1.00  0.00              
ATOM    413  CG  PRO    55     -36.722  19.330 -75.975  1.00  0.00           C  
ATOM    414  CD  PRO    55     -35.911  18.827 -77.159  1.00  0.00           C  
ATOM    415  N   PRO    56     -38.437  22.538 -77.236  1.00  0.00              
ATOM    416  CA  PRO    56     -38.702  23.861 -76.803  1.00  0.00              
ATOM    417  CB  PRO    56     -39.910  23.901 -75.876  1.00  0.00              
ATOM    418  C   PRO    56     -37.552  24.584 -76.207  1.00  0.00              
ATOM    419  O   PRO    56     -36.471  24.023 -76.103  1.00  0.00              
ATOM    420  CG  PRO    56     -40.509  22.550 -76.000  1.00  0.00           C  
ATOM    421  CD  PRO    56     -39.421  21.587 -76.204  1.00  0.00           C  
ATOM    422  N   ALA    57     -37.656  25.906 -76.171  1.00  0.00              
ATOM    423  CA  ALA    57     -36.816  26.970 -75.698  1.00  0.00              
ATOM    424  CB  ALA    57     -37.489  28.340 -75.653  1.00  0.00              
ATOM    425  C   ALA    57     -36.104  26.893 -74.219  1.00  0.00              
ATOM    426  O   ALA    57     -36.679  26.519 -73.196  1.00  0.00              
ATOM    427  N   ALA    58     -34.829  27.264 -74.230  1.00  0.00              
ATOM    428  CA  ALA    58     -34.138  27.331 -73.025  1.00  0.00              
ATOM    429  CB  ALA    58     -32.783  26.687 -73.297  1.00  0.00              
ATOM    430  C   ALA    58     -33.576  28.097 -71.875  1.00  0.00              
ATOM    431  O   ALA    58     -32.721  27.648 -71.102  1.00  0.00              
ATOM    432  N   PRO    59     -34.194  29.250 -71.626  1.00  0.00              
ATOM    433  CA  PRO    59     -33.851  30.066 -70.402  1.00  0.00              
ATOM    434  CB  PRO    59     -35.119  30.858 -69.982  1.00  0.00              
ATOM    435  C   PRO    59     -33.012  29.356 -69.187  1.00  0.00              
ATOM    436  O   PRO    59     -31.886  29.719 -68.811  1.00  0.00              
ATOM    437  CG  PRO    59     -36.182  30.479 -70.922  1.00  0.00           C  
ATOM    438  CD  PRO    59     -35.752  29.279 -71.723  1.00  0.00           C  
ATOM    439  N   SER    60     -33.802  28.612 -68.417  1.00  0.00              
ATOM    440  CA  SER    60     -33.055  27.950 -67.347  1.00  0.00              
ATOM    441  CB  SER    60     -33.287  28.924 -66.177  1.00  0.00              
ATOM    442  C   SER    60     -34.091  26.846 -67.374  1.00  0.00              
ATOM    443  O   SER    60     -35.211  27.020 -66.901  1.00  0.00              
ATOM    444  OG  SER    60     -33.097  28.282 -64.914  1.00  0.00           O  
ATOM    445  N   ARG    61     -33.708  25.687 -67.891  1.00  0.00              
ATOM    446  CA  ARG    61     -34.671  24.586 -68.060  1.00  0.00              
ATOM    447  CB  ARG    61     -34.785  24.122 -69.501  1.00  0.00              
ATOM    448  C   ARG    61     -35.018  23.964 -66.520  1.00  0.00              
ATOM    449  O   ARG    61     -36.092  23.827 -65.930  1.00  0.00              
ATOM    450  CG  ARG    61     -35.118  25.270 -70.478  1.00  0.00           C  
ATOM    451  CD  ARG    61     -35.380  24.772 -71.900  1.00  0.00           C  
ATOM    452  NE  ARG    61     -35.692  25.900 -72.798  1.00  0.00           N  
ATOM    453  CZ  ARG    61     -36.929  26.334 -73.024  1.00  0.00           C  
ATOM    454  NH1 ARG    61     -37.985  25.760 -72.449  1.00  0.00           N  
ATOM    455  NH2 ARG    61     -37.128  27.364 -73.840  1.00  0.00           N  
ATOM    456  N   ALA    62     -33.871  23.482 -66.061  1.00  0.00              
ATOM    457  CA  ALA    62     -34.126  22.808 -64.746  1.00  0.00              
ATOM    458  CB  ALA    62     -33.176  21.614 -64.670  1.00  0.00              
ATOM    459  C   ALA    62     -33.061  23.620 -63.800  1.00  0.00              
ATOM    460  O   ALA    62     -31.906  23.256 -63.542  1.00  0.00              
ATOM    461  N   GLY    63     -33.588  24.757 -63.275  1.00  0.00              
ATOM    462  CA  GLY    63     -33.058  25.477 -62.260  1.00  0.00              
ATOM    463  C   GLY    63     -32.395  25.082 -61.027  1.00  0.00              
ATOM    464  O   GLY    63     -32.803  24.072 -60.495  1.00  0.00              
ATOM    465  N   GLY    64     -31.363  25.781 -60.561  1.00  0.00              
ATOM    466  CA  GLY    64     -30.608  25.347 -59.358  1.00  0.00              
ATOM    467  C   GLY    64     -29.773  24.131 -59.273  1.00  0.00              
ATOM    468  O   GLY    64     -30.433  23.313 -58.619  1.00  0.00              
ATOM    469  N   VAL    65     -28.564  23.854 -59.769  1.00  0.00              
ATOM    470  CA  VAL    65     -28.021  22.562 -59.351  1.00  0.00              
ATOM    471  CB  VAL    65     -27.538  22.028 -60.715  1.00  0.00              
ATOM    472  C   VAL    65     -27.144  22.760 -57.943  1.00  0.00              
ATOM    473  O   VAL    65     -27.139  22.124 -56.887  1.00  0.00              
ATOM    474  CG1 VAL    65     -28.729  21.665 -61.583  1.00  0.00           C  
ATOM    475  CG2 VAL    65     -26.665  23.065 -61.415  1.00  0.00           C  
ATOM    476  N   SER    66     -26.286  23.736 -58.206  1.00  0.00              
ATOM    477  CA  SER    66     -25.349  23.902 -57.004  1.00  0.00              
ATOM    478  CB  SER    66     -23.937  24.195 -57.537  1.00  0.00              
ATOM    479  C   SER    66     -25.927  25.498 -56.945  1.00  0.00              
ATOM    480  O   SER    66     -25.977  26.312 -57.864  1.00  0.00              
ATOM    481  OG  SER    66     -23.902  25.357 -58.346  1.00  0.00           O  
ATOM    482  N   GLY    67     -26.367  25.772 -55.725  1.00  0.00              
ATOM    483  CA  GLY    67     -26.994  26.869 -55.292  1.00  0.00              
ATOM    484  C   GLY    67     -25.990  27.921 -55.193  1.00  0.00              
ATOM    485  O   GLY    67     -26.040  28.682 -56.162  1.00  0.00              
ATOM    486  N   LEU    68     -25.083  28.035 -54.225  1.00  0.00              
ATOM    487  CA  LEU    68     -24.182  29.067 -53.986  1.00  0.00              
ATOM    488  CB  LEU    68     -23.997  30.572 -53.852  1.00  0.00              
ATOM    489  C   LEU    68     -23.219  28.574 -52.835  1.00  0.00              
ATOM    490  O   LEU    68     -23.205  28.948 -51.651  1.00  0.00              
ATOM    491  CG  LEU    68     -23.992  31.319 -55.189  1.00  0.00           C  
ATOM    492  CD1 LEU    68     -23.889  32.813 -54.954  1.00  0.00           C  
ATOM    493  CD2 LEU    68     -22.826  30.821 -56.046  1.00  0.00           C  
ATOM    494  N   ARG    69     -22.301  27.765 -53.346  1.00  0.00              
ATOM    495  CA  ARG    69     -21.208  27.161 -52.583  1.00  0.00              
ATOM    496  CB  ARG    69     -20.737  25.875 -53.261  1.00  0.00              
ATOM    497  C   ARG    69     -20.005  28.113 -52.868  1.00  0.00              
ATOM    498  O   ARG    69     -19.111  27.938 -53.695  1.00  0.00              
ATOM    499  CG  ARG    69     -21.836  24.969 -53.690  1.00  0.00           C  
ATOM    500  CD  ARG    69     -21.605  23.575 -53.150  1.00  0.00           C  
ATOM    501  NE  ARG    69     -22.746  22.740 -53.488  1.00  0.00           N  
ATOM    502  CZ  ARG    69     -23.963  22.917 -52.986  1.00  0.00           C  
ATOM    503  NH1 ARG    69     -24.193  23.901 -52.121  1.00  0.00           N  
ATOM    504  NH2 ARG    69     -24.960  22.137 -53.377  1.00  0.00           N  
ATOM    505  N   PRO    70     -20.087  29.198 -52.085  1.00  0.00              
ATOM    506  CA  PRO    70     -19.082  30.265 -52.045  1.00  0.00              
ATOM    507  CB  PRO    70     -17.834  30.600 -51.196  1.00  0.00              
ATOM    508  C   PRO    70     -18.738  30.738 -53.501  1.00  0.00              
ATOM    509  O   PRO    70     -17.836  30.286 -54.203  1.00  0.00              
ATOM    510  CG  PRO    70     -16.690  30.299 -52.112  1.00  0.00           C  
ATOM    511  CD  PRO    70     -17.128  29.158 -52.979  1.00  0.00           C  
ATOM    512  N   ALA    71     -19.563  31.691 -53.892  1.00  0.00              
ATOM    513  CA  ALA    71     -19.645  32.261 -55.230  1.00  0.00              
ATOM    514  CB  ALA    71     -20.470  31.830 -56.432  1.00  0.00              
ATOM    515  C   ALA    71     -19.940  33.627 -54.709  1.00  0.00              
ATOM    516  O   ALA    71     -21.084  33.722 -54.256  1.00  0.00              
ATOM    517  N   PRO    72     -19.104  34.638 -54.766  1.00  0.00              
ATOM    518  CA  PRO    72     -19.258  35.929 -54.315  1.00  0.00              
ATOM    519  CB  PRO    72     -19.992  36.866 -55.268  1.00  0.00              
ATOM    520  C   PRO    72     -20.062  36.145 -53.082  1.00  0.00              
ATOM    521  O   PRO    72     -21.093  36.833 -53.083  1.00  0.00              
ATOM    522  CG  PRO    72     -21.197  36.147 -55.734  1.00  0.00           C  
ATOM    523  CD  PRO    72     -21.082  34.711 -55.309  1.00  0.00           C  
ATOM    524  N   GLY    73     -19.504  35.669 -51.978  1.00  0.00              
ATOM    525  CA  GLY    73     -20.035  35.707 -50.602  1.00  0.00              
ATOM    526  C   GLY    73     -20.090  36.857 -49.568  1.00  0.00              
ATOM    527  O   GLY    73     -20.166  36.565 -48.376  1.00  0.00              
ATOM    528  N   THR    74     -20.464  38.047 -50.031  1.00  0.00              
ATOM    529  CA  THR    74     -20.732  39.195 -49.265  1.00  0.00              
ATOM    530  CB  THR    74     -19.707  40.336 -49.117  1.00  0.00              
ATOM    531  C   THR    74     -21.220  40.073 -50.483  1.00  0.00              
ATOM    532  O   THR    74     -20.523  40.904 -51.060  1.00  0.00              
ATOM    533  OG1 THR    74     -19.320  40.793 -50.416  1.00  0.00           O  
ATOM    534  CG2 THR    74     -18.467  39.847 -48.362  1.00  0.00           C  
ATOM    535  N   ARG    75     -22.466  39.797 -50.842  1.00  0.00              
ATOM    536  CA  ARG    75     -23.209  40.477 -51.845  1.00  0.00              
ATOM    537  CB  ARG    75     -24.495  39.751 -52.264  1.00  0.00              
ATOM    538  C   ARG    75     -23.698  41.870 -51.709  1.00  0.00              
ATOM    539  O   ARG    75     -24.772  42.061 -51.130  1.00  0.00              
ATOM    540  CG  ARG    75     -25.435  40.581 -53.135  1.00  0.00           C  
ATOM    541  CD  ARG    75     -25.860  39.834 -54.395  1.00  0.00           C  
ATOM    542  NE  ARG    75     -24.706  39.440 -55.200  1.00  0.00           N  
ATOM    543  CZ  ARG    75     -24.577  38.268 -55.823  1.00  0.00           C  
ATOM    544  NH1 ARG    75     -25.534  37.352 -55.744  1.00  0.00           N  
ATOM    545  NH2 ARG    75     -23.476  38.004 -56.523  1.00  0.00           N  
ATOM    546  N   GLU    76     -22.952  42.899 -52.123  1.00  0.00              
ATOM    547  CA  GLU    76     -23.246  44.275 -51.914  1.00  0.00              
ATOM    548  CB  GLU    76     -24.264  45.033 -52.774  1.00  0.00              
ATOM    549  C   GLU    76     -23.385  44.728 -50.549  1.00  0.00              
ATOM    550  O   GLU    76     -24.148  45.637 -50.257  1.00  0.00              
ATOM    551  CG  GLU    76     -23.907  44.869 -54.272  1.00  0.00           C  
ATOM    552  CD  GLU    76     -24.962  45.290 -55.306  1.00  0.00           C  
ATOM    553  OE1 GLU    76     -25.935  45.979 -55.000  1.00  0.00           O  
ATOM    554  OE2 GLU    76     -24.824  44.895 -56.459  1.00  0.00           O  
ATOM    555  N   GLU    77     -22.759  44.018 -49.608  1.00  0.00              
ATOM    556  CA  GLU    77     -22.977  44.322 -48.124  1.00  0.00              
ATOM    557  CB  GLU    77     -22.221  45.617 -47.795  1.00  0.00              
ATOM    558  C   GLU    77     -24.305  43.705 -47.704  1.00  0.00              
ATOM    559  O   GLU    77     -24.367  42.712 -46.969  1.00  0.00              
ATOM    560  CG  GLU    77     -21.444  45.540 -46.480  1.00  0.00           C  
ATOM    561  CD  GLU    77     -20.703  46.829 -46.132  1.00  0.00           C  
ATOM    562  OE1 GLU    77     -19.866  47.282 -46.944  1.00  0.00           O  
ATOM    563  OE2 GLU    77     -20.958  47.382 -45.038  1.00  0.00           O  
ATOM    564  N   GLN    78     -25.374  44.262 -48.259  1.00  0.00              
ATOM    565  CA  GLN    78     -26.729  43.723 -47.988  1.00  0.00              
ATOM    566  CB  GLN    78     -27.554  44.731 -48.790  1.00  0.00              
ATOM    567  C   GLN    78     -27.012  42.536 -49.006  1.00  0.00              
ATOM    568  O   GLN    78     -27.233  42.827 -50.171  1.00  0.00              
ATOM    569  CG  GLN    78     -27.151  46.185 -48.580  1.00  0.00           C  
ATOM    570  CD  GLN    78     -27.291  46.632 -47.138  1.00  0.00           C  
ATOM    571  OE1 GLN    78     -28.323  46.407 -46.506  1.00  0.00           O  
ATOM    572  NE2 GLN    78     -26.254  47.277 -46.614  1.00  0.00           N  
ATOM    573  N   LEU    79     -27.153  41.300 -48.544  1.00  0.00              
ATOM    574  CA  LEU    79     -27.434  40.307 -49.504  1.00  0.00              
ATOM    575  CB  LEU    79     -27.338  39.004 -48.710  1.00  0.00              
ATOM    576  C   LEU    79     -28.791  40.273 -50.204  1.00  0.00              
ATOM    577  O   LEU    79     -28.963  39.492 -51.137  1.00  0.00              
ATOM    578  CG  LEU    79     -25.941  38.664 -48.204  1.00  0.00           C  
ATOM    579  CD1 LEU    79     -26.015  37.452 -47.276  1.00  0.00           C  
ATOM    580  CD2 LEU    79     -25.021  38.400 -49.395  1.00  0.00           C  
ATOM    581  N   THR    80     -29.771  41.037 -49.740  1.00  0.00              
ATOM    582  CA  THR    80     -31.078  40.950 -50.373  1.00  0.00              
ATOM    583  CB  THR    80     -32.117  40.611 -49.228  1.00  0.00              
ATOM    584  C   THR    80     -31.518  42.149 -51.098  1.00  0.00              
ATOM    585  O   THR    80     -32.695  42.322 -51.391  1.00  0.00              
ATOM    586  OG1 THR    80     -32.062  41.787 -48.331  1.00  0.00           O  
ATOM    587  CG2 THR    80     -31.708  39.306 -48.503  1.00  0.00           C  
ATOM    588  N   GLN    81     -30.560  42.970 -51.497  1.00  0.00              
ATOM    589  CA  GLN    81     -30.777  44.202 -52.315  1.00  0.00              
ATOM    590  CB  GLN    81     -29.534  45.007 -52.801  1.00  0.00              
ATOM    591  C   GLN    81     -31.376  43.862 -53.684  1.00  0.00              
ATOM    592  O   GLN    81     -30.762  43.124 -54.463  1.00  0.00              
ATOM    593  CG  GLN    81     -28.359  45.211 -51.804  1.00  0.00           C  
ATOM    594  CD  GLN    81     -27.499  43.961 -51.673  1.00  0.00           C  
ATOM    595  OE1 GLN    81     -27.819  42.876 -52.186  1.00  0.00           O  
ATOM    596  NE2 GLN    81     -26.302  44.046 -51.087  1.00  0.00           N  
ATOM    597  N   SER    82     -32.565  44.392 -53.962  1.00  0.00              
ATOM    598  CA  SER    82     -33.262  44.145 -55.191  1.00  0.00              
ATOM    599  CB  SER    82     -34.663  44.660 -54.813  1.00  0.00              
ATOM    600  C   SER    82     -33.131  44.567 -56.533  1.00  0.00              
ATOM    601  O   SER    82     -33.968  45.260 -57.119  1.00  0.00              
ATOM    602  OG  SER    82     -35.652  44.316 -55.774  1.00  0.00           O  
ATOM    603  N   VAL    83     -31.973  44.198 -57.069  1.00  0.00              
ATOM    604  CA  VAL    83     -31.641  44.759 -58.585  1.00  0.00              
ATOM    605  CB  VAL    83     -30.206  45.346 -58.590  1.00  0.00              
ATOM    606  C   VAL    83     -31.769  43.271 -59.423  1.00  0.00              
ATOM    607  O   VAL    83     -31.531  42.103 -59.111  1.00  0.00              
ATOM    608  CG1 VAL    83     -29.907  45.973 -59.948  1.00  0.00           C  
ATOM    609  CG2 VAL    83     -30.050  46.378 -57.480  1.00  0.00           C  
ATOM    610  N   LEU    84     -32.297  43.623 -60.586  1.00  0.00              
ATOM    611  CA  LEU    84     -32.917  42.420 -61.351  1.00  0.00              
ATOM    612  CB  LEU    84     -33.071  40.895 -61.163  1.00  0.00              
ATOM    613  C   LEU    84     -34.227  42.849 -62.117  1.00  0.00              
ATOM    614  O   LEU    84     -35.287  43.068 -61.522  1.00  0.00              
ATOM    615  CG  LEU    84     -31.803  40.160 -60.713  1.00  0.00           C  
ATOM    616  CD1 LEU    84     -32.117  38.712 -60.353  1.00  0.00           C  
ATOM    617  CD2 LEU    84     -30.707  40.236 -61.764  1.00  0.00           C  
ATOM    618  N   MET    85     -34.087  42.954 -63.438  1.00  0.00              
ATOM    619  CA  MET    85     -35.214  43.287 -64.310  1.00  0.00              
ATOM    620  CB  MET    85     -34.822  44.301 -65.394  1.00  0.00              
ATOM    621  C   MET    85     -34.613  42.034 -65.269  1.00  0.00              
ATOM    622  O   MET    85     -33.621  42.026 -65.989  1.00  0.00              
ATOM    623  CG  MET    85     -34.171  45.591 -64.871  1.00  0.00           C  
ATOM    624  SD  MET    85     -35.228  46.598 -63.805  1.00  0.00           S  
ATOM    625  CE  MET    85     -36.216  47.474 -65.024  1.00  0.00           C  
ATOM    626  N   VAL    86     -35.226  40.925 -64.869  1.00  0.00              
ATOM    627  CA  VAL    86     -35.502  39.622 -65.309  1.00  0.00              
ATOM    628  CB  VAL    86     -36.344  38.550 -64.577  1.00  0.00              
ATOM    629  C   VAL    86     -35.747  39.651 -66.763  1.00  0.00              
ATOM    630  O   VAL    86     -36.906  39.973 -66.998  1.00  0.00              
ATOM    631  CG1 VAL    86     -36.186  37.190 -65.261  1.00  0.00           C  
ATOM    632  CG2 VAL    86     -35.918  38.469 -63.116  1.00  0.00           C  
ATOM    633  N   GLU    87     -34.869  39.344 -67.728  1.00  0.00              
ATOM    634  CA  GLU    87     -35.393  39.243 -69.091  1.00  0.00              
ATOM    635  CB  GLU    87     -35.037  40.465 -69.950  1.00  0.00              
ATOM    636  C   GLU    87     -34.163  38.223 -69.686  1.00  0.00              
ATOM    637  O   GLU    87     -33.144  38.584 -70.298  1.00  0.00              
ATOM    638  CG  GLU    87     -35.395  40.329 -71.425  1.00  0.00           C  
ATOM    639  CD  GLU    87     -35.101  41.595 -72.216  1.00  0.00           C  
ATOM    640  OE1 GLU    87     -35.669  42.658 -71.872  1.00  0.00           O  
ATOM    641  OE2 GLU    87     -34.307  41.526 -73.182  1.00  0.00           O  
ATOM    642  N   PRO    88     -34.514  36.951 -69.559  1.00  0.00              
ATOM    643  CA  PRO    88     -33.853  35.903 -70.042  1.00  0.00              
ATOM    644  CB  PRO    88     -34.620  34.655 -69.594  1.00  0.00              
ATOM    645  C   PRO    88     -34.422  35.610 -71.540  1.00  0.00              
ATOM    646  O   PRO    88     -35.279  34.795 -71.862  1.00  0.00              
ATOM    647  CG  PRO    88     -36.048  35.139 -69.422  1.00  0.00           C  
ATOM    648  CD  PRO    88     -35.853  36.477 -68.808  1.00  0.00           C  
ATOM    649  N   SER    89     -33.852  36.440 -72.411  1.00  0.00              
ATOM    650  CA  SER    89     -34.224  36.174 -73.814  1.00  0.00              
ATOM    651  CB  SER    89     -33.676  34.874 -74.408  1.00  0.00              
ATOM    652  C   SER    89     -35.514  36.749 -74.329  1.00  0.00              
ATOM    653  O   SER    89     -35.520  37.308 -75.419  1.00  0.00              
ATOM    654  OG  SER    89     -32.285  35.004 -74.558  1.00  0.00           O  
ATOM    655  N   GLY    90     -36.541  36.793 -73.489  1.00  0.00              
ATOM    656  CA  GLY    90     -37.628  37.856 -73.966  1.00  0.00              
ATOM    657  C   GLY    90     -38.036  37.318 -75.326  1.00  0.00              
ATOM    658  O   GLY    90     -37.452  37.728 -76.342  1.00  0.00              
ATOM    659  N   PHE    91     -38.860  36.297 -75.254  1.00  0.00              
ATOM    660  CA  PHE    91     -39.337  35.524 -76.432  1.00  0.00              
ATOM    661  CB  PHE    91     -39.977  34.181 -76.098  1.00  0.00              
ATOM    662  C   PHE    91     -40.465  36.270 -77.234  1.00  0.00              
ATOM    663  O   PHE    91     -40.705  35.997 -78.420  1.00  0.00              
ATOM    664  CG  PHE    91     -40.274  33.358 -77.311  1.00  0.00           C  
ATOM    665  CD1 PHE    91     -39.240  32.902 -78.117  1.00  0.00           C  
ATOM    666  CD2 PHE    91     -41.584  33.079 -77.680  1.00  0.00           C  
ATOM    667  CE1 PHE    91     -39.503  32.184 -79.277  1.00  0.00           C  
ATOM    668  CE2 PHE    91     -41.854  32.362 -78.836  1.00  0.00           C  
ATOM    669  CZ  PHE    91     -40.814  31.915 -79.636  1.00  0.00           C  
ATOM    670  N   ARG    92     -41.193  37.157 -76.551  1.00  0.00              
ATOM    671  CA  ARG    92     -42.219  37.871 -77.226  1.00  0.00              
ATOM    672  CB  ARG    92     -43.520  37.831 -76.369  1.00  0.00              
ATOM    673  C   ARG    92     -42.081  39.402 -77.294  1.00  0.00              
ATOM    674  O   ARG    92     -43.046  40.153 -77.473  1.00  0.00              
ATOM    675  CG  ARG    92     -44.007  36.356 -76.274  1.00  0.00           C  
ATOM    676  CD  ARG    92     -45.292  36.289 -75.460  1.00  0.00           C  
ATOM    677  NE  ARG    92     -45.797  34.897 -75.459  1.00  0.00           N  
ATOM    678  CZ  ARG    92     -46.901  34.461 -74.890  1.00  0.00           C  
ATOM    679  NH1 ARG    92     -47.720  35.279 -74.219  1.00  0.00           N  
ATOM    680  NH2 ARG    92     -47.265  33.168 -74.955  1.00  0.00           N  
ATOM    681  N   SER    93     -40.845  39.859 -77.158  1.00  0.00              
ATOM    682  CA  SER    93     -40.612  41.315 -77.277  1.00  0.00              
ATOM    683  CB  SER    93     -39.156  41.653 -77.009  1.00  0.00              
ATOM    684  C   SER    93     -41.106  41.793 -78.576  1.00  0.00              
ATOM    685  O   SER    93     -41.017  41.117 -79.594  1.00  0.00              
ATOM    686  OG  SER    93     -39.042  43.047 -76.845  1.00  0.00           O  
ATOM    687  N   ASN    94     -41.664  42.993 -78.556  1.00  0.00              
ATOM    688  CA  ASN    94     -42.339  43.734 -79.644  1.00  0.00              
ATOM    689  CB  ASN    94     -43.421  44.741 -79.238  1.00  0.00              
ATOM    690  C   ASN    94     -41.514  44.825 -80.492  1.00  0.00              
ATOM    691  O   ASN    94     -41.359  46.000 -80.141  1.00  0.00              
ATOM    692  CG  ASN    94     -44.118  45.359 -80.433  1.00  0.00           C  
ATOM    693  OD1 ASN    94     -44.720  44.658 -81.248  1.00  0.00           O  
ATOM    694  ND2 ASN    94     -44.059  46.679 -80.534  1.00  0.00           N  
ATOM    695  N   GLU    95     -41.027  44.366 -81.640  1.00  0.00              
ATOM    696  CA  GLU    95     -40.304  45.157 -82.521  1.00  0.00              
ATOM    697  CB  GLU    95     -39.880  44.347 -83.760  1.00  0.00              
ATOM    698  C   GLU    95     -41.436  45.791 -83.468  1.00  0.00              
ATOM    699  O   GLU    95     -41.872  45.278 -84.476  1.00  0.00              
ATOM    700  CG  GLU    95     -39.212  43.029 -83.432  1.00  0.00           C  
ATOM    701  CD  GLU    95     -38.483  42.380 -84.605  1.00  0.00           C  
ATOM    702  OE1 GLU    95     -38.878  42.548 -85.779  1.00  0.00           O  
ATOM    703  OE2 GLU    95     -37.524  41.648 -84.313  1.00  0.00           O  
ATOM    704  N   GLU    96     -41.856  46.966 -83.017  1.00  0.00              
ATOM    705  CA  GLU    96     -42.818  47.685 -83.836  1.00  0.00              
ATOM    706  CB  GLU    96     -42.111  48.272 -85.070  1.00  0.00              
ATOM    707  C   GLU    96     -44.003  46.737 -84.293  1.00  0.00              
ATOM    708  O   GLU    96     -44.127  46.335 -85.429  1.00  0.00              
ATOM    709  CG  GLU    96     -41.125  49.395 -84.786  1.00  0.00           C  
ATOM    710  CD  GLU    96     -39.773  48.880 -84.400  1.00  0.00           C  
ATOM    711  OE1 GLU    96     -39.309  47.896 -85.030  1.00  0.00           O  
ATOM    712  OE2 GLU    96     -39.156  49.459 -83.475  1.00  0.00           O  
ATOM    713  N   THR    97     -44.835  46.404 -83.314  1.00  0.00              
ATOM    714  CA  THR    97     -45.967  45.570 -83.609  1.00  0.00              
ATOM    715  CB  THR    97     -47.095  46.412 -84.236  1.00  0.00              
ATOM    716  C   THR    97     -45.740  44.408 -84.566  1.00  0.00              
ATOM    717  O   THR    97     -46.308  44.468 -85.653  1.00  0.00              
ATOM    718  OG1 THR    97     -46.857  46.681 -85.624  1.00  0.00           O  
ATOM    719  CG2 THR    97     -47.199  47.773 -83.514  1.00  0.00           C  
ATOM    720  N   ALA    98     -44.905  43.430 -84.236  1.00  0.00              
ATOM    721  CA  ALA    98     -44.676  42.386 -85.231  1.00  0.00              
ATOM    722  CB  ALA    98     -43.632  41.539 -84.555  1.00  0.00              
ATOM    723  C   ALA    98     -45.768  41.558 -85.798  1.00  0.00              
ATOM    724  O   ALA    98     -45.774  41.083 -86.933  1.00  0.00              
ATOM    725  N   GLU    99     -46.772  41.386 -84.939  1.00  0.00              
ATOM    726  CA  GLU    99     -47.937  40.441 -85.405  1.00  0.00              
ATOM    727  CB  GLU    99     -48.904  40.092 -84.265  1.00  0.00              
ATOM    728  C   GLU    99     -48.646  41.068 -86.565  1.00  0.00              
ATOM    729  O   GLU    99     -49.055  40.320 -87.461  1.00  0.00              
ATOM    730  CG  GLU    99     -48.356  38.999 -83.356  1.00  0.00           C  
ATOM    731  CD  GLU    99     -47.433  39.516 -82.273  1.00  0.00           C  
ATOM    732  OE1 GLU    99     -47.034  40.703 -82.304  1.00  0.00           O  
ATOM    733  OE2 GLU    99     -47.049  38.704 -81.398  1.00  0.00           O  
ATOM    734  N   ASP   100     -48.665  42.391 -86.657  1.00  0.00              
ATOM    735  CA  ASP   100     -49.293  43.187 -87.656  1.00  0.00              
ATOM    736  CB  ASP   100     -50.639  43.689 -87.111  1.00  0.00              
ATOM    737  C   ASP   100     -48.464  43.647 -88.953  1.00  0.00              
ATOM    738  O   ASP   100     -48.826  43.603 -90.139  1.00  0.00              
ATOM    739  CG  ASP   100     -51.544  44.261 -88.197  1.00  0.00           C  
ATOM    740  OD1 ASP   100     -51.030  44.754 -89.222  1.00  0.00           O  
ATOM    741  OD2 ASP   100     -52.779  44.222 -88.022  1.00  0.00           O  
ATOM    742  N   ASN   101     -47.436  44.409 -88.614  1.00  0.00              
ATOM    743  CA  ASN   101     -46.919  45.353 -89.689  1.00  0.00              
ATOM    744  CB  ASN   101     -45.434  45.344 -89.244  1.00  0.00              
ATOM    745  C   ASN   101     -45.816  44.909 -90.741  1.00  0.00              
ATOM    746  O   ASN   101     -44.596  44.742 -90.729  1.00  0.00              
ATOM    747  CG  ASN   101     -44.864  43.941 -89.088  1.00  0.00           C  
ATOM    748  OD1 ASN   101     -45.137  43.244 -88.105  1.00  0.00           O  
ATOM    749  ND2 ASN   101     -44.056  43.525 -90.057  1.00  0.00           N  
ATOM    750  N   ARG   102     -46.546  44.847 -91.848  1.00  0.00              
ATOM    751  CA  ARG   102     -45.991  44.571 -93.292  1.00  0.00              
ATOM    752  CB  ARG   102     -47.006  44.435 -94.438  1.00  0.00              
ATOM    753  C   ARG   102     -45.750  46.044 -93.811  1.00  0.00              
ATOM    754  O   ARG   102     -46.635  46.600 -94.425  1.00  0.00              
ATOM    755  CG  ARG   102     -47.757  43.120 -94.491  1.00  0.00           C  
ATOM    756  CD  ARG   102     -46.943  41.925 -94.050  1.00  0.00           C  
ATOM    757  NE  ARG   102     -46.864  40.829 -94.993  1.00  0.00           N  
ATOM    758  CZ  ARG   102     -47.817  40.092 -95.524  1.00  0.00           C  
ATOM    759  NH1 ARG   102     -47.479  39.125 -96.373  1.00  0.00           N  
ATOM    760  NH2 ARG   102     -49.097  40.284 -95.248  1.00  0.00           N  
ATOM    761  N   PHE   103     -44.587  46.622 -93.541  1.00  0.00              
ATOM    762  CA  PHE   103     -44.281  47.912 -93.890  1.00  0.00              
ATOM    763  CB  PHE   103     -43.587  47.771 -95.230  1.00  0.00              
ATOM    764  C   PHE   103     -45.428  48.894 -93.860  1.00  0.00              
ATOM    765  O   PHE   103     -45.893  49.170 -94.962  1.00  0.00              
ATOM    766  CG  PHE   103     -42.186  47.285 -95.343  1.00  0.00           C  
ATOM    767  CD1 PHE   103     -41.738  46.833 -96.584  1.00  0.00           C  
ATOM    768  CD2 PHE   103     -41.282  47.339 -94.315  1.00  0.00           C  
ATOM    769  CE1 PHE   103     -40.435  46.407 -96.776  1.00  0.00           C  
ATOM    770  CE2 PHE   103     -39.994  46.866 -94.469  1.00  0.00           C  
ATOM    771  CZ  PHE   103     -39.565  46.413 -95.695  1.00  0.00           C  
ATOM    772  N   MET   104     -45.936  49.353 -92.722  1.00  0.00              
ATOM    773  CA  MET   104     -47.119  50.226 -92.875  1.00  0.00              
ATOM    774  CB  MET   104     -47.763  50.179 -91.495  1.00  0.00              
ATOM    775  C   MET   104     -45.816  51.301 -93.228  1.00  0.00              
ATOM    776  O   MET   104     -44.874  51.382 -92.424  1.00  0.00              
ATOM    777  CG  MET   104     -48.180  48.760 -91.097  1.00  0.00           C  
ATOM    778  SD  MET   104     -49.471  48.036 -92.148  1.00  0.00           S  
ATOM    779  CE  MET   104     -50.929  48.943 -91.581  1.00  0.00           C  
ATOM    780  N   SER   105     -46.054  52.186 -94.199  1.00  0.00              
ATOM    781  CA  SER   105     -45.483  53.565 -93.668  1.00  0.00              
ATOM    782  CB  SER   105     -43.960  53.663 -93.647  1.00  0.00              
ATOM    783  C   SER   105     -45.458  54.565 -94.709  1.00  0.00              
ATOM    784  O   SER   105     -44.768  54.227 -95.680  1.00  0.00              
ATOM    785  OG  SER   105     -43.432  53.626 -94.962  1.00  0.00           O  
ATOM    786  N   GLY   106     -46.218  55.677 -94.691  1.00  0.00              
ATOM    787  CA  GLY   106     -46.141  56.643 -95.801  1.00  0.00              
ATOM    788  C   GLY   106     -45.700  57.982 -95.665  1.00  0.00              
ATOM    789  O   GLY   106     -46.712  58.551 -95.202  1.00  0.00              
ATOM    790  N   GLN   107     -44.510  58.584 -95.794  1.00  0.00              
ATOM    791  CA  GLN   107     -44.577  60.101 -95.588  1.00  0.00              
ATOM    792  CB  GLN   107     -43.593  60.145 -94.396  1.00  0.00              
ATOM    793  C   GLN   107     -43.462  60.479 -96.476  1.00  0.00              
ATOM    794  O   GLN   107     -42.333  60.119 -96.148  1.00  0.00              
ATOM    795  CG  GLN   107     -44.174  59.685 -93.064  1.00  0.00           C  
ATOM    796  CD  GLN   107     -45.299  60.585 -92.605  1.00  0.00           C  
ATOM    797  OE1 GLN   107     -45.144  61.808 -92.581  1.00  0.00           O  
ATOM    798  NE2 GLN   107     -46.444  60.021 -92.232  1.00  0.00           N  
ATOM    799  N   GLY   108     -43.685  61.168 -97.585  1.00  0.00              
ATOM    800  CA  GLY   108     -42.265  61.505 -98.260  1.00  0.00              
ATOM    801  C   GLY   108     -42.635  62.527 -99.273  1.00  0.00              
ATOM    802  O   GLY   108     -43.774  62.780 -99.637  1.00  0.00              
ATOM    803  N   SER   109     -41.623  63.347 -99.546  1.00  0.00              
ATOM    804  CA  SER   109     -41.795  64.712-100.247  1.00  0.00              
ATOM    805  CB  SER   109     -42.171  65.925 -99.391  1.00  0.00              
ATOM    806  C   SER   109     -40.545  64.999-101.114  1.00  0.00              
ATOM    807  O   SER   109     -39.991  64.011-101.558  1.00  0.00              
ATOM    808  OG  SER   109     -41.140  66.254 -98.477  1.00  0.00           O  
ATOM    809  N   ASP   110     -40.354  66.189-101.646  1.00  0.00              
ATOM    810  CA  ASP   110     -39.220  66.108-102.674  1.00  0.00              
ATOM    811  CB  ASP   110     -38.117  65.034-102.583  1.00  0.00              
ATOM    812  C   ASP   110     -39.073  65.254-104.070  1.00  0.00              
ATOM    813  O   ASP   110     -39.355  64.082-104.354  1.00  0.00              
ATOM    814  CG  ASP   110     -36.749  65.518-103.082  1.00  0.00           C  
ATOM    815  OD1 ASP   110     -36.607  66.676-103.527  1.00  0.00           O  
ATOM    816  OD2 ASP   110     -35.792  64.723-103.024  1.00  0.00           O  
ATOM    817  N   ASN   111     -38.832  66.200-104.979  1.00  0.00              
ATOM    818  CA  ASN   111     -39.089  66.205-106.475  1.00  0.00              
ATOM    819  CB  ASN   111     -40.385  66.349-107.277  1.00  0.00              
ATOM    820  C   ASN   111     -38.146  67.062-107.124  1.00  0.00              
ATOM    821  O   ASN   111     -38.954  67.962-107.357  1.00  0.00              
ATOM    822  CG  ASN   111     -41.041  67.698-107.081  1.00  0.00           C  
ATOM    823  OD1 ASN   111     -40.377  68.732-107.108  1.00  0.00           O  
ATOM    824  ND2 ASN   111     -42.353  67.697-106.900  1.00  0.00           N  
ATOM    825  N   ALA   112     -36.909  67.098-107.598  1.00  0.00              
ATOM    826  CA  ALA   112     -36.570  68.103-108.601  1.00  0.00              
ATOM    827  CB  ALA   112     -35.573  68.995-107.851  1.00  0.00              
ATOM    828  C   ALA   112     -36.024  67.291-109.625  1.00  0.00              
ATOM    829  O   ALA   112     -34.794  67.351-109.644  1.00  0.00              
ATOM    830  N   ASP   113     -36.720  66.419-110.348  1.00  0.00              
ATOM    831  CA  ASP   113     -35.706  65.369-111.095  1.00  0.00              
ATOM    832  CB  ASP   113     -36.316  63.980-111.033  1.00  0.00              
ATOM    833  C   ASP   113     -34.900  65.977-112.252  1.00  0.00              
ATOM    834  O   ASP   113     -33.824  65.587-112.704  1.00  0.00              
ATOM    835  CG  ASP   113     -35.471  62.920-111.674  1.00  0.00           C  
ATOM    836  OD1 ASP   113     -34.335  63.180-112.123  1.00  0.00           O  
ATOM    837  OD2 ASP   113     -35.943  61.752-111.713  1.00  0.00           O  
ATOM    838  N   ASP   114     -35.584  66.988-112.789  1.00  0.00              
ATOM    839  CA  ASP   114     -34.924  67.534-114.120  1.00  0.00              
ATOM    840  CB  ASP   114     -35.963  68.366-114.876  1.00  0.00              
ATOM    841  C   ASP   114     -33.653  68.344-113.782  1.00  0.00              
ATOM    842  O   ASP   114     -32.826  68.591-114.656  1.00  0.00              
ATOM    843  CG  ASP   114     -36.867  67.513-115.760  1.00  0.00           C  
ATOM    844  OD1 ASP   114     -36.962  66.290-115.506  1.00  0.00           O  
ATOM    845  OD2 ASP   114     -37.478  68.060-116.708  1.00  0.00           O  
ATOM    846  N   ILE   115     -33.513  68.734-112.522  1.00  0.00              
ATOM    847  CA  ILE   115     -32.399  69.516-112.085  1.00  0.00              
ATOM    848  CB  ILE   115     -32.748  70.242-110.770  1.00  0.00              
ATOM    849  C   ILE   115     -31.635  68.496-111.290  1.00  0.00              
ATOM    850  O   ILE   115     -31.936  68.491-110.100  1.00  0.00              
ATOM    851  CG1 ILE   115     -33.796  71.335-111.021  1.00  0.00           C  
ATOM    852  CG2 ILE   115     -31.520  70.847-110.109  1.00  0.00           C  
ATOM    853  CD1 ILE   115     -33.323  72.388-112.015  1.00  0.00           C  
ATOM    854  N   ARG   116     -30.785  67.630-111.828  1.00  0.00              
ATOM    855  CA  ARG   116     -30.243  66.641-110.847  1.00  0.00              
ATOM    856  CB  ARG   116     -29.330  65.811-111.801  1.00  0.00              
ATOM    857  C   ARG   116     -28.958  67.092-110.355  1.00  0.00              
ATOM    858  O   ARG   116     -27.899  66.627-110.742  1.00  0.00              
ATOM    859  CG  ARG   116     -30.288  65.070-112.763  1.00  0.00           C  
ATOM    860  CD  ARG   116     -29.798  65.240-114.200  1.00  0.00           C  
ATOM    861  NE  ARG   116     -29.971  64.107-115.084  1.00  0.00           N  
ATOM    862  CZ  ARG   116     -29.672  64.193-116.404  1.00  0.00           C  
ATOM    863  NH1 ARG   116     -29.312  65.350-116.919  1.00  0.00           N  
ATOM    864  NH2 ARG   116     -29.796  63.104-117.177  1.00  0.00           N  
ATOM    865  N   GLU   117     -28.999  68.009-109.377  1.00  0.00              
ATOM    866  CA  GLU   117     -27.741  68.617-108.778  1.00  0.00              
ATOM    867  CB  GLU   117     -28.594  69.557-107.924  1.00  0.00              
ATOM    868  C   GLU   117     -27.580  67.895-107.416  1.00  0.00              
ATOM    869  O   GLU   117     -28.543  67.827-106.650  1.00  0.00              
ATOM    870  CG  GLU   117     -28.945  70.853-108.677  1.00  0.00           C  
ATOM    871  CD  GLU   117     -27.699  71.606-109.208  1.00  0.00           C  
ATOM    872  OE1 GLU   117     -26.790  71.963-108.405  1.00  0.00           O  
ATOM    873  OE2 GLU   117     -27.625  71.848-110.436  1.00  0.00           O  
ATOM    874  N   LYS   118     -26.376  67.421-107.107  1.00  0.00              
ATOM    875  CA  LYS   118     -26.092  66.776-105.891  1.00  0.00              
ATOM    876  CB  LYS   118     -25.843  67.862-104.836  1.00  0.00              
ATOM    877  C   LYS   118     -26.583  66.011-104.962  1.00  0.00              
ATOM    878  O   LYS   118     -25.923  66.611-104.075  1.00  0.00              
ATOM    879  CG  LYS   118     -24.752  68.834-105.284  1.00  0.00           C  
ATOM    880  CD  LYS   118     -24.319  69.781-104.182  1.00  0.00           C  
ATOM    881  CE  LYS   118     -23.374  70.858-104.735  1.00  0.00           C  
ATOM    882  NZ  LYS   118     -22.936  71.783-103.653  1.00  0.00           N  
ATOM    883  N   VAL   119     -27.618  65.257-104.726  1.00  0.00              
ATOM    884  CA  VAL   119     -28.719  64.033-106.129  1.00  0.00              
ATOM    885  CB  VAL   119     -28.051  62.902-105.302  1.00  0.00              
ATOM    886  C   VAL   119     -30.068  64.546-106.529  1.00  0.00              
ATOM    887  O   VAL   119     -30.445  64.614-107.707  1.00  0.00              
ATOM    888  CG1 VAL   119     -29.045  61.773-105.056  1.00  0.00           C  
ATOM    889  CG2 VAL   119     -26.825  62.374-106.039  1.00  0.00           C  
ATOM    890  N   MET   120     -30.817  64.932-105.502  1.00  0.00              
ATOM    891  CA  MET   120     -32.218  65.465-105.676  1.00  0.00              
ATOM    892  CB  MET   120     -32.923  64.263-105.034  1.00  0.00              
ATOM    893  C   MET   120     -32.254  66.367-104.451  1.00  0.00              
ATOM    894  O   MET   120     -32.854  66.018-103.436  1.00  0.00              
ATOM    895  CG  MET   120     -33.147  63.088-105.960  1.00  0.00           C  
ATOM    896  SD  MET   120     -33.852  61.660-105.106  1.00  0.00           S  
ATOM    897  CE  MET   120     -32.590  61.337-103.866  1.00  0.00           C  
ATOM    898  N   ALA   121     -31.600  67.525-104.561  1.00  0.00              
ATOM    899  CA  ALA   121     -31.521  68.530-103.521  1.00  0.00              
ATOM    900  CB  ALA   121     -32.598  69.389-102.861  1.00  0.00              
ATOM    901  C   ALA   121     -30.392  67.575-102.925  1.00  0.00              
ATOM    902  O   ALA   121     -29.243  67.685-103.288  1.00  0.00              
ATOM    903  N   GLU   122     -30.724  66.862-101.911  1.00  0.00              
ATOM    904  CA  GLU   122     -29.649  66.120-101.242  1.00  0.00              
ATOM    905  CB  GLU   122     -29.167  66.879 -99.996  1.00  0.00              
ATOM    906  C   GLU   122     -30.333  64.967-100.810  1.00  0.00              
ATOM    907  O   GLU   122     -31.584  64.972-100.799  1.00  0.00              
ATOM    908  CG  GLU   122     -28.222  66.072 -99.109  1.00  0.00           C  
ATOM    909  CD  GLU   122     -28.141  66.598 -97.684  1.00  0.00           C  
ATOM    910  OE1 GLU   122     -28.989  66.217 -96.829  1.00  0.00           O  
ATOM    911  OE2 GLU   122     -27.214  67.379 -97.416  1.00  0.00           O  
ATOM    912  N   TRP   123     -29.640  63.858-100.612  1.00  0.00              
ATOM    913  CA  TRP   123     -30.274  62.503-100.218  1.00  0.00              
ATOM    914  CB  TRP   123     -29.556  61.276-100.788  1.00  0.00              
ATOM    915  C   TRP   123     -30.080  62.566 -98.740  1.00  0.00              
ATOM    916  O   TRP   123     -30.926  62.057 -98.030  1.00  0.00              
ATOM    917  CG  TRP   123     -29.959  60.957-102.169  1.00  0.00           C  
ATOM    918  CD1 TRP   123     -29.202  61.085-103.297  1.00  0.00           C  
ATOM    919  CD2 TRP   123     -31.240  60.499-102.587  1.00  0.00           C  
ATOM    920  NE1 TRP   123     -29.942  60.741-104.396  1.00  0.00           N  
ATOM    921  CE2 TRP   123     -31.198  60.379-103.993  1.00  0.00           C  
ATOM    922  CE3 TRP   123     -32.425  60.183-101.912  1.00  0.00           C  
ATOM    923  CZ2 TRP   123     -32.298  59.955-104.739  1.00  0.00           C  
ATOM    924  CZ3 TRP   123     -33.518  59.761-102.652  1.00  0.00           C  
ATOM    925  CH2 TRP   123     -33.446  59.652-104.056  1.00  0.00           C  
ATOM    926  N   THR   124     -29.078  63.281 -98.248  1.00  0.00              
ATOM    927  CA  THR   124     -28.867  63.560 -96.843  1.00  0.00              
ATOM    928  CB  THR   124     -27.539  64.270 -96.564  1.00  0.00              
ATOM    929  C   THR   124     -30.142  64.389 -96.394  1.00  0.00              
ATOM    930  O   THR   124     -30.809  63.993 -95.444  1.00  0.00              
ATOM    931  OG1 THR   124     -26.464  63.456 -97.056  1.00  0.00           O  
ATOM    932  CG2 THR   124     -27.351  64.512 -95.068  1.00  0.00           C  
ATOM    933  N   SER   125     -30.458  65.493 -97.068  1.00  0.00              
ATOM    934  CA  SER   125     -31.574  66.237 -96.778  1.00  0.00              
ATOM    935  CB  SER   125     -31.757  67.337 -97.821  1.00  0.00              
ATOM    936  C   SER   125     -32.897  65.505 -96.768  1.00  0.00              
ATOM    937  O   SER   125     -33.752  65.840 -95.956  1.00  0.00              
ATOM    938  OG  SER   125     -30.587  68.126 -97.928  1.00  0.00           O  
ATOM    939  N   LEU   126     -33.063  64.461 -97.579  1.00  0.00              
ATOM    940  CA  LEU   126     -34.252  63.653 -97.570  1.00  0.00              
ATOM    941  CB  LEU   126     -34.346  62.819 -98.842  1.00  0.00              
ATOM    942  C   LEU   126     -34.234  62.769 -96.257  1.00  0.00              
ATOM    943  O   LEU   126     -35.294  62.487 -95.707  1.00  0.00              
ATOM    944  CG  LEU   126     -34.704  63.535-100.148  1.00  0.00           C  
ATOM    945  CD1 LEU   126     -34.617  62.574-101.323  1.00  0.00           C  
ATOM    946  CD2 LEU   126     -36.103  64.117-100.005  1.00  0.00           C  
ATOM    947  N   VAL   127     -33.060  62.364 -95.776  1.00  0.00              
ATOM    948  CA  VAL   127     -32.952  61.656 -94.615  1.00  0.00              
ATOM    949  CB  VAL   127     -31.624  60.925 -94.396  1.00  0.00              
ATOM    950  C   VAL   127     -33.366  62.550 -93.436  1.00  0.00              
ATOM    951  O   VAL   127     -34.228  62.180 -92.647  1.00  0.00              
ATOM    952  CG1 VAL   127     -31.472  60.346 -92.973  1.00  0.00           C  
ATOM    953  CG2 VAL   127     -31.474  59.800 -95.389  1.00  0.00           C  
ATOM    954  N   GLU   128     -32.800  63.753 -93.351  1.00  0.00              
ATOM    955  CA  GLU   128     -33.178  64.675 -92.320  1.00  0.00              
ATOM    956  CB  GLU   128     -32.430  65.997 -92.521  1.00  0.00              
ATOM    957  C   GLU   128     -34.670  64.822 -92.221  1.00  0.00              
ATOM    958  O   GLU   128     -35.214  64.610 -91.141  1.00  0.00              
ATOM    959  CG  GLU   128     -30.919  65.812 -92.584  1.00  0.00           C  
ATOM    960  CD  GLU   128     -30.125  67.096 -92.853  1.00  0.00           C  
ATOM    961  OE1 GLU   128     -30.675  68.060 -93.441  1.00  0.00           O  
ATOM    962  OE2 GLU   128     -28.921  67.121 -92.494  1.00  0.00           O  
ATOM    963  N   ALA   129     -35.347  65.087 -93.331  1.00  0.00              
ATOM    964  CA  ALA   129     -36.772  65.200 -93.442  1.00  0.00              
ATOM    965  CB  ALA   129     -37.027  65.703 -94.871  1.00  0.00              
ATOM    966  C   ALA   129     -37.447  63.990 -92.748  1.00  0.00              
ATOM    967  O   ALA   129     -38.229  64.105 -91.817  1.00  0.00              
ATOM    968  N   LEU   130     -37.146  62.816 -93.304  1.00  0.00              
ATOM    969  CA  LEU   130     -37.723  61.596 -92.749  1.00  0.00              
ATOM    970  CB  LEU   130     -37.057  60.347 -93.347  1.00  0.00              
ATOM    971  C   LEU   130     -37.615  61.617 -91.222  1.00  0.00              
ATOM    972  O   LEU   130     -38.620  61.492 -90.528  1.00  0.00              
ATOM    973  CG  LEU   130     -37.329  60.123 -94.848  1.00  0.00           C  
ATOM    974  CD1 LEU   130     -36.488  58.948 -95.341  1.00  0.00           C  
ATOM    975  CD2 LEU   130     -38.807  59.906 -95.096  1.00  0.00           C  
ATOM    976  N   LYS   131     -36.408  61.832 -90.713  1.00  0.00              
ATOM    977  CA  LYS   131     -36.131  61.902 -89.309  1.00  0.00              
ATOM    978  CB  LYS   131     -34.647  62.139 -89.028  1.00  0.00              
ATOM    979  C   LYS   131     -36.965  62.890 -88.627  1.00  0.00              
ATOM    980  O   LYS   131     -37.660  62.476 -87.692  1.00  0.00              
ATOM    981  CG  LYS   131     -33.645  61.130 -89.577  1.00  0.00           C  
ATOM    982  CD  LYS   131     -32.216  61.466 -89.094  1.00  0.00           C  
ATOM    983  CE  LYS   131     -32.199  61.399 -87.551  1.00  0.00           C  
ATOM    984  NZ  LYS   131     -30.823  61.710 -87.111  1.00  0.00           N  
ATOM    985  N   ARG   132     -36.978  64.160 -89.031  1.00  0.00              
ATOM    986  CA  ARG   132     -37.827  65.206 -88.523  1.00  0.00              
ATOM    987  CB  ARG   132     -37.906  66.381 -89.506  1.00  0.00              
ATOM    988  C   ARG   132     -39.284  64.600 -88.210  1.00  0.00              
ATOM    989  O   ARG   132     -39.788  64.651 -87.089  1.00  0.00              
ATOM    990  CG  ARG   132     -38.417  67.710 -88.920  1.00  0.00           C  
ATOM    991  CD  ARG   132     -38.424  68.748 -90.047  1.00  0.00           C  
ATOM    992  NE  ARG   132     -39.176  69.964 -89.730  1.00  0.00           N  
ATOM    993  CZ  ARG   132     -38.551  71.023 -89.209  1.00  0.00           C  
ATOM    994  NH1 ARG   132     -37.251  70.940 -88.955  1.00  0.00           N  
ATOM    995  NH2 ARG   132     -39.184  72.144 -88.922  1.00  0.00           N  
ATOM    996  N   ALA   133     -39.910  64.064 -89.261  1.00  0.00              
ATOM    997  CA  ALA   133     -41.215  63.567 -89.053  1.00  0.00              
ATOM    998  CB  ALA   133     -41.774  63.220 -90.421  1.00  0.00              
ATOM    999  C   ALA   133     -40.746  62.055 -88.903  1.00  0.00              
ATOM   1000  O   ALA   133     -39.963  61.527 -89.695  1.00  0.00              
ATOM   1001  N   GLY   134     -41.241  61.417 -87.851  1.00  0.00              
ATOM   1002  CA  GLY   134     -40.908  60.035 -87.653  1.00  0.00              
ATOM   1003  C   GLY   134     -40.967  59.270 -88.849  1.00  0.00              
ATOM   1004  O   GLY   134     -41.869  59.490 -89.654  1.00  0.00              
ATOM   1005  N   VAL   135     -39.980  58.414 -89.099  1.00  0.00              
ATOM   1006  CA  VAL   135     -40.293  57.399 -90.361  1.00  0.00              
ATOM   1007  CB  VAL   135     -40.042  57.962 -91.786  1.00  0.00              
ATOM   1008  C   VAL   135     -38.951  56.385 -90.039  1.00  0.00              
ATOM   1009  O   VAL   135     -37.904  56.485 -89.422  1.00  0.00              
ATOM   1010  CG1 VAL   135     -41.035  59.069 -92.103  1.00  0.00           C  
ATOM   1011  CG2 VAL   135     -38.610  58.481 -91.908  1.00  0.00           C  
ATOM   1012  N   ARG   136     -39.348  55.264 -90.631  1.00  0.00              
ATOM   1013  CA  ARG   136     -38.568  53.993 -90.545  1.00  0.00              
ATOM   1014  CB  ARG   136     -39.437  52.775 -90.206  1.00  0.00              
ATOM   1015  C   ARG   136     -37.788  53.987 -91.887  1.00  0.00              
ATOM   1016  O   ARG   136     -37.310  52.931 -92.291  1.00  0.00              
ATOM   1017  CG  ARG   136     -40.203  52.909 -88.878  1.00  0.00           C  
ATOM   1018  CD  ARG   136     -39.290  52.847 -87.616  1.00  0.00           C  
ATOM   1019  NE  ARG   136     -38.590  51.567 -87.576  1.00  0.00           N  
ATOM   1020  CZ  ARG   136     -39.077  50.430 -87.084  1.00  0.00           C  
ATOM   1021  NH1 ARG   136     -40.275  50.374 -86.514  1.00  0.00           N  
ATOM   1022  NH2 ARG   136     -38.471  49.291 -87.399  1.00  0.00           N  
ATOM   1023  N   VAL   137     -37.517  55.125 -92.518  1.00  0.00              
ATOM   1024  CA  VAL   137     -36.620  55.068 -93.675  1.00  0.00              
ATOM   1025  CB  VAL   137     -35.347  54.349 -94.165  1.00  0.00              
ATOM   1026  C   VAL   137     -37.666  55.078 -94.809  1.00  0.00              
ATOM   1027  O   VAL   137     -37.839  56.116 -95.426  1.00  0.00              
ATOM   1028  CG1 VAL   137     -34.933  54.863 -95.526  1.00  0.00           C  
ATOM   1029  CG2 VAL   137     -34.229  54.570 -93.176  1.00  0.00           C  
ATOM   1030  N   THR   138     -38.252  53.926 -95.125  1.00  0.00              
ATOM   1031  CA  THR   138     -39.234  54.081 -96.285  1.00  0.00              
ATOM   1032  CB  THR   138     -40.345  55.112 -96.606  1.00  0.00              
ATOM   1033  C   THR   138     -38.895  53.269 -97.505  1.00  0.00              
ATOM   1034  O   THR   138     -37.754  53.300 -97.965  1.00  0.00              
ATOM   1035  OG1 THR   138     -39.850  56.051 -97.554  1.00  0.00           O  
ATOM   1036  CG2 THR   138     -40.777  55.890 -95.355  1.00  0.00           C  
ATOM   1037  N   THR   139     -39.834  52.458 -97.977  1.00  0.00              
ATOM   1038  CA  THR   139     -39.627  51.626 -99.180  1.00  0.00              
ATOM   1039  CB  THR   139     -40.702  50.537 -99.314  1.00  0.00              
ATOM   1040  C   THR   139     -39.291  51.896-100.583  1.00  0.00              
ATOM   1041  O   THR   139     -39.253  50.898-101.337  1.00  0.00              
ATOM   1042  OG1 THR   139     -40.636  49.650 -98.189  1.00  0.00           O  
ATOM   1043  CG2 THR   139     -40.518  49.754-100.598  1.00  0.00           C  
ATOM   1044  N   ILE   140     -39.075  53.144-100.985  1.00  0.00              
ATOM   1045  CA  ILE   140     -38.809  53.546-102.369  1.00  0.00              
ATOM   1046  CB  ILE   140     -37.818  54.749-102.158  1.00  0.00              
ATOM   1047  C   ILE   140     -37.944  53.080-103.615  1.00  0.00              
ATOM   1048  O   ILE   140     -37.592  53.932-104.432  1.00  0.00              
ATOM   1049  CG1 ILE   140     -38.202  55.530-100.883  1.00  0.00           C  
ATOM   1050  CG2 ILE   140     -37.776  55.661-103.376  1.00  0.00           C  
ATOM   1051  CD1 ILE   140     -39.637  56.110-100.845  1.00  0.00           C  
ATOM   1052  N   GLU   141     -37.693  51.769-103.686  1.00  0.00              
ATOM   1053  CA  GLU   141     -37.013  51.148-104.709  1.00  0.00              
ATOM   1054  CB  GLU   141     -37.078  49.703-104.244  1.00  0.00              
ATOM   1055  C   GLU   141     -37.202  51.050-106.178  1.00  0.00              
ATOM   1056  O   GLU   141     -36.531  50.273-106.868  1.00  0.00              
ATOM   1057  CG  GLU   141     -38.230  48.912-104.763  1.00  0.00           C  
ATOM   1058  CD  GLU   141     -38.175  47.464-104.302  1.00  0.00           C  
ATOM   1059  OE1 GLU   141     -37.366  46.692-104.876  1.00  0.00           O  
ATOM   1060  OE2 GLU   141     -38.917  47.118-103.348  1.00  0.00           O  
ATOM   1061  N   GLY   142     -38.157  51.826-106.685  1.00  0.00              
ATOM   1062  CA  GLY   142     -38.328  51.962-108.179  1.00  0.00              
ATOM   1063  C   GLY   142     -37.286  52.029-109.314  1.00  0.00              
ATOM   1064  O   GLY   142     -37.650  52.281-110.463  1.00  0.00              
ATOM   1065  N   GLN   143     -36.012  51.846-108.979  1.00  0.00              
ATOM   1066  CA  GLN   143     -34.958  51.890-109.956  1.00  0.00              
ATOM   1067  CB  GLN   143     -34.224  53.227-109.986  1.00  0.00              
ATOM   1068  C   GLN   143     -33.944  50.712-109.651  1.00  0.00              
ATOM   1069  O   GLN   143     -33.559  50.496-108.519  1.00  0.00              
ATOM   1070  CG  GLN   143     -35.286  54.268-110.242  1.00  0.00           C  
ATOM   1071  CD  GLN   143     -34.921  55.545-110.901  1.00  0.00           C  
ATOM   1072  OE1 GLN   143     -33.763  55.899-111.115  1.00  0.00           O  
ATOM   1073  NE2 GLN   143     -36.031  56.256-111.199  1.00  0.00           N  
ATOM   1074  N   GLY   144     -33.509  50.022-110.692  1.00  0.00              
ATOM   1075  CA  GLY   144     -32.588  48.959-110.507  1.00  0.00              
ATOM   1076  C   GLY   144     -32.026  49.251-111.984  1.00  0.00              
ATOM   1077  O   GLY   144     -32.672  49.319-113.032  1.00  0.00              
ATOM   1078  N   LEU   145     -30.734  49.546-111.927  1.00  0.00              
ATOM   1079  CA  LEU   145     -29.885  49.602-113.103  1.00  0.00              
ATOM   1080  CB  LEU   145     -28.528  50.129-112.644  1.00  0.00              
ATOM   1081  C   LEU   145     -30.433  49.141-114.443  1.00  0.00              
ATOM   1082  O   LEU   145     -30.738  49.899-115.368  1.00  0.00              
ATOM   1083  CG  LEU   145     -28.560  51.270-111.621  1.00  0.00           C  
ATOM   1084  CD1 LEU   145     -27.126  51.597-111.187  1.00  0.00           C  
ATOM   1085  CD2 LEU   145     -29.247  52.503-112.186  1.00  0.00           C  
ATOM   1086  N   PRO   146     -30.622  47.830-114.501  1.00  0.00              
ATOM   1087  CA  PRO   146     -31.113  47.237-115.814  1.00  0.00              
ATOM   1088  CB  PRO   146     -31.021  45.744-115.647  1.00  0.00              
ATOM   1089  C   PRO   146     -32.566  47.550-116.103  1.00  0.00              
ATOM   1090  O   PRO   146     -32.945  47.640-117.272  1.00  0.00              
ATOM   1091  CG  PRO   146     -29.729  45.587-114.889  1.00  0.00           C  
ATOM   1092  CD  PRO   146     -29.884  46.676-113.841  1.00  0.00           C  
ATOM   1093  N   ASP   147     -33.369  47.748-115.062  1.00  0.00              
ATOM   1094  CA  ASP   147     -34.761  48.124-115.190  1.00  0.00              
ATOM   1095  CB  ASP   147     -35.553  46.970-114.605  1.00  0.00              
ATOM   1096  C   ASP   147     -34.917  49.419-114.300  1.00  0.00              
ATOM   1097  O   ASP   147     -34.753  49.379-113.083  1.00  0.00              
ATOM   1098  CG  ASP   147     -37.053  47.114-114.765  1.00  0.00           C  
ATOM   1099  OD1 ASP   147     -37.477  47.857-115.681  1.00  0.00           O  
ATOM   1100  OD2 ASP   147     -37.798  46.467-114.042  1.00  0.00           O  
ATOM   1101  N   GLU   148     -35.241  50.528-114.957  1.00  0.00              
ATOM   1102  CA  GLU   148     -35.444  51.791-114.412  1.00  0.00              
ATOM   1103  CB  GLU   148     -34.668  52.758-115.278  1.00  0.00              
ATOM   1104  C   GLU   148     -36.911  52.195-114.212  1.00  0.00              
ATOM   1105  O   GLU   148     -37.833  51.405-114.402  1.00  0.00              
ATOM   1106  CG  GLU   148     -33.162  52.511-115.133  1.00  0.00           C  
ATOM   1107  CD  GLU   148     -32.515  53.242-116.304  1.00  0.00           C  
ATOM   1108  OE1 GLU   148     -33.065  53.263-117.424  1.00  0.00           O  
ATOM   1109  OE2 GLU   148     -31.458  53.831-116.042  1.00  0.00           O  
ATOM   1110  N   VAL   149     -37.061  53.356-113.584  1.00  0.00              
ATOM   1111  CA  VAL   149     -38.307  53.970-113.155  1.00  0.00              
ATOM   1112  CB  VAL   149     -38.066  55.452-112.838  1.00  0.00              
ATOM   1113  C   VAL   149     -39.540  53.382-114.018  1.00  0.00              
ATOM   1114  O   VAL   149     -39.433  52.725-115.052  1.00  0.00              
ATOM   1115  CG1 VAL   149     -39.298  56.076-112.234  1.00  0.00           C  
ATOM   1116  CG2 VAL   149     -36.875  55.581-111.886  1.00  0.00           C  
ATOM   1117  N   PHE   150     -40.717  53.498-113.392  1.00  0.00              
ATOM   1118  CA  PHE   150     -41.923  53.104-113.953  1.00  0.00              
ATOM   1119  CB  PHE   150     -43.048  53.553-112.993  1.00  0.00              
ATOM   1120  C   PHE   150     -42.195  52.643-115.407  1.00  0.00              
ATOM   1121  O   PHE   150     -41.352  52.007-116.047  1.00  0.00              
ATOM   1122  CG  PHE   150     -44.407  53.016-113.385  1.00  0.00           C  
ATOM   1123  CD1 PHE   150     -44.656  51.644-113.330  1.00  0.00           C  
ATOM   1124  CD2 PHE   150     -45.426  53.890-113.796  1.00  0.00           C  
ATOM   1125  CE1 PHE   150     -45.910  51.159-113.674  1.00  0.00           C  
ATOM   1126  CE2 PHE   150     -46.667  53.395-114.152  1.00  0.00           C  
ATOM   1127  CZ  PHE   150     -46.904  52.028-114.069  1.00  0.00           C  
ATOM   1128  N   PRO   151     -43.367  52.934-115.877  1.00  0.00              
ATOM   1129  CA  PRO   151     -43.684  52.478-117.260  1.00  0.00              
ATOM   1130  CB  PRO   151     -43.267  53.289-118.465  1.00  0.00              
ATOM   1131  C   PRO   151     -43.311  51.099-117.755  1.00  0.00              
ATOM   1132  O   PRO   151     -42.107  50.820-117.772  1.00  0.00              
ATOM   1133  CG  PRO   151     -41.826  53.512-118.319  1.00  0.00           C  
ATOM   1134  CD  PRO   151     -41.626  53.716-116.799  1.00  0.00           C  
ATOM   1135  N   ASN   152     -44.254  50.259-118.179  1.00  0.00              
ATOM   1136  CA  ASN   152     -43.755  48.982-118.738  1.00  0.00              
ATOM   1137  CB  ASN   152     -44.399  47.800-118.012  1.00  0.00              
ATOM   1138  C   ASN   152     -44.116  48.479-120.025  1.00  0.00              
ATOM   1139  O   ASN   152     -45.154  47.841-120.258  1.00  0.00              
ATOM   1140  CG  ASN   152     -43.913  46.447-118.571  1.00  0.00           C  
ATOM   1141  OD1 ASN   152     -42.842  45.986-118.204  1.00  0.00           O  
ATOM   1142  ND2 ASN   152     -44.615  45.846-119.534  1.00  0.00           N  
ATOM   1143  N   ASN   153     -43.274  48.848-120.988  1.00  0.00              
ATOM   1144  CA  ASN   153     -43.561  48.363-122.479  1.00  0.00              
ATOM   1145  CB  ASN   153     -42.413  47.789-123.269  1.00  0.00              
ATOM   1146  C   ASN   153     -42.323  47.435-122.585  1.00  0.00              
ATOM   1147  O   ASN   153     -41.429  47.709-123.388  1.00  0.00              
ATOM   1148  CG  ASN   153     -42.190  48.163-124.696  1.00  0.00           C  
ATOM   1149  OD1 ASN   153     -41.774  47.282-125.463  1.00  0.00           O  
ATOM   1150  ND2 ASN   153     -42.425  49.392-125.122  1.00  0.00           N  
ATOM   1151  N   TRP   154     -42.245  46.394-121.770  1.00  0.00              
ATOM   1152  CA  TRP   154     -41.148  45.520-121.750  1.00  0.00              
ATOM   1153  CB  TRP   154     -41.023  44.917-123.156  1.00  0.00              
ATOM   1154  C   TRP   154     -39.795  46.102-121.359  1.00  0.00              
ATOM   1155  O   TRP   154     -38.884  46.144-122.160  1.00  0.00              
ATOM   1156  CG  TRP   154     -42.208  44.078-123.546  1.00  0.00           C  
ATOM   1157  CD1 TRP   154     -43.328  44.458-124.227  1.00  0.00           C  
ATOM   1158  CD2 TRP   154     -42.373  42.686-123.253  1.00  0.00           C  
ATOM   1159  NE1 TRP   154     -44.177  43.387-124.379  1.00  0.00           N  
ATOM   1160  CE2 TRP   154     -43.612  42.289-123.791  1.00  0.00           C  
ATOM   1161  CE3 TRP   154     -41.592  41.737-122.589  1.00  0.00           C  
ATOM   1162  CZ2 TRP   154     -44.087  40.981-123.692  1.00  0.00           C  
ATOM   1163  CZ3 TRP   154     -42.063  40.440-122.493  1.00  0.00           C  
ATOM   1164  CH2 TRP   154     -43.297  40.074-123.040  1.00  0.00           C  
ATOM   1165  N   PHE   155     -39.722  46.572-120.145  1.00  0.00              
ATOM   1166  CA  PHE   155     -38.568  47.241-119.555  1.00  0.00              
ATOM   1167  CB  PHE   155     -37.122  47.041-120.012  1.00  0.00              
ATOM   1168  C   PHE   155     -38.207  48.618-119.790  1.00  0.00              
ATOM   1169  O   PHE   155     -37.211  48.648-120.516  1.00  0.00              
ATOM   1170  CG  PHE   155     -36.863  45.744-120.709  1.00  0.00           C  
ATOM   1171  CD1 PHE   155     -36.497  44.610-119.989  1.00  0.00           C  
ATOM   1172  CD2 PHE   155     -36.941  45.660-122.094  1.00  0.00           C  
ATOM   1173  CE1 PHE   155     -36.205  43.414-120.644  1.00  0.00           C  
ATOM   1174  CE2 PHE   155     -36.648  44.455-122.760  1.00  0.00           C  
ATOM   1175  CZ  PHE   155     -36.280  43.339-122.029  1.00  0.00           C  
ATOM   1176  N   SER   156     -38.777  49.717-119.302  1.00  0.00              
ATOM   1177  CA  SER   156     -38.557  51.044-119.523  1.00  0.00              
ATOM   1178  CB  SER   156     -37.233  51.471-118.880  1.00  0.00              
ATOM   1179  C   SER   156     -38.584  51.460-120.948  1.00  0.00              
ATOM   1180  O   SER   156     -37.948  52.488-121.254  1.00  0.00              
ATOM   1181  OG  SER   156     -37.366  51.484-117.438  1.00  0.00           O  
ATOM   1182  N   THR   157     -39.330  50.790-121.806  1.00  0.00              
ATOM   1183  CA  THR   157     -39.587  50.945-123.178  1.00  0.00              
ATOM   1184  CB  THR   157     -40.218  52.334-123.534  1.00  0.00              
ATOM   1185  C   THR   157     -38.430  50.681-124.032  1.00  0.00              
ATOM   1186  O   THR   157     -38.252  51.400-125.026  1.00  0.00              
ATOM   1187  OG1 THR   157     -40.923  52.225-124.778  1.00  0.00           O  
ATOM   1188  CG2 THR   157     -39.166  53.433-123.649  1.00  0.00           C  
ATOM   1189  N   HIS   158     -37.569  49.744-123.636  1.00  0.00              
ATOM   1190  CA  HIS   158     -36.311  49.413-124.342  1.00  0.00              
ATOM   1191  CB  HIS   158     -36.478  49.227-125.858  1.00  0.00              
ATOM   1192  C   HIS   158     -35.135  50.376-124.016  1.00  0.00              
ATOM   1193  O   HIS   158     -33.998  50.079-124.355  1.00  0.00              
ATOM   1194  CG  HIS   158     -37.590  48.295-126.226  1.00  0.00           C  
ATOM   1195  ND1 HIS   158     -37.519  46.936-126.026  1.00  0.00           N  
ATOM   1196  CD2 HIS   158     -38.821  48.532-126.740  1.00  0.00           C  
ATOM   1197  CE1 HIS   158     -38.653  46.373-126.397  1.00  0.00           C  
ATOM   1198  NE2 HIS   158     -39.462  47.321-126.835  1.00  0.00           N  
ATOM   1199  N   ALA   159     -35.416  51.408-123.227  1.00  0.00              
ATOM   1200  CA  ALA   159     -34.541  52.281-122.581  1.00  0.00              
ATOM   1201  CB  ALA   159     -35.314  53.197-121.602  1.00  0.00              
ATOM   1202  C   ALA   159     -33.216  51.716-122.221  1.00  0.00              
ATOM   1203  O   ALA   159     -32.199  52.355-122.487  1.00  0.00              
ATOM   1204  N   ASP   160     -33.165  50.469-121.764  1.00  0.00              
ATOM   1205  CA  ASP   160     -31.912  49.787-121.462  1.00  0.00              
ATOM   1206  CB  ASP   160     -32.175  48.329-121.038  1.00  0.00              
ATOM   1207  C   ASP   160     -30.897  49.771-122.545  1.00  0.00              
ATOM   1208  O   ASP   160     -29.712  49.717-122.220  1.00  0.00              
ATOM   1209  CG  ASP   160     -32.949  48.215-119.705  1.00  0.00           C  
ATOM   1210  OD1 ASP   160     -33.141  49.230-118.986  1.00  0.00           O  
ATOM   1211  OD2 ASP   160     -33.365  47.086-119.372  1.00  0.00           O  
ATOM   1212  N   GLY   161     -31.294  49.934-123.806  1.00  0.00              
ATOM   1213  CA  GLY   161     -30.408  50.079-124.949  1.00  0.00              
ATOM   1214  C   GLY   161     -29.755  51.552-124.990  1.00  0.00              
ATOM   1215  O   GLY   161     -28.835  51.802-125.756  1.00  0.00              
ATOM   1216  N   GLN   162     -30.270  52.393-124.151  1.00  0.00              
ATOM   1217  CA  GLN   162     -29.588  53.707-124.097  1.00  0.00              
ATOM   1218  CB  GLN   162     -28.710  53.620-122.850  1.00  0.00              
ATOM   1219  C   GLN   162     -29.466  54.834-125.014  1.00  0.00              
ATOM   1220  O   GLN   162     -28.576  54.882-125.857  1.00  0.00              
ATOM   1221  CG  GLN   162     -27.245  54.040-123.125  1.00  0.00           C  
ATOM   1222  CD  GLN   162     -26.412  53.026-123.950  1.00  0.00           C  
ATOM   1223  OE1 GLN   162     -26.873  51.925-124.248  1.00  0.00           O  
ATOM   1224  NE2 GLN   162     -25.180  53.339-124.339  1.00  0.00           N  
ATOM   1225  N   PHE   163     -30.470  55.699-124.961  1.00  0.00              
ATOM   1226  CA  PHE   163     -30.560  56.994-125.775  1.00  0.00              
ATOM   1227  CB  PHE   163     -31.986  57.545-125.857  1.00  0.00              
ATOM   1228  C   PHE   163     -30.220  58.030-124.824  1.00  0.00              
ATOM   1229  O   PHE   163     -30.910  59.034-124.724  1.00  0.00              
ATOM   1230  CG  PHE   163     -32.732  57.116-127.085  1.00  0.00           C  
ATOM   1231  CD1 PHE   163     -33.787  56.212-126.990  1.00  0.00           C  
ATOM   1232  CD2 PHE   163     -32.368  57.606-128.343  1.00  0.00           C  
ATOM   1233  CE1 PHE   163     -34.477  55.787-128.130  1.00  0.00           C  
ATOM   1234  CE2 PHE   163     -33.047  57.193-129.497  1.00  0.00           C  
ATOM   1235  CZ  PHE   163     -34.110  56.274-129.388  1.00  0.00           C  
ATOM   1236  N   VAL   164     -29.194  57.805-124.001  1.00  0.00              
ATOM   1237  CA  VAL   164     -28.844  58.810-122.922  1.00  0.00              
ATOM   1238  CB  VAL   164     -28.353  60.162-123.480  1.00  0.00              
ATOM   1239  C   VAL   164     -29.975  59.099-121.949  1.00  0.00              
ATOM   1240  O   VAL   164     -30.131  60.189-121.402  1.00  0.00              
ATOM   1241  CG1 VAL   164     -27.379  60.822-122.496  1.00  0.00           C  
ATOM   1242  CG2 VAL   164     -27.687  59.992-124.851  1.00  0.00           C  
ATOM   1243  N   VAL   165     -30.767  58.050-121.708  1.00  0.00              
ATOM   1244  CA  VAL   165     -31.916  58.095-120.803  1.00  0.00              
ATOM   1245  CB  VAL   165     -33.386  57.940-121.255  1.00  0.00              
ATOM   1246  C   VAL   165     -31.744  57.357-119.522  1.00  0.00              
ATOM   1247  O   VAL   165     -32.591  57.414-118.619  1.00  0.00              
ATOM   1248  CG1 VAL   165     -34.245  57.417-120.115  1.00  0.00           C  
ATOM   1249  CG2 VAL   165     -33.917  59.281-121.715  1.00  0.00           C  
ATOM   1250  N   TYR   166     -30.630  56.640-119.396  1.00  0.00              
ATOM   1251  CA  TYR   166     -30.472  55.832-118.123  1.00  0.00              
ATOM   1252  CB  TYR   166     -29.415  54.744-118.252  1.00  0.00              
ATOM   1253  C   TYR   166     -30.658  56.186-116.686  1.00  0.00              
ATOM   1254  O   TYR   166     -30.823  55.313-115.850  1.00  0.00              
ATOM   1255  CG  TYR   166     -29.924  53.399-118.709  1.00  0.00           C  
ATOM   1256  CD1 TYR   166     -31.008  53.291-119.606  1.00  0.00           C  
ATOM   1257  CD2 TYR   166     -29.375  52.235-118.236  1.00  0.00           C  
ATOM   1258  CE1 TYR   166     -31.427  52.049-120.050  1.00  0.00           C  
ATOM   1259  CE2 TYR   166     -29.832  50.996-118.596  1.00  0.00           C  
ATOM   1260  CZ  TYR   166     -30.844  50.898-119.544  1.00  0.00           C  
ATOM   1261  OH  TYR   166     -31.242  49.622-119.872  1.00  0.00           O  
ATOM   1262  N   PRO   167     -30.633  57.475-116.359  1.00  0.00              
ATOM   1263  CA  PRO   167     -30.843  57.808-114.907  1.00  0.00              
ATOM   1264  CB  PRO   167     -30.069  58.338-113.711  1.00  0.00              
ATOM   1265  C   PRO   167     -32.362  57.563-114.518  1.00  0.00              
ATOM   1266  O   PRO   167     -32.699  57.234-113.389  1.00  0.00              
ATOM   1267  CG  PRO   167     -29.428  59.637-114.220  1.00  0.00           C  
ATOM   1268  CD  PRO   167     -29.445  59.608-115.743  1.00  0.00           C  
ATOM   1269  N   MET   168     -33.209  57.851-115.515  1.00  0.00              
ATOM   1270  CA  MET   168     -34.618  57.586-115.341  1.00  0.00              
ATOM   1271  CB  MET   168     -35.400  58.564-114.423  1.00  0.00              
ATOM   1272  C   MET   168     -35.154  57.395-116.611  1.00  0.00              
ATOM   1273  O   MET   168     -34.781  58.272-117.389  1.00  0.00              
ATOM   1274  CG  MET   168     -35.703  59.949-114.979  1.00  0.00           C  
ATOM   1275  SD  MET   168     -36.385  61.090-113.746  1.00  0.00           S  
ATOM   1276  CE  MET   168     -37.702  60.122-113.000  1.00  0.00           C  
ATOM   1277  N   LYS   169     -36.011  56.435-116.951  1.00  0.00              
ATOM   1278  CA  LYS   169     -36.649  56.310-118.296  1.00  0.00              
ATOM   1279  CB  LYS   169     -37.460  55.018-118.379  1.00  0.00              
ATOM   1280  C   LYS   169     -38.016  57.037-118.164  1.00  0.00              
ATOM   1281  O   LYS   169     -39.044  56.490-118.571  1.00  0.00              
ATOM   1282  CG  LYS   169     -38.338  54.970-119.604  1.00  0.00           C  
ATOM   1283  CD  LYS   169     -39.141  53.683-119.728  1.00  0.00           C  
ATOM   1284  CE  LYS   169     -40.001  53.731-121.013  1.00  0.00           C  
ATOM   1285  NZ  LYS   169     -40.866  52.530-121.184  1.00  0.00           N  
ATOM   1286  N   VAL   170     -38.001  58.278-117.680  1.00  0.00              
ATOM   1287  CA  VAL   170     -39.150  59.081-117.476  1.00  0.00              
ATOM   1288  CB  VAL   170     -39.605  57.766-116.817  1.00  0.00              
ATOM   1289  C   VAL   170     -39.763  58.992-115.944  1.00  0.00              
ATOM   1290  O   VAL   170     -39.941  60.000-115.268  1.00  0.00              
ATOM   1291  CG1 VAL   170     -40.931  57.316-117.400  1.00  0.00           C  
ATOM   1292  CG2 VAL   170     -38.543  56.700-117.013  1.00  0.00           C  
ATOM   1293  N   PRO   171     -40.226  57.808-115.582  1.00  0.00              
ATOM   1294  CA  PRO   171     -40.872  57.703-114.377  1.00  0.00              
ATOM   1295  CB  PRO   171     -40.757  56.195-114.170  1.00  0.00              
ATOM   1296  C   PRO   171     -40.026  58.262-113.160  1.00  0.00              
ATOM   1297  O   PRO   171     -38.798  58.328-113.137  1.00  0.00              
ATOM   1298  CG  PRO   171     -40.850  55.639-115.565  1.00  0.00           C  
ATOM   1299  CD  PRO   171     -40.255  56.685-116.501  1.00  0.00           C  
ATOM   1300  N   SER   172     -40.802  58.874-112.274  1.00  0.00              
ATOM   1301  CA  SER   172     -40.849  59.560-111.058  1.00  0.00              
ATOM   1302  CB  SER   172     -41.986  60.551-110.784  1.00  0.00              
ATOM   1303  C   SER   172     -40.413  58.875-109.760  1.00  0.00              
ATOM   1304  O   SER   172     -40.351  57.628-109.671  1.00  0.00              
ATOM   1305  OG  SER   172     -41.444  61.826-110.466  1.00  0.00           O  
ATOM   1306  N   ARG   173     -40.005  59.673-108.781  1.00  0.00              
ATOM   1307  CA  ARG   173     -39.467  59.086-107.546  1.00  0.00              
ATOM   1308  CB  ARG   173     -40.611  58.490-106.704  1.00  0.00              
ATOM   1309  C   ARG   173     -38.164  58.067-107.469  1.00  0.00              
ATOM   1310  O   ARG   173     -38.071  56.866-107.788  1.00  0.00              
ATOM   1311  CG  ARG   173     -40.293  58.505-105.206  1.00  0.00           C  
ATOM   1312  CD  ARG   173     -41.583  58.179-104.438  1.00  0.00           C  
ATOM   1313  NE  ARG   173     -41.471  58.688-103.081  1.00  0.00           N  
ATOM   1314  CZ  ARG   173     -42.436  58.772-102.186  1.00  0.00           C  
ATOM   1315  NH1 ARG   173     -43.665  58.364-102.498  1.00  0.00           N  
ATOM   1316  NH2 ARG   173     -42.127  59.261-101.000  1.00  0.00           N  
ATOM   1317  N   ALA   174     -37.134  58.798-107.047  1.00  0.00              
ATOM   1318  CA  ALA   174     -35.817  58.432-106.711  1.00  0.00              
ATOM   1319  CB  ALA   174     -34.844  59.333-107.453  1.00  0.00              
ATOM   1320  C   ALA   174     -35.024  58.168-105.549  1.00  0.00              
ATOM   1321  O   ALA   174     -34.144  58.934-105.153  1.00  0.00              
ATOM   1322  N   GLN   175     -35.400  57.087-104.878  1.00  0.00              
ATOM   1323  CA  GLN   175     -34.697  56.772-103.481  1.00  0.00              
ATOM   1324  CB  GLN   175     -35.580  55.770-102.738  1.00  0.00              
ATOM   1325  C   GLN   175     -33.255  56.204-103.730  1.00  0.00              
ATOM   1326  O   GLN   175     -32.383  56.293-102.868  1.00  0.00              
ATOM   1327  CG  GLN   175     -36.770  56.563-102.161  1.00  0.00           C  
ATOM   1328  CD  GLN   175     -37.692  55.601-101.432  1.00  0.00           C  
ATOM   1329  OE1 GLN   175     -38.047  54.636-102.063  1.00  0.00           O  
ATOM   1330  NE2 GLN   175     -38.009  55.915-100.173  1.00  0.00           N  
ATOM   1331  N   GLU   176     -33.085  55.475-104.825  1.00  0.00              
ATOM   1332  CA  GLU   176     -31.750  54.856-104.927  1.00  0.00              
ATOM   1333  CB  GLU   176     -32.094  53.451-105.381  1.00  0.00              
ATOM   1334  C   GLU   176     -30.555  55.597-105.493  1.00  0.00              
ATOM   1335  O   GLU   176     -29.394  55.217-105.391  1.00  0.00              
ATOM   1336  CG  GLU   176     -33.134  52.806-104.513  1.00  0.00           C  
ATOM   1337  CD  GLU   176     -33.570  51.448-105.017  1.00  0.00           C  
ATOM   1338  OE1 GLU   176     -33.725  51.247-106.250  1.00  0.00           O  
ATOM   1339  OE2 GLU   176     -33.767  50.570-104.153  1.00  0.00           O  
ATOM   1340  N   VAL   177     -30.924  56.603-106.295  1.00  0.00              
ATOM   1341  CA  VAL   177     -30.093  57.404-107.210  1.00  0.00              
ATOM   1342  CB  VAL   177     -30.100  58.896-107.047  1.00  0.00              
ATOM   1343  C   VAL   177     -28.943  56.716-107.871  1.00  0.00              
ATOM   1344  O   VAL   177     -27.871  57.071-107.390  1.00  0.00              
ATOM   1345  CG1 VAL   177     -29.555  59.629-108.258  1.00  0.00           C  
ATOM   1346  CG2 VAL   177     -31.515  59.388-106.692  1.00  0.00           C  
ATOM   1347  N   ARG   178     -29.041  55.787-108.812  1.00  0.00              
ATOM   1348  CA  ARG   178     -27.573  55.160-108.960  1.00  0.00              
ATOM   1349  CB  ARG   178     -27.907  53.668-109.106  1.00  0.00              
ATOM   1350  C   ARG   178     -27.078  56.046-110.298  1.00  0.00              
ATOM   1351  O   ARG   178     -27.774  56.675-111.078  1.00  0.00              
ATOM   1352  CG  ARG   178     -26.840  52.876-109.875  1.00  0.00           C  
ATOM   1353  CD  ARG   178     -27.304  51.439-110.165  1.00  0.00           C  
ATOM   1354  NE  ARG   178     -26.325  50.723-110.987  1.00  0.00           N  
ATOM   1355  CZ  ARG   178     -26.727  49.573-111.565  1.00  0.00           C  
ATOM   1356  NH1 ARG   178     -27.964  49.137-111.388  1.00  0.00           N  
ATOM   1357  NH2 ARG   178     -25.869  48.871-112.312  1.00  0.00           N  
ATOM   1358  N   GLN   179     -25.745  56.004-110.390  1.00  0.00              
ATOM   1359  CA  GLN   179     -25.249  56.874-111.431  1.00  0.00              
ATOM   1360  CB  GLN   179     -25.889  56.582-112.791  1.00  0.00              
ATOM   1361  C   GLN   179     -24.822  58.177-110.797  1.00  0.00              
ATOM   1362  O   GLN   179     -23.685  58.586-111.023  1.00  0.00              
ATOM   1363  CG  GLN   179     -25.723  55.128-113.242  1.00  0.00           C  
ATOM   1364  CD  GLN   179     -24.255  54.729-113.418  1.00  0.00           C  
ATOM   1365  OE1 GLN   179     -23.544  55.324-114.214  1.00  0.00           O  
ATOM   1366  NE2 GLN   179     -23.806  53.720-112.676  1.00  0.00           N  
ATOM   1367  N   GLY   180     -25.663  58.794-109.978  1.00  0.00              
ATOM   1368  CA  GLY   180     -25.404  60.019-109.304  1.00  0.00              
ATOM   1369  C   GLY   180     -24.531  59.756-108.071  1.00  0.00              
ATOM   1370  O   GLY   180     -23.569  60.452-107.765  1.00  0.00              
ATOM   1371  N   VAL   181     -24.906  58.695-107.357  1.00  0.00              
ATOM   1372  CA  VAL   181     -24.115  58.423-106.106  1.00  0.00              
ATOM   1373  CB  VAL   181     -24.830  57.257-105.437  1.00  0.00              
ATOM   1374  C   VAL   181     -22.600  57.975-106.336  1.00  0.00              
ATOM   1375  O   VAL   181     -21.704  58.089-105.506  1.00  0.00              
ATOM   1376  CG1 VAL   181     -24.101  56.735-104.204  1.00  0.00           C  
ATOM   1377  CG2 VAL   181     -26.241  57.628-104.968  1.00  0.00           C  
ATOM   1378  N   VAL   182     -22.414  57.386-107.517  1.00  0.00              
ATOM   1379  CA  VAL   182     -21.042  56.873-107.718  1.00  0.00              
ATOM   1380  CB  VAL   182     -21.165  55.789-108.779  1.00  0.00              
ATOM   1381  C   VAL   182     -20.136  58.141-108.136  1.00  0.00              
ATOM   1382  O   VAL   182     -19.018  58.463-107.749  1.00  0.00              
ATOM   1383  CG1 VAL   182     -19.816  55.311-109.305  1.00  0.00           C  
ATOM   1384  CG2 VAL   182     -21.881  54.538-108.258  1.00  0.00           C  
ATOM   1385  N   GLU   183     -20.763  58.773-109.128  1.00  0.00              
ATOM   1386  CA  GLU   183     -19.804  59.891-109.666  1.00  0.00              
ATOM   1387  CB  GLU   183     -20.262  60.193-111.093  1.00  0.00              
ATOM   1388  C   GLU   183     -19.608  61.087-108.650  1.00  0.00              
ATOM   1389  O   GLU   183     -18.598  61.756-108.460  1.00  0.00              
ATOM   1390  CG  GLU   183     -20.144  59.017-112.070  1.00  0.00           C  
ATOM   1391  CD  GLU   183     -20.188  59.462-113.528  1.00  0.00           C  
ATOM   1392  OE1 GLU   183     -21.295  59.728-114.055  1.00  0.00           O  
ATOM   1393  OE2 GLU   183     -19.106  59.555-114.152  1.00  0.00           O  
ATOM   1394  N   ASP   184     -20.767  61.347-108.046  1.00  0.00              
ATOM   1395  CA  ASP   184     -20.636  62.612-107.149  1.00  0.00              
ATOM   1396  CB  ASP   184     -22.049  63.138-106.869  1.00  0.00              
ATOM   1397  C   ASP   184     -19.901  62.328-105.808  1.00  0.00              
ATOM   1398  O   ASP   184     -19.233  63.138-105.173  1.00  0.00              
ATOM   1399  CG  ASP   184     -22.674  63.841-108.079  1.00  0.00           C  
ATOM   1400  OD1 ASP   184     -21.983  64.054-109.105  1.00  0.00           O  
ATOM   1401  OD2 ASP   184     -23.870  64.193-107.992  1.00  0.00           O  
ATOM   1402  N   ILE   185     -20.108  61.081-105.387  1.00  0.00              
ATOM   1403  CA  ILE   185     -19.482  60.793-104.019  1.00  0.00              
ATOM   1404  CB  ILE   185     -20.044  59.482-103.432  1.00  0.00              
ATOM   1405  C   ILE   185     -17.905  60.621-104.205  1.00  0.00              
ATOM   1406  O   ILE   185     -17.039  61.022-103.434  1.00  0.00              
ATOM   1407  CG1 ILE   185     -21.570  59.559-103.326  1.00  0.00           C  
ATOM   1408  CG2 ILE   185     -19.418  59.219-102.065  1.00  0.00           C  
ATOM   1409  CD1 ILE   185     -22.040  60.709-102.498  1.00  0.00           C  
ATOM   1410  N   ARG   186     -17.623  59.893-105.285  1.00  0.00              
ATOM   1411  CA  ARG   186     -16.150  59.616-105.414  1.00  0.00              
ATOM   1412  CB  ARG   186     -15.992  58.537-106.481  1.00  0.00              
ATOM   1413  C   ARG   186     -15.301  60.830-105.752  1.00  0.00              
ATOM   1414  O   ARG   186     -14.204  61.083-105.264  1.00  0.00              
ATOM   1415  CG  ARG   186     -14.577  58.018-106.635  1.00  0.00           C  
ATOM   1416  CD  ARG   186     -14.509  56.866-107.630  1.00  0.00           C  
ATOM   1417  NE  ARG   186     -15.239  55.691-107.163  1.00  0.00           N  
ATOM   1418  CZ  ARG   186     -16.347  55.212-107.728  1.00  0.00           C  
ATOM   1419  NH1 ARG   186     -16.871  55.803-108.799  1.00  0.00           N  
ATOM   1420  NH2 ARG   186     -16.938  54.144-107.210  1.00  0.00           N  
ATOM   1421  N   THR   187     -15.887  61.621-106.651  1.00  0.00              
ATOM   1422  CA  THR   187     -15.030  62.840-107.084  1.00  0.00              
ATOM   1423  CB  THR   187     -15.549  63.343-108.450  1.00  0.00              
ATOM   1424  C   THR   187     -14.773  63.811-105.970  1.00  0.00              
ATOM   1425  O   THR   187     -13.669  64.329-105.863  1.00  0.00              
ATOM   1426  OG1 THR   187     -16.802  64.012-108.341  1.00  0.00           O  
ATOM   1427  CG2 THR   187     -15.873  62.109-109.331  1.00  0.00           C  
ATOM   1428  N   GLN   188     -15.800  64.085-105.164  1.00  0.00              
ATOM   1429  CA  GLN   188     -15.722  64.999-104.034  1.00  0.00              
ATOM   1430  CB  GLN   188     -16.969  65.871-104.139  1.00  0.00              
ATOM   1431  C   GLN   188     -16.361  64.449-102.818  1.00  0.00              
ATOM   1432  O   GLN   188     -17.510  64.681-102.443  1.00  0.00              
ATOM   1433  CG  GLN   188     -17.177  66.494-105.499  1.00  0.00           C  
ATOM   1434  CD  GLN   188     -16.031  67.394-105.891  1.00  0.00           C  
ATOM   1435  OE1 GLN   188     -15.541  68.175-105.075  1.00  0.00           O  
ATOM   1436  NE2 GLN   188     -15.598  67.300-107.147  1.00  0.00           N  
ATOM   1437  N   PHE   189     -15.540  63.624-102.144  1.00  0.00              
ATOM   1438  CA  PHE   189     -15.747  63.006-100.798  1.00  0.00              
ATOM   1439  CB  PHE   189     -14.439  62.580-100.129  1.00  0.00              
ATOM   1440  C   PHE   189     -16.611  63.717 -99.745  1.00  0.00              
ATOM   1441  O   PHE   189     -16.174  64.568 -98.975  1.00  0.00              
ATOM   1442  CG  PHE   189     -14.591  61.730 -98.891  1.00  0.00           C  
ATOM   1443  CD1 PHE   189     -14.754  60.368 -98.982  1.00  0.00           C  
ATOM   1444  CD2 PHE   189     -14.557  62.317 -97.634  1.00  0.00           C  
ATOM   1445  CE1 PHE   189     -14.871  59.590 -97.827  1.00  0.00           C  
ATOM   1446  CE2 PHE   189     -14.673  61.565 -96.479  1.00  0.00           C  
ATOM   1447  CZ  PHE   189     -14.838  60.198 -96.595  1.00  0.00           C  
ATOM   1448  N   GLY   190     -17.888  63.369 -99.768  1.00  0.00              
ATOM   1449  CA  GLY   190     -18.779  64.052 -98.757  1.00  0.00              
ATOM   1450  C   GLY   190     -20.022  62.964 -98.628  1.00  0.00              
ATOM   1451  O   GLY   190     -20.154  61.942 -99.312  1.00  0.00              
ATOM   1452  N   LEU   191     -20.902  63.369 -97.722  1.00  0.00              
ATOM   1453  CA  LEU   191     -22.000  62.541 -97.422  1.00  0.00              
ATOM   1454  CB  LEU   191     -22.528  61.217 -98.018  1.00  0.00              
ATOM   1455  C   LEU   191     -21.769  62.004 -96.083  1.00  0.00              
ATOM   1456  O   LEU   191     -21.497  60.803 -95.942  1.00  0.00              
ATOM   1457  CG  LEU   191     -23.179  61.383 -99.390  1.00  0.00           C  
ATOM   1458  CD1 LEU   191     -23.457  60.030-100.014  1.00  0.00           C  
ATOM   1459  CD2 LEU   191     -24.507  62.159 -99.257  1.00  0.00           C  
ATOM   1460  N   ASP   192     -21.818  62.865 -95.060  1.00  0.00              
ATOM   1461  CA  ASP   192     -21.540  62.329 -93.656  1.00  0.00              
ATOM   1462  CB  ASP   192     -20.288  63.058 -93.138  1.00  0.00              
ATOM   1463  C   ASP   192     -22.757  62.259 -92.801  1.00  0.00              
ATOM   1464  O   ASP   192     -23.300  63.366 -92.778  1.00  0.00              
ATOM   1465  CG  ASP   192     -19.611  62.287 -92.020  1.00  0.00           C  
ATOM   1466  OD1 ASP   192     -20.284  61.474 -91.357  1.00  0.00           O  
ATOM   1467  OD2 ASP   192     -18.395  62.488 -91.813  1.00  0.00           O  
ATOM   1468  N   ARG   193     -23.158  61.261 -92.024  1.00  0.00              
ATOM   1469  CA  ARG   193     -24.347  61.525 -91.223  1.00  0.00              
ATOM   1470  CB  ARG   193     -25.312  60.377 -91.525  1.00  0.00              
ATOM   1471  C   ARG   193     -23.653  61.756 -89.935  1.00  0.00              
ATOM   1472  O   ARG   193     -22.680  61.044 -89.719  1.00  0.00              
ATOM   1473  CG  ARG   193     -25.934  60.484 -92.912  1.00  0.00           C  
ATOM   1474  CD  ARG   193     -26.884  59.341 -93.208  1.00  0.00           C  
ATOM   1475  NE  ARG   193     -27.393  59.418 -94.576  1.00  0.00           N  
ATOM   1476  CZ  ARG   193     -28.450  58.747 -95.029  1.00  0.00           C  
ATOM   1477  NH1 ARG   193     -29.130  57.933 -94.231  1.00  0.00           N  
ATOM   1478  NH2 ARG   193     -28.831  58.895 -96.289  1.00  0.00           N  
ATOM   1479  N   PRO   194     -24.128  62.613 -89.044  1.00  0.00              
ATOM   1480  CA  PRO   194     -23.228  62.697 -87.784  1.00  0.00              
ATOM   1481  CB  PRO   194     -23.227  64.186 -87.475  1.00  0.00              
ATOM   1482  C   PRO   194     -23.967  61.850 -86.838  1.00  0.00              
ATOM   1483  O   PRO   194     -25.112  61.507 -87.128  1.00  0.00              
ATOM   1484  CG  PRO   194     -24.431  64.714 -88.204  1.00  0.00           C  
ATOM   1485  CD  PRO   194     -24.452  63.934 -89.497  1.00  0.00           C  
ATOM   1486  N   ILE   195     -23.394  61.506 -85.673  1.00  0.00              
ATOM   1487  CA  ILE   195     -24.137  60.660 -84.705  1.00  0.00              
ATOM   1488  CB  ILE   195     -23.084  59.910 -83.851  1.00  0.00              
ATOM   1489  C   ILE   195     -25.564  60.981 -84.313  1.00  0.00              
ATOM   1490  O   ILE   195     -26.539  60.667 -85.013  1.00  0.00              
ATOM   1491  CG1 ILE   195     -23.750  58.799 -83.044  1.00  0.00           C  
ATOM   1492  CG2 ILE   195     -22.352  60.883 -82.923  1.00  0.00           C  
ATOM   1493  CD1 ILE   195     -22.781  58.009 -82.191  1.00  0.00           C  
ATOM   1494  N   TYR   196     -25.758  61.453 -83.085  1.00  0.00              
ATOM   1495  CA  TYR   196     -27.138  61.650 -82.588  1.00  0.00              
ATOM   1496  CB  TYR   196     -28.300  60.640 -82.663  1.00  0.00              
ATOM   1497  C   TYR   196     -26.986  62.271 -81.181  1.00  0.00              
ATOM   1498  O   TYR   196     -26.082  61.899 -80.453  1.00  0.00              
ATOM   1499  CG  TYR   196     -28.618  60.182 -84.075  1.00  0.00           C  
ATOM   1500  CD1 TYR   196     -29.483  60.921 -84.892  1.00  0.00           C  
ATOM   1501  CD2 TYR   196     -28.002  59.056 -84.618  1.00  0.00           C  
ATOM   1502  CE1 TYR   196     -29.720  60.551 -86.219  1.00  0.00           C  
ATOM   1503  CE2 TYR   196     -28.232  58.678 -85.951  1.00  0.00           C  
ATOM   1504  CZ  TYR   196     -29.090  59.431 -86.735  1.00  0.00           C  
ATOM   1505  OH  TYR   196     -29.317  59.063 -88.036  1.00  0.00           O  
ATOM   1506  N   ASP   197     -27.897  63.165 -80.800  1.00  0.00              
ATOM   1507  CA  ASP   197     -27.836  63.752 -79.499  1.00  0.00              
ATOM   1508  CB  ASP   197     -27.748  65.276 -79.546  1.00  0.00              
ATOM   1509  C   ASP   197     -28.763  62.902 -78.573  1.00  0.00              
ATOM   1510  O   ASP   197     -28.245  62.487 -77.546  1.00  0.00              
ATOM   1511  CG  ASP   197     -27.238  65.873 -78.262  1.00  0.00           C  
ATOM   1512  OD1 ASP   197     -27.212  65.155 -77.249  1.00  0.00           O  
ATOM   1513  OD2 ASP   197     -26.868  67.064 -78.270  1.00  0.00           O  
ATOM   1514  N   ILE   198     -30.039  62.681 -78.879  1.00  0.00              
ATOM   1515  CA  ILE   198     -30.773  61.868 -77.993  1.00  0.00              
ATOM   1516  CB  ILE   198     -30.749  60.363 -77.655  1.00  0.00              
ATOM   1517  C   ILE   198     -31.365  62.735 -76.818  1.00  0.00              
ATOM   1518  O   ILE   198     -32.400  63.400 -76.804  1.00  0.00              
ATOM   1519  CG1 ILE   198     -30.532  59.560 -78.940  1.00  0.00           C  
ATOM   1520  CG2 ILE   198     -32.059  59.937 -77.013  1.00  0.00           C  
ATOM   1521  CD1 ILE   198     -30.273  58.079 -78.712  1.00  0.00           C  
ATOM   1522  N   SER   199     -30.562  62.644 -75.762  1.00  0.00              
ATOM   1523  CA  SER   199     -31.111  63.301 -74.489  1.00  0.00              
ATOM   1524  CB  SER   199     -30.187  63.080 -73.283  1.00  0.00              
ATOM   1525  C   SER   199     -31.417  64.753 -74.680  1.00  0.00              
ATOM   1526  O   SER   199     -32.410  65.235 -74.140  1.00  0.00              
ATOM   1527  OG  SER   199     -28.865  63.502 -73.547  1.00  0.00           O  
ATOM   1528  N   GLU   200     -30.631  65.442 -75.497  1.00  0.00              
ATOM   1529  CA  GLU   200     -30.807  66.858 -75.791  1.00  0.00              
ATOM   1530  CB  GLU   200     -29.491  67.445 -76.329  1.00  0.00              
ATOM   1531  C   GLU   200     -31.942  67.303 -76.557  1.00  0.00              
ATOM   1532  O   GLU   200     -32.303  68.468 -76.452  1.00  0.00              
ATOM   1533  CG  GLU   200     -28.552  67.843 -75.191  1.00  0.00           C  
ATOM   1534  CD  GLU   200     -27.337  68.598 -75.692  1.00  0.00           C  
ATOM   1535  OE1 GLU   200     -27.443  69.274 -76.737  1.00  0.00           O  
ATOM   1536  OE2 GLU   200     -26.274  68.515 -75.041  1.00  0.00           O  
ATOM   1537  N   TRP   201     -32.571  66.400 -77.311  1.00  0.00              
ATOM   1538  CA  TRP   201     -33.764  66.663 -78.170  1.00  0.00              
ATOM   1539  CB  TRP   201     -33.501  66.303 -79.666  1.00  0.00              
ATOM   1540  C   TRP   201     -34.483  65.343 -77.932  1.00  0.00              
ATOM   1541  O   TRP   201     -34.106  64.336 -78.525  1.00  0.00              
ATOM   1542  CG  TRP   201     -33.392  64.808 -79.961  1.00  0.00           C  
ATOM   1543  CD1 TRP   201     -32.171  64.189 -79.886  1.00  0.00           C  
ATOM   1544  CD2 TRP   201     -34.421  63.929 -80.237  1.00  0.00           C  
ATOM   1545  NE1 TRP   201     -32.408  62.917 -80.085  1.00  0.00           N  
ATOM   1546  CE2 TRP   201     -33.721  62.714 -80.298  1.00  0.00           C  
ATOM   1547  CE3 TRP   201     -35.802  63.933 -80.435  1.00  0.00           C  
ATOM   1548  CZ2 TRP   201     -34.369  61.513 -80.546  1.00  0.00           C  
ATOM   1549  CZ3 TRP   201     -36.454  62.726 -80.687  1.00  0.00           C  
ATOM   1550  CH2 TRP   201     -35.742  61.531 -80.738  1.00  0.00           C  
ATOM   1551  N   ARG   202     -35.488  65.337 -77.064  1.00  0.00              
ATOM   1552  CA  ARG   202     -36.212  64.096 -76.806  1.00  0.00              
ATOM   1553  CB  ARG   202     -36.580  63.892 -75.333  1.00  0.00              
ATOM   1554  C   ARG   202     -37.570  63.658 -77.312  1.00  0.00              
ATOM   1555  O   ARG   202     -38.553  63.717 -76.573  1.00  0.00              
ATOM   1556  CG  ARG   202     -35.727  62.890 -74.596  1.00  0.00           C  
ATOM   1557  CD  ARG   202     -34.330  63.422 -74.395  1.00  0.00           C  
ATOM   1558  NE  ARG   202     -33.538  62.574 -73.508  1.00  0.00           N  
ATOM   1559  CZ  ARG   202     -32.493  63.005 -72.808  1.00  0.00           C  
ATOM   1560  NH1 ARG   202     -32.115  64.281 -72.889  1.00  0.00           N  
ATOM   1561  NH2 ARG   202     -31.801  62.158 -72.049  1.00  0.00           N  
ATOM   1562  N   ASP   203     -37.636  63.257 -78.576  1.00  0.00              
ATOM   1563  CA  ASP   203     -38.921  62.858 -79.167  1.00  0.00              
ATOM   1564  CB  ASP   203     -38.742  62.786 -80.710  1.00  0.00              
ATOM   1565  C   ASP   203     -39.582  61.563 -78.629  1.00  0.00              
ATOM   1566  O   ASP   203     -40.793  61.368 -78.535  1.00  0.00              
ATOM   1567  CG  ASP   203     -38.137  64.042 -81.292  1.00  0.00           C  
ATOM   1568  OD1 ASP   203     -38.817  65.103 -81.233  1.00  0.00           O  
ATOM   1569  OD2 ASP   203     -36.975  64.057 -81.793  1.00  0.00           O  
ATOM   1570  N   SER   204     -38.690  60.597 -78.385  1.00  0.00              
ATOM   1571  CA  SER   204     -39.289  59.316 -77.837  1.00  0.00              
ATOM   1572  CB  SER   204     -40.005  58.577 -78.978  1.00  0.00              
ATOM   1573  C   SER   204     -38.378  58.589 -76.868  1.00  0.00              
ATOM   1574  O   SER   204     -38.715  57.510 -76.441  1.00  0.00              
ATOM   1575  OG  SER   204     -40.571  57.359 -78.550  1.00  0.00           O  
ATOM   1576  N   GLY   205     -37.230  59.100 -76.586  1.00  0.00              
ATOM   1577  CA  GLY   205     -36.229  58.496 -75.733  1.00  0.00              
ATOM   1578  C   GLY   205     -35.012  57.924 -76.387  1.00  0.00              
ATOM   1579  O   GLY   205     -34.502  58.352 -77.429  1.00  0.00              
ATOM   1580  N   VAL   206     -34.616  56.788 -75.815  1.00  0.00              
ATOM   1581  CA  VAL   206     -33.410  56.055 -76.485  1.00  0.00              
ATOM   1582  CB  VAL   206     -32.042  56.091 -75.901  1.00  0.00              
ATOM   1583  C   VAL   206     -34.055  54.521 -76.525  1.00  0.00              
ATOM   1584  O   VAL   206     -35.148  54.225 -76.027  1.00  0.00              
ATOM   1585  CG1 VAL   206     -31.397  57.496 -76.195  1.00  0.00           C  
ATOM   1586  CG2 VAL   206     -32.096  55.769 -74.413  1.00  0.00           C  
ATOM   1587  N   ALA   207     -33.270  53.673 -77.200  1.00  0.00              
ATOM   1588  CA  ALA   207     -33.919  52.416 -77.470  1.00  0.00              
ATOM   1589  CB  ALA   207     -34.802  51.454 -76.686  1.00  0.00              
ATOM   1590  C   ALA   207     -34.602  52.128 -78.746  1.00  0.00              
ATOM   1591  O   ALA   207     -35.817  52.334 -78.781  1.00  0.00              
ATOM   1592  N   LEU   208     -33.915  51.681 -79.794  1.00  0.00              
ATOM   1593  CA  LEU   208     -34.453  51.388 -81.091  1.00  0.00              
ATOM   1594  CB  LEU   208     -35.309  50.105 -81.068  1.00  0.00              
ATOM   1595  C   LEU   208     -34.610  52.662 -81.862  1.00  0.00              
ATOM   1596  O   LEU   208     -34.013  52.791 -82.945  1.00  0.00              
ATOM   1597  CG  LEU   208     -34.643  48.844 -80.507  1.00  0.00           C  
ATOM   1598  CD1 LEU   208     -35.620  47.691 -80.456  1.00  0.00           C  
ATOM   1599  CD2 LEU   208     -33.460  48.483 -81.343  1.00  0.00           C  
ATOM   1600  N   GLU   209     -35.302  53.642 -81.283  1.00  0.00              
ATOM   1601  CA  GLU   209     -35.481  54.972 -81.827  1.00  0.00              
ATOM   1602  CB  GLU   209     -36.547  55.722 -81.036  1.00  0.00              
ATOM   1603  C   GLU   209     -34.023  55.434 -82.265  1.00  0.00              
ATOM   1604  O   GLU   209     -33.689  55.777 -83.391  1.00  0.00              
ATOM   1605  CG  GLU   209     -37.934  55.044 -81.028  1.00  0.00           C  
ATOM   1606  CD  GLU   209     -38.813  55.863 -80.087  1.00  0.00           C  
ATOM   1607  OE1 GLU   209     -38.732  55.835 -78.866  1.00  0.00           O  
ATOM   1608  OE2 GLU   209     -39.620  56.676 -80.629  1.00  0.00           O  
ATOM   1609  N   GLY   210     -33.223  55.505 -81.186  1.00  0.00              
ATOM   1610  CA  GLY   210     -31.823  55.957 -81.537  1.00  0.00              
ATOM   1611  C   GLY   210     -30.605  55.153 -81.020  1.00  0.00              
ATOM   1612  O   GLY   210     -30.065  55.385 -79.933  1.00  0.00              
ATOM   1613  N   THR   211     -30.193  54.168 -81.812  1.00  0.00              
ATOM   1614  CA  THR   211     -29.102  53.306 -81.455  1.00  0.00              
ATOM   1615  CB  THR   211     -29.146  52.120 -82.445  1.00  0.00              
ATOM   1616  C   THR   211     -27.789  54.043 -81.697  1.00  0.00              
ATOM   1617  O   THR   211     -27.213  53.929 -82.781  1.00  0.00              
ATOM   1618  OG1 THR   211     -29.247  52.603 -83.787  1.00  0.00           O  
ATOM   1619  CG2 THR   211     -30.343  51.233 -82.118  1.00  0.00           C  
ATOM   1620  N   GLY   212     -27.342  54.816 -80.707  1.00  0.00              
ATOM   1621  CA  GLY   212     -26.092  55.566 -80.933  1.00  0.00              
ATOM   1622  C   GLY   212     -24.974  55.020 -80.176  1.00  0.00              
ATOM   1623  O   GLY   212     -25.184  54.638 -79.039  1.00  0.00              
ATOM   1624  N   SER   213     -23.811  54.837 -80.776  1.00  0.00              
ATOM   1625  CA  SER   213     -22.650  54.217 -80.054  1.00  0.00              
ATOM   1626  CB  SER   213     -21.445  54.031 -80.898  1.00  0.00              
ATOM   1627  C   SER   213     -22.364  54.345 -78.531  1.00  0.00              
ATOM   1628  O   SER   213     -22.418  53.486 -77.656  1.00  0.00              
ATOM   1629  OG  SER   213     -20.394  53.645 -80.013  1.00  0.00           O  
ATOM   1630  N   LEU   214     -22.039  55.600 -78.277  1.00  0.00              
ATOM   1631  CA  LEU   214     -21.674  55.886 -76.782  1.00  0.00              
ATOM   1632  CB  LEU   214     -20.170  55.794 -76.484  1.00  0.00              
ATOM   1633  C   LEU   214     -22.300  57.206 -76.357  1.00  0.00              
ATOM   1634  O   LEU   214     -21.891  57.816 -75.363  1.00  0.00              
ATOM   1635  CG  LEU   214     -19.782  55.053 -75.222  1.00  0.00           C  
ATOM   1636  CD1 LEU   214     -20.217  53.570 -75.254  1.00  0.00           C  
ATOM   1637  CD2 LEU   214     -18.299  55.214 -74.997  1.00  0.00           C  
ATOM   1638  N   VAL   215     -23.346  57.617 -77.058  1.00  0.00              
ATOM   1639  CA  VAL   215     -24.162  58.755 -76.623  1.00  0.00              
ATOM   1640  CB  VAL   215     -25.388  58.950 -77.530  1.00  0.00              
ATOM   1641  C   VAL   215     -24.371  59.692 -75.404  1.00  0.00              
ATOM   1642  O   VAL   215     -24.889  60.817 -75.584  1.00  0.00              
ATOM   1643  CG1 VAL   215     -26.238  60.095 -77.029  1.00  0.00           C  
ATOM   1644  CG2 VAL   215     -24.935  59.216 -78.960  1.00  0.00           C  
ATOM   1645  N   LEU   216     -24.150  59.154 -74.210  1.00  0.00              
ATOM   1646  CA  LEU   216     -24.699  59.849 -73.023  1.00  0.00              
ATOM   1647  CB  LEU   216     -24.223  59.064 -71.790  1.00  0.00              
ATOM   1648  C   LEU   216     -23.784  61.148 -72.951  1.00  0.00              
ATOM   1649  O   LEU   216     -22.600  61.322 -73.262  1.00  0.00              
ATOM   1650  CG  LEU   216     -25.001  59.349 -70.498  1.00  0.00           C  
ATOM   1651  CD1 LEU   216     -26.370  58.722 -70.571  1.00  0.00           C  
ATOM   1652  CD2 LEU   216     -24.243  58.802 -69.313  1.00  0.00           C  
ATOM   1653  N   ASP   217     -24.611  62.113 -72.589  1.00  0.00              
ATOM   1654  CA  ASP   217     -24.410  63.602 -72.500  1.00  0.00              
ATOM   1655  CB  ASP   217     -25.430  64.575 -73.099  1.00  0.00              
ATOM   1656  C   ASP   217     -24.760  63.807 -71.009  1.00  0.00              
ATOM   1657  O   ASP   217     -25.836  64.263 -70.687  1.00  0.00              
ATOM   1658  CG  ASP   217     -25.882  64.148 -74.479  1.00  0.00           C  
ATOM   1659  OD1 ASP   217     -25.117  64.360 -75.447  1.00  0.00           O  
ATOM   1660  OD2 ASP   217     -27.028  63.654 -74.621  1.00  0.00           O  
ATOM   1661  N   ARG   218     -23.846  63.423 -70.126  1.00  0.00              
ATOM   1662  CA  ARG   218     -24.042  63.563 -68.718  1.00  0.00              
ATOM   1663  CB  ARG   218     -24.017  65.075 -68.450  1.00  0.00              
ATOM   1664  C   ARG   218     -25.443  63.305 -68.180  1.00  0.00              
ATOM   1665  O   ARG   218     -26.085  64.187 -67.609  1.00  0.00              
ATOM   1666  CG  ARG   218     -22.736  65.750 -68.901  1.00  0.00           C  
ATOM   1667  CD  ARG   218     -21.554  65.252 -68.098  1.00  0.00           C  
ATOM   1668  NE  ARG   218     -21.654  65.608 -66.684  1.00  0.00           N  
ATOM   1669  CZ  ARG   218     -20.687  65.403 -65.792  1.00  0.00           C  
ATOM   1670  NH1 ARG   218     -19.545  64.846 -66.168  1.00  0.00           N  
ATOM   1671  NH2 ARG   218     -20.866  65.752 -64.525  1.00  0.00           N  
ATOM   1672  N   THR   219     -25.913  62.078 -68.368  1.00  0.00              
ATOM   1673  CA  THR   219     -27.066  61.357 -68.022  1.00  0.00              
ATOM   1674  CB  THR   219     -27.555  60.246 -68.985  1.00  0.00              
ATOM   1675  C   THR   219     -27.226  60.434 -66.790  1.00  0.00              
ATOM   1676  O   THR   219     -26.422  59.504 -66.679  1.00  0.00              
ATOM   1677  OG1 THR   219     -26.921  59.005 -68.658  1.00  0.00           O  
ATOM   1678  CG2 THR   219     -27.214  60.596 -70.425  1.00  0.00           C  
ATOM   1679  N   ASN   220     -28.283  60.619 -66.006  1.00  0.00              
ATOM   1680  CA  ASN   220     -28.551  59.849 -64.850  1.00  0.00              
ATOM   1681  CB  ASN   220     -29.807  58.956 -64.846  1.00  0.00              
ATOM   1682  C   ASN   220     -27.490  59.037 -63.821  1.00  0.00              
ATOM   1683  O   ASN   220     -26.672  58.197 -64.197  1.00  0.00              
ATOM   1684  CG  ASN   220     -29.548  57.518 -65.190  1.00  0.00           C  
ATOM   1685  OD1 ASN   220     -29.064  56.697 -64.388  1.00  0.00           O  
ATOM   1686  ND2 ASN   220     -29.863  57.118 -66.444  1.00  0.00           N  
ATOM   1687  N   ARG   221     -27.588  59.428 -62.556  1.00  0.00              
ATOM   1688  CA  ARG   221     -26.852  58.722 -61.622  1.00  0.00              
ATOM   1689  CB  ARG   221     -26.423  59.849 -60.681  1.00  0.00              
ATOM   1690  C   ARG   221     -26.733  57.405 -61.134  1.00  0.00              
ATOM   1691  O   ARG   221     -26.044  56.694 -61.875  1.00  0.00              
ATOM   1692  CG  ARG   221     -25.248  60.650 -61.181  1.00  0.00           C  
ATOM   1693  CD  ARG   221     -25.029  61.861 -60.289  1.00  0.00           C  
ATOM   1694  NE  ARG   221     -24.098  62.836 -60.861  1.00  0.00           N  
ATOM   1695  CZ  ARG   221     -22.773  62.767 -60.734  1.00  0.00           C  
ATOM   1696  NH1 ARG   221     -22.220  61.764 -60.058  1.00  0.00           N  
ATOM   1697  NH2 ARG   221     -22.000  63.703 -61.280  1.00  0.00           N  
ATOM   1698  N   VAL   222     -27.347  56.923 -60.055  1.00  0.00              
ATOM   1699  CA  VAL   222     -27.293  55.589 -59.480  1.00  0.00              
ATOM   1700  CB  VAL   222     -26.717  55.447 -58.115  1.00  0.00              
ATOM   1701  C   VAL   222     -28.720  54.985 -59.656  1.00  0.00              
ATOM   1702  O   VAL   222     -29.612  55.594 -60.261  1.00  0.00              
ATOM   1703  CG1 VAL   222     -25.169  55.724 -58.181  1.00  0.00           C  
ATOM   1704  CG2 VAL   222     -27.438  56.369 -57.141  1.00  0.00           C  
ATOM   1705  N   ALA   223     -28.843  53.748 -59.160  1.00  0.00              
ATOM   1706  CA  ALA   223     -30.094  52.997 -59.396  1.00  0.00              
ATOM   1707  CB  ALA   223     -31.567  53.304 -59.161  1.00  0.00              
ATOM   1708  C   ALA   223     -30.186  52.376 -60.678  1.00  0.00              
ATOM   1709  O   ALA   223     -30.347  53.025 -61.704  1.00  0.00              
ATOM   1710  N   TYR   224     -30.050  51.062 -60.692  1.00  0.00              
ATOM   1711  CA  TYR   224     -30.000  50.324 -62.110  1.00  0.00              
ATOM   1712  CB  TYR   224     -28.583  49.957 -62.629  1.00  0.00              
ATOM   1713  C   TYR   224     -30.802  49.176 -61.735  1.00  0.00              
ATOM   1714  O   TYR   224     -30.968  48.841 -60.562  1.00  0.00              
ATOM   1715  CG  TYR   224     -27.830  51.189 -63.107  1.00  0.00           C  
ATOM   1716  CD1 TYR   224     -28.124  51.827 -64.370  1.00  0.00           C  
ATOM   1717  CD2 TYR   224     -26.771  51.641 -62.399  1.00  0.00           C  
ATOM   1718  CE1 TYR   224     -27.398  52.955 -64.737  1.00  0.00           C  
ATOM   1719  CE2 TYR   224     -26.028  52.781 -62.743  1.00  0.00           C  
ATOM   1720  CZ  TYR   224     -26.335  53.401 -63.957  1.00  0.00           C  
ATOM   1721  OH  TYR   224     -25.623  54.504 -64.246  1.00  0.00           O  
ATOM   1722  N   MET   225     -31.380  48.556 -62.759  1.00  0.00              
ATOM   1723  CA  MET   225     -32.380  47.405 -62.637  1.00  0.00              
ATOM   1724  CB  MET   225     -33.809  47.407 -63.170  1.00  0.00              
ATOM   1725  C   MET   225     -31.801  46.467 -63.658  1.00  0.00              
ATOM   1726  O   MET   225     -32.243  46.420 -64.806  1.00  0.00              
ATOM   1727  CG  MET   225     -34.371  45.975 -63.206  1.00  0.00           C  
ATOM   1728  SD  MET   225     -36.156  46.021 -63.390  1.00  0.00           S  
ATOM   1729  CE  MET   225     -36.330  46.397 -65.129  1.00  0.00           C  
ATOM   1730  N   ALA   226     -30.832  45.663 -63.231  1.00  0.00              
ATOM   1731  CA  ALA   226     -29.886  44.727 -63.640  1.00  0.00              
ATOM   1732  CB  ALA   226     -28.573  44.930 -62.884  1.00  0.00              
ATOM   1733  C   ALA   226     -30.164  43.146 -63.592  1.00  0.00              
ATOM   1734  O   ALA   226     -30.888  42.647 -62.734  1.00  0.00              
ATOM   1735  N   VAL   227     -29.486  42.423 -64.474  1.00  0.00              
ATOM   1736  CA  VAL   227     -29.626  40.996 -64.321  1.00  0.00              
ATOM   1737  CB  VAL   227     -29.237  40.522 -65.748  1.00  0.00              
ATOM   1738  C   VAL   227     -29.050  40.050 -63.592  1.00  0.00              
ATOM   1739  O   VAL   227     -27.957  39.658 -63.983  1.00  0.00              
ATOM   1740  CG1 VAL   227     -29.178  38.994 -65.809  1.00  0.00           C  
ATOM   1741  CG2 VAL   227     -30.233  41.078 -66.766  1.00  0.00           C  
ATOM   1742  N   SER   228     -29.502  39.720 -62.405  1.00  0.00              
ATOM   1743  CA  SER   228     -28.513  38.504 -61.663  1.00  0.00              
ATOM   1744  CB  SER   228     -28.097  39.072 -60.300  1.00  0.00              
ATOM   1745  C   SER   228     -29.869  37.561 -61.736  1.00  0.00              
ATOM   1746  O   SER   228     -30.857  37.839 -62.423  1.00  0.00              
ATOM   1747  OG  SER   228     -27.265  40.210 -60.449  1.00  0.00           O  
ATOM   1748  N   LYS   229     -29.718  36.381 -61.148  1.00  0.00              
ATOM   1749  CA  LYS   229     -30.419  35.208 -61.628  1.00  0.00              
ATOM   1750  CB  LYS   229     -30.471  34.393 -62.911  1.00  0.00              
ATOM   1751  C   LYS   229     -29.605  34.288 -60.944  1.00  0.00              
ATOM   1752  O   LYS   229     -28.727  33.891 -61.716  1.00  0.00              
ATOM   1753  CG  LYS   229     -30.903  35.245 -64.100  1.00  0.00           C  
ATOM   1754  CD  LYS   229     -29.841  35.363 -65.192  1.00  0.00           C  
ATOM   1755  CE  LYS   229     -29.205  36.750 -65.318  1.00  0.00           C  
ATOM   1756  NZ  LYS   229     -27.762  36.737 -65.689  1.00  0.00           N  
ATOM   1757  N   ARG   230     -29.718  33.863 -59.707  1.00  0.00              
ATOM   1758  CA  ARG   230     -28.964  32.980 -58.912  1.00  0.00              
ATOM   1759  CB  ARG   230     -29.423  31.507 -58.766  1.00  0.00              
ATOM   1760  C   ARG   230     -27.419  32.953 -59.279  1.00  0.00              
ATOM   1761  O   ARG   230     -26.772  32.016 -59.745  1.00  0.00              
ATOM   1762  CG  ARG   230     -30.946  31.369 -58.961  1.00  0.00           C  
ATOM   1763  CD  ARG   230     -31.101  30.444 -60.153  1.00  0.00           C  
ATOM   1764  NE  ARG   230     -32.494  30.336 -60.616  1.00  0.00           N  
ATOM   1765  CZ  ARG   230     -32.758  29.498 -61.610  1.00  0.00           C  
ATOM   1766  NH1 ARG   230     -34.009  29.413 -62.023  1.00  0.00           N  
ATOM   1767  NH2 ARG   230     -31.857  28.688 -62.177  1.00  0.00           N  
ATOM   1768  N   ALA   231     -26.889  34.153 -59.004  1.00  0.00              
ATOM   1769  CA  ALA   231     -25.464  34.443 -59.152  1.00  0.00              
ATOM   1770  CB  ALA   231     -24.577  33.772 -58.100  1.00  0.00              
ATOM   1771  C   ALA   231     -24.862  34.239 -60.516  1.00  0.00              
ATOM   1772  O   ALA   231     -23.968  33.407 -60.676  1.00  0.00              
ATOM   1773  N   ASP   232     -25.358  34.974 -61.508  1.00  0.00              
ATOM   1774  CA  ASP   232     -24.855  34.871 -62.878  1.00  0.00              
ATOM   1775  CB  ASP   232     -23.455  35.115 -63.450  1.00  0.00              
ATOM   1776  C   ASP   232     -25.162  33.461 -63.557  1.00  0.00              
ATOM   1777  O   ASP   232     -24.312  32.765 -64.068  1.00  0.00              
ATOM   1778  CG  ASP   232     -22.828  36.373 -62.888  1.00  0.00           C  
ATOM   1779  OD1 ASP   232     -23.450  37.453 -62.999  1.00  0.00           O  
ATOM   1780  OD2 ASP   232     -21.703  36.211 -62.353  1.00  0.00           O  
ATOM   1781  N   ARG   233     -26.441  33.114 -63.500  1.00  0.00              
ATOM   1782  CA  ARG   233     -26.854  31.887 -64.119  1.00  0.00              
ATOM   1783  CB  ARG   233     -26.433  31.925 -65.596  1.00  0.00              
ATOM   1784  C   ARG   233     -25.699  30.712 -63.713  1.00  0.00              
ATOM   1785  O   ARG   233     -24.588  30.544 -64.240  1.00  0.00              
ATOM   1786  CG  ARG   233     -27.011  33.099 -66.361  1.00  0.00           C  
ATOM   1787  CD  ARG   233     -28.518  32.996 -66.448  1.00  0.00           C  
ATOM   1788  NE  ARG   233     -28.950  31.832 -67.221  1.00  0.00           N  
ATOM   1789  CZ  ARG   233     -30.215  31.586 -67.556  1.00  0.00           C  
ATOM   1790  NH1 ARG   233     -31.174  32.423 -67.188  1.00  0.00           N  
ATOM   1791  NH2 ARG   233     -30.519  30.500 -68.254  1.00  0.00           N  
ATOM   1792  N   ASN   234     -26.108  30.210 -62.569  1.00  0.00              
ATOM   1793  CA  ASN   234     -25.603  29.261 -61.673  1.00  0.00              
ATOM   1794  CB  ASN   234     -26.248  28.996 -60.283  1.00  0.00              
ATOM   1795  C   ASN   234     -25.090  28.041 -62.499  1.00  0.00              
ATOM   1796  O   ASN   234     -24.003  27.470 -62.424  1.00  0.00              
ATOM   1797  CG  ASN   234     -26.015  30.127 -59.312  1.00  0.00           C  
ATOM   1798  OD1 ASN   234     -26.469  31.284 -59.491  1.00  0.00           O  
ATOM   1799  ND2 ASN   234     -25.299  29.965 -58.217  1.00  0.00           N  
ATOM   1800  N   LEU   235     -26.085  27.601 -63.268  1.00  0.00              
ATOM   1801  CA  LEU   235     -25.721  26.219 -63.950  1.00  0.00              
ATOM   1802  CB  LEU   235     -26.977  25.554 -64.493  1.00  0.00              
ATOM   1803  C   LEU   235     -24.594  26.471 -65.009  1.00  0.00              
ATOM   1804  O   LEU   235     -23.778  25.611 -65.315  1.00  0.00              
ATOM   1805  CG  LEU   235     -27.944  25.192 -63.333  1.00  0.00           C  
ATOM   1806  CD1 LEU   235     -29.164  24.535 -63.977  1.00  0.00           C  
ATOM   1807  CD2 LEU   235     -27.246  24.255 -62.349  1.00  0.00           C  
ATOM   1808  N   ALA   236     -24.684  27.648 -65.619  1.00  0.00              
ATOM   1809  CA  ALA   236     -23.715  28.019 -66.630  1.00  0.00              
ATOM   1810  CB  ALA   236     -24.166  29.212 -67.469  1.00  0.00              
ATOM   1811  C   ALA   236     -22.318  28.320 -66.036  1.00  0.00              
ATOM   1812  O   ALA   236     -21.243  27.913 -66.463  1.00  0.00              
ATOM   1813  N   THR   237     -22.412  29.133 -64.984  1.00  0.00              
ATOM   1814  CA  THR   237     -21.022  29.547 -64.426  1.00  0.00              
ATOM   1815  CB  THR   237     -21.199  30.861 -63.632  1.00  0.00              
ATOM   1816  C   THR   237     -20.216  28.360 -63.777  1.00  0.00              
ATOM   1817  O   THR   237     -19.000  28.209 -63.923  1.00  0.00              
ATOM   1818  OG1 THR   237     -21.874  30.659 -62.393  1.00  0.00           O  
ATOM   1819  CG2 THR   237     -22.164  31.780 -64.423  1.00  0.00           C  
ATOM   1820  N   LEU   238     -20.963  27.515 -63.081  1.00  0.00              
ATOM   1821  CA  LEU   238     -20.325  26.394 -62.423  1.00  0.00              
ATOM   1822  CB  LEU   238     -21.251  25.775 -61.376  1.00  0.00              
ATOM   1823  C   LEU   238     -19.867  25.325 -63.419  1.00  0.00              
ATOM   1824  O   LEU   238     -18.782  24.755 -63.379  1.00  0.00              
ATOM   1825  CG  LEU   238     -21.486  26.620 -60.125  1.00  0.00           C  
ATOM   1826  CD1 LEU   238     -22.615  26.064 -59.261  1.00  0.00           C  
ATOM   1827  CD2 LEU   238     -20.203  26.676 -59.287  1.00  0.00           C  
ATOM   1828  N   TRP   239     -20.783  25.062 -64.351  1.00  0.00              
ATOM   1829  CA  TRP   239     -20.401  23.938 -65.323  1.00  0.00              
ATOM   1830  CB  TRP   239     -21.673  23.559 -66.083  1.00  0.00              
ATOM   1831  C   TRP   239     -19.132  24.330 -66.133  1.00  0.00              
ATOM   1832  O   TRP   239     -18.206  23.562 -66.390  1.00  0.00              
ATOM   1833  CG  TRP   239     -22.795  23.063 -65.189  1.00  0.00           C  
ATOM   1834  CD1 TRP   239     -24.032  23.610 -65.063  1.00  0.00           C  
ATOM   1835  CD2 TRP   239     -22.763  21.926 -64.306  1.00  0.00           C  
ATOM   1836  NE1 TRP   239     -24.779  22.893 -64.158  1.00  0.00           N  
ATOM   1837  CE2 TRP   239     -24.022  21.852 -63.679  1.00  0.00           C  
ATOM   1838  CE3 TRP   239     -21.793  20.964 -63.987  1.00  0.00           C  
ATOM   1839  CZ2 TRP   239     -24.343  20.847 -62.742  1.00  0.00           C  
ATOM   1840  CZ3 TRP   239     -22.117  19.959 -63.049  1.00  0.00           C  
ATOM   1841  CH2 TRP   239     -23.378  19.915 -62.445  1.00  0.00           C  
ATOM   1842  N   ALA   240     -19.184  25.578 -66.598  1.00  0.00              
ATOM   1843  CA  ALA   240     -18.076  25.987 -67.521  1.00  0.00              
ATOM   1844  CB  ALA   240     -18.313  27.418 -68.003  1.00  0.00              
ATOM   1845  C   ALA   240     -16.659  25.906 -66.917  1.00  0.00              
ATOM   1846  O   ALA   240     -15.664  25.863 -67.637  1.00  0.00              
ATOM   1847  N   LYS   241     -16.596  25.882 -65.592  1.00  0.00              
ATOM   1848  CA  LYS   241     -15.321  25.855 -64.905  1.00  0.00              
ATOM   1849  CB  LYS   241     -15.417  26.523 -63.543  1.00  0.00              
ATOM   1850  C   LYS   241     -14.729  24.357 -64.807  1.00  0.00              
ATOM   1851  O   LYS   241     -13.562  23.983 -64.740  1.00  0.00              
ATOM   1852  CG  LYS   241     -14.129  27.221 -63.074  1.00  0.00           C  
ATOM   1853  CD  LYS   241     -14.324  27.936 -61.774  1.00  0.00           C  
ATOM   1854  CE  LYS   241     -13.188  28.891 -61.429  1.00  0.00           C  
ATOM   1855  NZ  LYS   241     -13.586  30.209 -62.168  1.00  0.00           N  
ATOM   1856  N   GLU   242     -15.759  23.521 -64.673  1.00  0.00              
ATOM   1857  CA  GLU   242     -15.187  22.092 -64.390  1.00  0.00              
ATOM   1858  CB  GLU   242     -16.056  21.372 -63.358  1.00  0.00              
ATOM   1859  C   GLU   242     -15.940  21.513 -65.640  1.00  0.00              
ATOM   1860  O   GLU   242     -17.123  21.190 -65.587  1.00  0.00              
ATOM   1861  CG  GLU   242     -16.005  21.966 -61.946  1.00  0.00           C  
ATOM   1862  CD  GLU   242     -16.514  20.996 -60.885  1.00  0.00           C  
ATOM   1863  OE1 GLU   242     -17.750  20.851 -60.729  1.00  0.00           O  
ATOM   1864  OE2 GLU   242     -15.671  20.365 -60.206  1.00  0.00           O  
ATOM   1865  N   MET   243     -15.219  21.454 -66.753  1.00  0.00              
ATOM   1866  CA  MET   243     -15.766  20.974 -67.975  1.00  0.00              
ATOM   1867  CB  MET   243     -14.730  21.176 -69.074  1.00  0.00              
ATOM   1868  C   MET   243     -15.760  19.473 -68.251  1.00  0.00              
ATOM   1869  O   MET   243     -15.274  18.974 -69.272  1.00  0.00              
ATOM   1870  CG  MET   243     -14.219  22.618 -69.133  1.00  0.00           C  
ATOM   1871  SD  MET   243     -15.484  23.844 -69.568  1.00  0.00           S  
ATOM   1872  CE  MET   243     -15.680  23.528 -71.337  1.00  0.00           C  
ATOM   1873  N   GLY   244     -16.359  18.762 -67.297  1.00  0.00              
ATOM   1874  CA  GLY   244     -16.606  17.322 -67.338  1.00  0.00              
ATOM   1875  C   GLY   244     -16.639  16.169 -68.282  1.00  0.00              
ATOM   1876  O   GLY   244     -16.600  15.030 -67.879  1.00  0.00              
ATOM   1877  N   TYR   245     -16.794  16.441 -69.531  1.00  0.00              
ATOM   1878  CA  TYR   245     -16.864  15.359 -70.583  1.00  0.00              
ATOM   1879  CB  TYR   245     -15.789  14.369 -71.042  1.00  0.00              
ATOM   1880  C   TYR   245     -18.149  14.597 -70.912  1.00  0.00              
ATOM   1881  O   TYR   245     -18.172  13.474 -70.407  1.00  0.00              
ATOM   1882  CG  TYR   245     -14.460  15.030 -71.340  1.00  0.00           C  
ATOM   1883  CD1 TYR   245     -13.507  15.211 -70.334  1.00  0.00           C  
ATOM   1884  CD2 TYR   245     -14.161  15.501 -72.624  1.00  0.00           C  
ATOM   1885  CE1 TYR   245     -12.296  15.842 -70.592  1.00  0.00           C  
ATOM   1886  CE2 TYR   245     -12.944  16.140 -72.894  1.00  0.00           C  
ATOM   1887  CZ  TYR   245     -12.020  16.306 -71.874  1.00  0.00           C  
ATOM   1888  OH  TYR   245     -10.823  16.943 -72.123  1.00  0.00           O  
ATOM   1889  N   GLU   246     -19.099  15.006 -71.740  1.00  0.00              
ATOM   1890  CA  GLU   246     -20.058  14.114 -72.226  1.00  0.00              
ATOM   1891  CB  GLU   246     -21.356  14.570 -71.567  1.00  0.00              
ATOM   1892  C   GLU   246     -20.106  13.855 -73.704  1.00  0.00              
ATOM   1893  O   GLU   246     -21.150  13.724 -74.369  1.00  0.00              
ATOM   1894  CG  GLU   246     -22.358  13.433 -71.479  1.00  0.00           C  
ATOM   1895  CD  GLU   246     -23.490  13.723 -70.519  1.00  0.00           C  
ATOM   1896  OE1 GLU   246     -23.300  13.560 -69.296  1.00  0.00           O  
ATOM   1897  OE2 GLU   246     -24.578  14.093 -70.991  1.00  0.00           O  
ATOM   1898  N   LEU   247     -18.905  13.844 -74.260  1.00  0.00              
ATOM   1899  CA  LEU   247     -18.736  13.830 -75.783  1.00  0.00              
ATOM   1900  CB  LEU   247     -17.431  13.124 -76.151  1.00  0.00              
ATOM   1901  C   LEU   247     -19.384  12.840 -76.747  1.00  0.00              
ATOM   1902  O   LEU   247     -19.257  11.616 -76.851  1.00  0.00              
ATOM   1903  CG  LEU   247     -16.195  13.533 -75.347  1.00  0.00           C  
ATOM   1904  CD1 LEU   247     -15.038  12.591 -75.658  1.00  0.00           C  
ATOM   1905  CD2 LEU   247     -15.831  14.963 -75.690  1.00  0.00           C  
ATOM   1906  N   VAL   248     -20.157  13.538 -77.573  1.00  0.00              
ATOM   1907  CA  VAL   248     -21.018  12.992 -78.711  1.00  0.00              
ATOM   1908  CB  VAL   248     -21.940  13.937 -79.443  1.00  0.00              
ATOM   1909  C   VAL   248     -20.239  12.070 -79.679  1.00  0.00              
ATOM   1910  O   VAL   248     -20.751  11.032 -80.128  1.00  0.00              
ATOM   1911  CG1 VAL   248     -22.673  13.323 -80.592  1.00  0.00           C  
ATOM   1912  CG2 VAL   248     -22.876  14.550 -78.427  1.00  0.00           C  
ATOM   1913  N   ALA   249     -19.020  12.444 -80.059  1.00  0.00              
ATOM   1914  CA  ALA   249     -18.104  12.226 -81.043  1.00  0.00              
ATOM   1915  CB  ALA   249     -19.201  11.738 -80.099  1.00  0.00              
ATOM   1916  C   ALA   249     -18.315  11.568 -82.359  1.00  0.00              
ATOM   1917  O   ALA   249     -19.207  10.743 -82.396  1.00  0.00              
ATOM   1918  N   PHE   250     -17.540  11.905 -83.369  1.00  0.00              
ATOM   1919  CA  PHE   250     -17.556  11.454 -84.729  1.00  0.00              
ATOM   1920  CB  PHE   250     -18.681  10.677 -85.411  1.00  0.00              
ATOM   1921  C   PHE   250     -17.305  12.307 -86.009  1.00  0.00              
ATOM   1922  O   PHE   250     -17.979  12.451 -87.030  1.00  0.00              
ATOM   1923  CG  PHE   250     -18.284  10.180 -86.782  1.00  0.00           C  
ATOM   1924  CD1 PHE   250     -17.191   9.322 -86.936  1.00  0.00           C  
ATOM   1925  CD2 PHE   250     -19.002  10.571 -87.926  1.00  0.00           C  
ATOM   1926  CE1 PHE   250     -16.821   8.852 -88.209  1.00  0.00           C  
ATOM   1927  CE2 PHE   250     -18.636  10.108 -89.198  1.00  0.00           C  
ATOM   1928  CZ  PHE   250     -17.544   9.247 -89.334  1.00  0.00           C  
ATOM   1929  N   HIS   251     -16.105  12.852 -85.849  1.00  0.00              
ATOM   1930  CA  HIS   251     -15.403  13.708 -86.905  1.00  0.00              
ATOM   1931  CB  HIS   251     -14.317  14.524 -86.205  1.00  0.00              
ATOM   1932  C   HIS   251     -14.767  12.474 -87.696  1.00  0.00              
ATOM   1933  O   HIS   251     -13.874  11.779 -87.215  1.00  0.00              
ATOM   1934  CG  HIS   251     -14.856  15.524 -85.234  1.00  0.00           C  
ATOM   1935  ND1 HIS   251     -15.433  15.156 -84.037  1.00  0.00           N  
ATOM   1936  CD2 HIS   251     -14.928  16.872 -85.289  1.00  0.00           C  
ATOM   1937  CE1 HIS   251     -15.835  16.238 -83.397  1.00  0.00           C  
ATOM   1938  NE2 HIS   251     -15.538  17.292 -84.135  1.00  0.00           N  
ATOM   1939  N   THR   252     -15.288  12.213 -88.881  1.00  0.00              
ATOM   1940  CA  THR   252     -14.890  11.195 -89.714  1.00  0.00              
ATOM   1941  CB  THR   252     -15.815   9.929 -89.853  1.00  0.00              
ATOM   1942  C   THR   252     -13.786  11.262 -90.728  1.00  0.00              
ATOM   1943  O   THR   252     -13.749  12.211 -91.485  1.00  0.00              
ATOM   1944  OG1 THR   252     -16.428  10.037 -91.180  1.00  0.00           O  
ATOM   1945  CG2 THR   252     -16.791   9.753 -88.687  1.00  0.00           C  
ATOM   1946  N   ALA   253     -12.891  10.312 -90.788  1.00  0.00              
ATOM   1947  CA  ALA   253     -11.831  10.356 -91.812  1.00  0.00              
ATOM   1948  CB  ALA   253     -10.608  11.198 -91.548  1.00  0.00              
ATOM   1949  C   ALA   253     -11.142   9.191 -90.930  1.00  0.00              
ATOM   1950  O   ALA   253     -10.857   9.251 -89.737  1.00  0.00              
ATOM   1951  N   ASP   254     -10.951   8.103 -91.665  1.00  0.00              
ATOM   1952  CA  ASP   254     -10.366   6.964 -90.919  1.00  0.00              
ATOM   1953  CB  ASP   254      -9.490   7.384 -89.728  1.00  0.00              
ATOM   1954  C   ASP   254     -11.482   5.981 -90.652  1.00  0.00              
ATOM   1955  O   ASP   254     -11.271   4.779 -90.831  1.00  0.00              
ATOM   1956  CG  ASP   254      -8.144   7.875 -90.235  1.00  0.00           C  
ATOM   1957  OD1 ASP   254      -7.702   7.391 -91.278  1.00  0.00           O  
ATOM   1958  OD2 ASP   254      -7.553   8.732 -89.583  1.00  0.00           O  
ATOM   1959  N   ARG   255     -12.685   6.433 -90.308  1.00  0.00              
ATOM   1960  CA  ARG   255     -13.837   5.637 -90.124  1.00  0.00              
ATOM   1961  CB  ARG   255     -14.574   5.925 -88.812  1.00  0.00              
ATOM   1962  C   ARG   255     -14.658   6.288 -91.199  1.00  0.00              
ATOM   1963  O   ARG   255     -15.152   7.388 -90.970  1.00  0.00              
ATOM   1964  CG  ARG   255     -13.815   5.557 -87.539  1.00  0.00           C  
ATOM   1965  CD  ARG   255     -14.164   6.576 -86.445  1.00  0.00           C  
ATOM   1966  NE  ARG   255     -13.178   6.608 -85.393  1.00  0.00           N  
ATOM   1967  CZ  ARG   255     -11.875   6.842 -85.518  1.00  0.00           C  
ATOM   1968  NH1 ARG   255     -11.320   7.086 -86.706  1.00  0.00           N  
ATOM   1969  NH2 ARG   255     -11.089   6.820 -84.438  1.00  0.00           N  
ATOM   1970  N   TYR   256     -14.838   5.629 -92.342  1.00  0.00              
ATOM   1971  CA  TYR   256     -15.555   6.327 -93.443  1.00  0.00              
ATOM   1972  CB  TYR   256     -15.166   5.587 -94.727  1.00  0.00              
ATOM   1973  C   TYR   256     -16.624   7.376 -93.673  1.00  0.00              
ATOM   1974  O   TYR   256     -16.208   8.534 -93.802  1.00  0.00              
ATOM   1975  CG  TYR   256     -13.677   5.368 -94.893  1.00  0.00           C  
ATOM   1976  CD1 TYR   256     -12.792   6.446 -94.973  1.00  0.00           C  
ATOM   1977  CD2 TYR   256     -13.154   4.081 -94.985  1.00  0.00           C  
ATOM   1978  CE1 TYR   256     -11.415   6.239 -95.146  1.00  0.00           C  
ATOM   1979  CE2 TYR   256     -11.787   3.864 -95.155  1.00  0.00           C  
ATOM   1980  CZ  TYR   256     -10.926   4.946 -95.235  1.00  0.00           C  
ATOM   1981  OH  TYR   256      -9.578   4.725 -95.379  1.00  0.00           O  
ATOM   1982  N   GLY   257     -17.917   7.057 -93.749  1.00  0.00              
ATOM   1983  CA  GLY   257     -19.009   7.846 -93.906  1.00  0.00              
ATOM   1984  C   GLY   257     -20.301   7.468 -93.617  1.00  0.00              
ATOM   1985  O   GLY   257     -20.617   6.756 -94.562  1.00  0.00              
ATOM   1986  N   GLU   258     -21.131   7.781 -92.642  1.00  0.00              
ATOM   1987  CA  GLU   258     -22.526   7.446 -92.524  1.00  0.00              
ATOM   1988  CB  GLU   258     -22.837   6.837 -91.147  1.00  0.00              
ATOM   1989  C   GLU   258     -23.171   8.789 -92.792  1.00  0.00              
ATOM   1990  O   GLU   258     -24.237   8.837 -93.371  1.00  0.00              
ATOM   1991  CG  GLU   258     -23.004   5.317 -91.166  1.00  0.00           C  
ATOM   1992  CD  GLU   258     -23.337   4.732 -89.785  1.00  0.00           C  
ATOM   1993  OE1 GLU   258     -23.558   5.505 -88.824  1.00  0.00           O  
ATOM   1994  OE2 GLU   258     -23.390   3.488 -89.675  1.00  0.00           O  
ATOM   1995  N   GLU   259     -22.536   9.883 -92.448  1.00  0.00              
ATOM   1996  CA  GLU   259     -23.103  11.200 -92.698  1.00  0.00              
ATOM   1997  CB  GLU   259     -23.729  11.646 -91.370  1.00  0.00              
ATOM   1998  C   GLU   259     -22.166  12.354 -92.758  1.00  0.00              
ATOM   1999  O   GLU   259     -22.510  13.449 -93.139  1.00  0.00              
ATOM   2000  CG  GLU   259     -25.201  12.028 -91.469  1.00  0.00           C  
ATOM   2001  CD  GLU   259     -26.128  10.852 -91.210  1.00  0.00           C  
ATOM   2002  OE1 GLU   259     -26.279  10.481 -90.029  1.00  0.00           O  
ATOM   2003  OE2 GLU   259     -26.701  10.299 -92.173  1.00  0.00           O  
ATOM   2004  N   ILE   260     -20.979  12.136 -92.309  1.00  0.00              
ATOM   2005  CA  ILE   260     -19.921  13.256 -92.312  1.00  0.00              
ATOM   2006  CB  ILE   260     -19.084  13.869 -93.495  1.00  0.00              
ATOM   2007  C   ILE   260     -19.898  14.347 -91.169  1.00  0.00              
ATOM   2008  O   ILE   260     -20.544  15.388 -91.302  1.00  0.00              
ATOM   2009  CG1 ILE   260     -17.617  13.999 -93.089  1.00  0.00           C  
ATOM   2010  CG2 ILE   260     -19.656  15.227 -93.923  1.00  0.00           C  
ATOM   2011  CD1 ILE   260     -16.939  12.681 -92.856  1.00  0.00           C  
ATOM   2012  N   TYR   261     -19.056  14.180 -90.146  1.00  0.00              
ATOM   2013  CA  TYR   261     -18.840  15.197 -89.215  1.00  0.00              
ATOM   2014  CB  TYR   261     -18.254  16.485 -89.741  1.00  0.00              
ATOM   2015  C   TYR   261     -19.330  15.662 -87.956  1.00  0.00              
ATOM   2016  O   TYR   261     -19.686  16.839 -88.108  1.00  0.00              
ATOM   2017  CG  TYR   261     -19.125  17.410 -90.564  1.00  0.00           C  
ATOM   2018  CD1 TYR   261     -20.105  18.207 -89.973  1.00  0.00           C  
ATOM   2019  CD2 TYR   261     -18.962  17.486 -91.937  1.00  0.00           C  
ATOM   2020  CE1 TYR   261     -20.895  19.060 -90.732  1.00  0.00           C  
ATOM   2021  CE2 TYR   261     -19.732  18.315 -92.709  1.00  0.00           C  
ATOM   2022  CZ  TYR   261     -20.691  19.104 -92.110  1.00  0.00           C  
ATOM   2023  OH  TYR   261     -21.467  19.952 -92.870  1.00  0.00           O  
ATOM   2024  N   HIS   262     -19.532  14.968 -86.819  1.00  0.00              
ATOM   2025  CA  HIS   262     -20.062  15.718 -85.645  1.00  0.00              
ATOM   2026  CB  HIS   262     -21.386  14.989 -85.442  1.00  0.00              
ATOM   2027  C   HIS   262     -19.266  15.612 -84.497  1.00  0.00              
ATOM   2028  O   HIS   262     -18.840  14.491 -84.219  1.00  0.00              
ATOM   2029  CG  HIS   262     -22.022  15.284 -84.120  1.00  0.00           C  
ATOM   2030  ND1 HIS   262     -22.190  16.569 -83.654  1.00  0.00           N  
ATOM   2031  CD2 HIS   262     -22.447  14.467 -83.128  1.00  0.00           C  
ATOM   2032  CE1 HIS   262     -22.688  16.531 -82.430  1.00  0.00           C  
ATOM   2033  NE2 HIS   262     -22.853  15.267 -82.087  1.00  0.00           N  
ATOM   2034  N   THR   263     -18.964  16.703 -83.810  1.00  0.00              
ATOM   2035  CA  THR   263     -18.113  16.650 -82.514  1.00  0.00              
ATOM   2036  CB  THR   263     -16.853  17.512 -82.719  1.00  0.00              
ATOM   2037  C   THR   263     -18.949  17.498 -81.406  1.00  0.00              
ATOM   2038  O   THR   263     -18.416  18.435 -80.799  1.00  0.00              
ATOM   2039  OG1 THR   263     -17.262  18.844 -82.906  1.00  0.00           O  
ATOM   2040  CG2 THR   263     -16.004  16.973 -83.878  1.00  0.00           C  
ATOM   2041  N   ASN   264     -20.225  17.130 -81.204  1.00  0.00              
ATOM   2042  CA  ASN   264     -20.981  17.440 -80.139  1.00  0.00              
ATOM   2043  CB  ASN   264     -22.283  16.700 -80.453  1.00  0.00              
ATOM   2044  C   ASN   264     -20.792  17.090 -78.572  1.00  0.00              
ATOM   2045  O   ASN   264     -20.323  16.061 -78.081  1.00  0.00              
ATOM   2046  CG  ASN   264     -22.737  16.842 -81.887  1.00  0.00           C  
ATOM   2047  OD1 ASN   264     -22.590  17.921 -82.472  1.00  0.00           O  
ATOM   2048  ND2 ASN   264     -23.322  15.768 -82.444  1.00  0.00           N  
ATOM   2049  N   VAL   265     -21.104  18.145 -77.831  1.00  0.00              
ATOM   2050  CA  VAL   265     -20.997  18.273 -76.425  1.00  0.00              
ATOM   2051  CB  VAL   265     -20.618  19.649 -75.988  1.00  0.00              
ATOM   2052  C   VAL   265     -22.465  17.994 -75.883  1.00  0.00              
ATOM   2053  O   VAL   265     -23.555  18.421 -76.238  1.00  0.00              
ATOM   2054  CG1 VAL   265     -20.405  19.816 -74.479  1.00  0.00           C  
ATOM   2055  CG2 VAL   265     -19.402  20.238 -76.773  1.00  0.00           C  
ATOM   2056  N   LEU   266     -22.322  16.986 -75.035  1.00  0.00              
ATOM   2057  CA  LEU   266     -23.256  16.037 -74.335  1.00  0.00              
ATOM   2058  CB  LEU   266     -23.098  14.514 -74.425  1.00  0.00              
ATOM   2059  C   LEU   266     -22.850  16.571 -72.756  1.00  0.00              
ATOM   2060  O   LEU   266     -21.817  16.416 -72.109  1.00  0.00              
ATOM   2061  CG  LEU   266     -22.696  13.803 -75.726  1.00  0.00           C  
ATOM   2062  CD1 LEU   266     -23.545  12.558 -75.878  1.00  0.00           C  
ATOM   2063  CD2 LEU   266     -22.854  14.709 -76.934  1.00  0.00           C  
ATOM   2064  N   MET   267     -23.874  17.281 -72.305  1.00  0.00              
ATOM   2065  CA  MET   267     -24.037  18.033 -71.193  1.00  0.00              
ATOM   2066  CB  MET   267     -24.573  19.464 -71.231  1.00  0.00              
ATOM   2067  C   MET   267     -24.841  17.057 -70.302  1.00  0.00              
ATOM   2068  O   MET   267     -26.024  16.848 -70.558  1.00  0.00              
ATOM   2069  CG  MET   267     -24.311  20.203 -69.910  1.00  0.00           C  
ATOM   2070  SD  MET   267     -25.123  21.793 -69.711  1.00  0.00           S  
ATOM   2071  CE  MET   267     -26.810  21.221 -69.456  1.00  0.00           C  
ATOM   2072  N   SER   268     -24.134  16.367 -69.408  1.00  0.00              
ATOM   2073  CA  SER   268     -24.785  15.489 -68.471  1.00  0.00              
ATOM   2074  CB  SER   268     -24.219  14.116 -68.908  1.00  0.00              
ATOM   2075  C   SER   268     -25.075  16.079 -66.916  1.00  0.00              
ATOM   2076  O   SER   268     -25.397  17.246 -66.665  1.00  0.00              
ATOM   2077  OG  SER   268     -24.516  13.110 -67.955  1.00  0.00           O  
ATOM   2078  N   VAL   269     -25.210  15.073 -66.061  1.00  0.00              
ATOM   2079  CA  VAL   269     -25.846  15.367 -64.825  1.00  0.00              
ATOM   2080  CB  VAL   269     -26.256  16.686 -64.133  1.00  0.00              
ATOM   2081  C   VAL   269     -27.154  14.604 -64.792  1.00  0.00              
ATOM   2082  O   VAL   269     -28.219  15.158 -64.497  1.00  0.00              
ATOM   2083  CG1 VAL   269     -25.186  17.729 -64.326  1.00  0.00           C  
ATOM   2084  CG2 VAL   269     -27.590  17.171 -64.639  1.00  0.00           C  
ATOM   2085  N   GLY   270     -27.114  13.296 -65.020  1.00  0.00              
ATOM   2086  CA  GLY   270     -28.339  12.502 -64.980  1.00  0.00              
ATOM   2087  C   GLY   270     -28.897  12.728 -66.493  1.00  0.00              
ATOM   2088  O   GLY   270     -28.827  11.993 -67.470  1.00  0.00              
ATOM   2089  N   GLN   271     -29.541  13.880 -66.514  1.00  0.00              
ATOM   2090  CA  GLN   271     -30.024  14.273 -67.893  1.00  0.00              
ATOM   2091  CB  GLN   271     -31.383  13.608 -68.154  1.00  0.00              
ATOM   2092  C   GLN   271     -30.277  15.758 -68.152  1.00  0.00              
ATOM   2093  O   GLN   271     -30.633  16.123 -69.274  1.00  0.00              
ATOM   2094  CG  GLN   271     -31.388  12.090 -68.020  1.00  0.00           C  
ATOM   2095  CD  GLN   271     -32.772  11.479 -68.180  1.00  0.00           C  
ATOM   2096  OE1 GLN   271     -33.745  12.172 -68.477  1.00  0.00           O  
ATOM   2097  NE2 GLN   271     -32.861  10.170 -67.979  1.00  0.00           N  
ATOM   2098  N   ASN   272     -29.988  16.627 -67.180  1.00  0.00              
ATOM   2099  CA  ASN   272     -29.864  18.038 -67.390  1.00  0.00              
ATOM   2100  CB  ASN   272     -30.272  18.753 -66.105  1.00  0.00              
ATOM   2101  C   ASN   272     -29.258  19.116 -68.260  1.00  0.00              
ATOM   2102  O   ASN   272     -29.802  20.200 -68.482  1.00  0.00              
ATOM   2103  CG  ASN   272     -30.670  20.190 -66.340  1.00  0.00           C  
ATOM   2104  OD1 ASN   272     -29.825  21.084 -66.373  1.00  0.00           O  
ATOM   2105  ND2 ASN   272     -31.969  20.425 -66.500  1.00  0.00           N  
ATOM   2106  N   PHE   273     -28.070  18.787 -68.743  1.00  0.00              
ATOM   2107  CA  PHE   273     -27.346  19.769 -69.649  1.00  0.00              
ATOM   2108  CB  PHE   273     -25.816  19.850 -69.558  1.00  0.00              
ATOM   2109  C   PHE   273     -27.831  19.403 -71.088  1.00  0.00              
ATOM   2110  O   PHE   273     -27.997  20.234 -71.971  1.00  0.00              
ATOM   2111  CG  PHE   273     -25.295  20.411 -68.246  1.00  0.00           C  
ATOM   2112  CD1 PHE   273     -25.986  21.410 -67.568  1.00  0.00           C  
ATOM   2113  CD2 PHE   273     -24.079  19.958 -67.718  1.00  0.00           C  
ATOM   2114  CE1 PHE   273     -25.487  21.965 -66.380  1.00  0.00           C  
ATOM   2115  CE2 PHE   273     -23.563  20.506 -66.523  1.00  0.00           C  
ATOM   2116  CZ  PHE   273     -24.274  21.516 -65.854  1.00  0.00           C  
ATOM   2117  N   ALA   274     -28.029  18.100 -71.283  1.00  0.00              
ATOM   2118  CA  ALA   274     -28.474  17.655 -72.599  1.00  0.00              
ATOM   2119  CB  ALA   274     -28.046  16.200 -72.771  1.00  0.00              
ATOM   2120  C   ALA   274     -29.787  16.885 -71.942  1.00  0.00              
ATOM   2121  O   ALA   274     -29.920  16.132 -70.987  1.00  0.00              
ATOM   2122  N   VAL   275     -30.809  17.365 -72.635  1.00  0.00              
ATOM   2123  CA  VAL   275     -32.261  17.357 -72.486  1.00  0.00              
ATOM   2124  CB  VAL   275     -33.178  18.601 -72.389  1.00  0.00              
ATOM   2125  C   VAL   275     -32.740  16.401 -73.598  1.00  0.00              
ATOM   2126  O   VAL   275     -33.343  16.834 -74.582  1.00  0.00              
ATOM   2127  CG1 VAL   275     -34.597  18.179 -72.052  1.00  0.00           C  
ATOM   2128  CG2 VAL   275     -32.652  19.569 -71.332  1.00  0.00           C  
ATOM   2129  N   LEU   276     -32.503  15.106 -73.423  1.00  0.00              
ATOM   2130  CA  LEU   276     -32.926  14.145 -74.407  1.00  0.00              
ATOM   2131  CB  LEU   276     -31.902  13.000 -74.361  1.00  0.00              
ATOM   2132  C   LEU   276     -34.232  13.741 -74.264  1.00  0.00              
ATOM   2133  O   LEU   276     -34.727  13.556 -73.159  1.00  0.00              
ATOM   2134  CG  LEU   276     -30.430  13.411 -74.336  1.00  0.00           C  
ATOM   2135  CD1 LEU   276     -29.525  12.199 -74.157  1.00  0.00           C  
ATOM   2136  CD2 LEU   276     -30.076  14.195 -75.593  1.00  0.00           C  
ATOM   2137  N   CYS   277     -34.930  13.611 -75.379  1.00  0.00              
ATOM   2138  CA  CYS   277     -36.547  13.286 -75.188  1.00  0.00              
ATOM   2139  CB  CYS   277     -37.451  14.520 -75.379  1.00  0.00              
ATOM   2140  C   CYS   277     -36.888  12.343 -76.246  1.00  0.00              
ATOM   2141  O   CYS   277     -36.482  12.741 -77.341  1.00  0.00              
ATOM   2142  SG  CYS   277     -36.995  15.692 -76.690  1.00  0.00           S  
ATOM   2143  N   SER   278     -37.566  11.205 -76.091  1.00  0.00              
ATOM   2144  CA  SER   278     -37.772  10.353 -77.274  1.00  0.00              
ATOM   2145  CB  SER   278     -38.480   9.126 -76.685  1.00  0.00              
ATOM   2146  C   SER   278     -38.745  10.986 -78.193  1.00  0.00              
ATOM   2147  O   SER   278     -39.817  11.232 -77.631  1.00  0.00              
ATOM   2148  OG  SER   278     -39.167   8.385 -77.670  1.00  0.00           O  
ATOM   2149  N   GLU   279     -38.533  11.220 -79.468  1.00  0.00              
ATOM   2150  CA  GLU   279     -39.349  11.807 -80.413  1.00  0.00              
ATOM   2151  CB  GLU   279     -40.276  10.970 -81.313  1.00  0.00              
ATOM   2152  C   GLU   279     -40.086  13.050 -80.175  1.00  0.00              
ATOM   2153  O   GLU   279     -41.232  13.179 -80.608  1.00  0.00              
ATOM   2154  CG  GLU   279     -39.721   9.569 -81.567  1.00  0.00           C  
ATOM   2155  CD  GLU   279     -40.524   8.759 -82.564  1.00  0.00           C  
ATOM   2156  OE1 GLU   279     -41.483   9.276 -83.174  1.00  0.00           O  
ATOM   2157  OE2 GLU   279     -40.194   7.565 -82.747  1.00  0.00           O  
ATOM   2158  N   VAL   280     -39.480  13.975 -79.437  1.00  0.00              
ATOM   2159  CA  VAL   280     -40.245  15.239 -79.048  1.00  0.00              
ATOM   2160  CB  VAL   280     -39.286  16.140 -78.230  1.00  0.00              
ATOM   2161  C   VAL   280     -40.931  16.096 -79.957  1.00  0.00              
ATOM   2162  O   VAL   280     -41.944  16.696 -79.618  1.00  0.00              
ATOM   2163  CG1 VAL   280     -39.913  17.481 -77.887  1.00  0.00           C  
ATOM   2164  CG2 VAL   280     -38.859  15.360 -76.988  1.00  0.00           C  
ATOM   2165  N   LEU   281     -40.420  16.147 -81.188  1.00  0.00              
ATOM   2166  CA  LEU   281     -41.012  17.009 -82.322  1.00  0.00              
ATOM   2167  CB  LEU   281     -39.919  17.736 -83.165  1.00  0.00              
ATOM   2168  C   LEU   281     -41.117  16.052 -83.330  1.00  0.00              
ATOM   2169  O   LEU   281     -39.982  15.795 -83.749  1.00  0.00              
ATOM   2170  CG  LEU   281     -39.073  18.721 -82.340  1.00  0.00           C  
ATOM   2171  CD1 LEU   281     -38.043  19.434 -83.159  1.00  0.00           C  
ATOM   2172  CD2 LEU   281     -40.043  19.672 -81.611  1.00  0.00           C  
ATOM   2173  N   PRO   282     -42.221  15.498 -83.824  1.00  0.00              
ATOM   2174  CA  PRO   282     -42.017  14.329 -84.822  1.00  0.00              
ATOM   2175  CB  PRO   282     -43.419  13.780 -84.683  1.00  0.00              
ATOM   2176  C   PRO   282     -41.702  15.031 -86.106  1.00  0.00              
ATOM   2177  O   PRO   282     -42.565  15.838 -86.419  1.00  0.00              
ATOM   2178  CG  PRO   282     -43.645  13.802 -83.183  1.00  0.00           C  
ATOM   2179  CD  PRO   282     -43.208  15.261 -82.862  1.00  0.00           C  
ATOM   2180  N   ASP   283     -40.699  14.685 -86.906  1.00  0.00              
ATOM   2181  CA  ASP   283     -40.692  15.386 -88.223  1.00  0.00              
ATOM   2182  CB  ASP   283     -40.235  16.856 -88.274  1.00  0.00              
ATOM   2183  C   ASP   283     -39.426  14.244 -88.796  1.00  0.00              
ATOM   2184  O   ASP   283     -38.214  14.077 -88.618  1.00  0.00              
ATOM   2185  CG  ASP   283     -39.994  17.370 -89.709  1.00  0.00           C  
ATOM   2186  OD1 ASP   283     -40.335  16.680 -90.696  1.00  0.00           O  
ATOM   2187  OD2 ASP   283     -39.452  18.486 -89.848  1.00  0.00           O  
ATOM   2188  N   GLU   284     -40.103  13.550 -89.704  1.00  0.00              
ATOM   2189  CA  GLU   284     -39.641  12.614 -90.601  1.00  0.00              
ATOM   2190  CB  GLU   284     -40.561  12.007 -91.676  1.00  0.00              
ATOM   2191  C   GLU   284     -38.980  13.450 -91.745  1.00  0.00              
ATOM   2192  O   GLU   284     -39.646  13.877 -92.684  1.00  0.00              
ATOM   2193  CG  GLU   284     -41.913  11.573 -91.153  1.00  0.00           C  
ATOM   2194  CD  GLU   284     -42.698  10.669 -92.098  1.00  0.00           C  
ATOM   2195  OE1 GLU   284     -42.566  10.766 -93.337  1.00  0.00           O  
ATOM   2196  OE2 GLU   284     -43.497   9.883 -91.564  1.00  0.00           O  
ATOM   2197  N   GLU   285     -37.686  13.704 -91.598  1.00  0.00              
ATOM   2198  CA  GLU   285     -36.973  14.481 -92.560  1.00  0.00              
ATOM   2199  CB  GLU   285     -35.516  14.524 -92.086  1.00  0.00              
ATOM   2200  C   GLU   285     -36.919  14.003 -93.917  1.00  0.00              
ATOM   2201  O   GLU   285     -37.180  14.763 -94.856  1.00  0.00              
ATOM   2202  CG  GLU   285     -34.570  15.255 -93.022  1.00  0.00           C  
ATOM   2203  CD  GLU   285     -34.874  16.670 -93.425  1.00  0.00           C  
ATOM   2204  OE1 GLU   285     -35.739  17.343 -92.831  1.00  0.00           O  
ATOM   2205  OE2 GLU   285     -34.253  17.209 -94.392  1.00  0.00           O  
ATOM   2206  N   GLU   286     -36.620  12.716 -94.090  1.00  0.00              
ATOM   2207  CA  GLU   286     -36.568  12.072 -95.472  1.00  0.00              
ATOM   2208  CB  GLU   286     -36.305  10.564 -95.376  1.00  0.00              
ATOM   2209  C   GLU   286     -37.892  11.975 -96.147  1.00  0.00              
ATOM   2210  O   GLU   286     -37.868  11.786 -97.361  1.00  0.00              
ATOM   2211  CG  GLU   286     -35.097  10.099 -96.146  1.00  0.00           C  
ATOM   2212  CD  GLU   286     -33.796  10.356 -95.413  1.00  0.00           C  
ATOM   2213  OE1 GLU   286     -33.509   9.638 -94.425  1.00  0.00           O  
ATOM   2214  OE2 GLU   286     -33.059  11.275 -95.824  1.00  0.00           O  
ATOM   2215  N   ARG   287     -39.011  12.200 -95.471  1.00  0.00              
ATOM   2216  CA  ARG   287     -40.334  12.219 -95.949  1.00  0.00              
ATOM   2217  CB  ARG   287     -41.332  11.602 -94.967  1.00  0.00              
ATOM   2218  C   ARG   287     -40.762  13.594 -96.631  1.00  0.00              
ATOM   2219  O   ARG   287     -41.780  13.740 -97.293  1.00  0.00              
ATOM   2220  CG  ARG   287     -40.939  10.199 -94.526  1.00  0.00           C  
ATOM   2221  CD  ARG   287     -41.957   9.612 -93.522  1.00  0.00           C  
ATOM   2222  NE  ARG   287     -43.135   9.139 -94.239  1.00  0.00           N  
ATOM   2223  CZ  ARG   287     -43.402   7.870 -94.525  1.00  0.00           C  
ATOM   2224  NH1 ARG   287     -42.779   6.860 -93.935  1.00  0.00           N  
ATOM   2225  NH2 ARG   287     -44.436   7.622 -95.313  1.00  0.00           N  
ATOM   2226  N   ARG   288     -39.988  14.609 -96.264  1.00  0.00              
ATOM   2227  CA  ARG   288     -40.413  15.934 -96.748  1.00  0.00              
ATOM   2228  CB  ARG   288     -40.022  17.046 -95.767  1.00  0.00              
ATOM   2229  C   ARG   288     -39.950  16.107 -98.077  1.00  0.00              
ATOM   2230  O   ARG   288     -40.742  16.381 -98.978  1.00  0.00              
ATOM   2231  CG  ARG   288     -40.960  17.170 -94.566  1.00  0.00           C  
ATOM   2232  CD  ARG   288     -40.400  18.092 -93.479  1.00  0.00           C  
ATOM   2233  NE  ARG   288     -41.238  18.081 -92.278  1.00  0.00           N  
ATOM   2234  CZ  ARG   288     -42.243  18.928 -92.046  1.00  0.00           C  
ATOM   2235  NH1 ARG   288     -42.546  19.874 -92.931  1.00  0.00           N  
ATOM   2236  NH2 ARG   288     -42.970  18.807 -90.940  1.00  0.00           N  
ATOM   2237  N   ALA   289     -38.648  15.884 -98.267  1.00  0.00              
ATOM   2238  CA  ALA   289     -37.880  16.005 -99.582  1.00  0.00              
ATOM   2239  CB  ALA   289     -36.992  14.832 -99.934  1.00  0.00              
ATOM   2240  C   ALA   289     -38.398  15.952-100.946  1.00  0.00              
ATOM   2241  O   ALA   289     -38.336  14.923-101.620  1.00  0.00              
ATOM   2242  N   LEU   290     -38.966  17.079-101.410  1.00  0.00              
ATOM   2243  CA  LEU   290     -39.526  17.288-102.761  1.00  0.00              
ATOM   2244  CB  LEU   290     -40.057  18.697-103.055  1.00  0.00              
ATOM   2245  C   LEU   290     -38.328  16.729-103.770  1.00  0.00              
ATOM   2246  O   LEU   290     -37.115  16.892-103.676  1.00  0.00              
ATOM   2247  CG  LEU   290     -40.979  19.233-101.953  1.00  0.00           C  
ATOM   2248  CD1 LEU   290     -41.520  20.607-102.346  1.00  0.00           C  
ATOM   2249  CD2 LEU   290     -42.135  18.254-101.725  1.00  0.00           C  
ATOM   2250  N   LEU   291     -38.981  15.963-104.612  1.00  0.00              
ATOM   2251  CA  LEU   291     -38.147  15.285-105.669  1.00  0.00              
ATOM   2252  CB  LEU   291     -37.235  15.839-106.790  1.00  0.00              
ATOM   2253  C   LEU   291     -37.927  13.838-105.214  1.00  0.00              
ATOM   2254  O   LEU   291     -38.104  12.921-106.012  1.00  0.00              
ATOM   2255  CG  LEU   291     -37.758  17.051-107.611  1.00  0.00           C  
ATOM   2256  CD1 LEU   291     -36.736  17.489-108.634  1.00  0.00           C  
ATOM   2257  CD2 LEU   291     -39.060  16.723-108.323  1.00  0.00           C  
ATOM   2258  N   GLN   292     -37.600  13.641-103.944  1.00  0.00              
ATOM   2259  CA  GLN   292     -37.389  12.358-103.364  1.00  0.00              
ATOM   2260  CB  GLN   292     -36.481  12.467-102.109  1.00  0.00              
ATOM   2261  C   GLN   292     -38.764  11.641-103.196  1.00  0.00              
ATOM   2262  O   GLN   292     -39.134  10.553-103.608  1.00  0.00              
ATOM   2263  CG  GLN   292     -35.098  13.073-102.532  1.00  0.00           C  
ATOM   2264  CD  GLN   292     -34.158  12.942-101.352  1.00  0.00           C  
ATOM   2265  OE1 GLN   292     -34.187  13.735-100.426  1.00  0.00           O  
ATOM   2266  NE2 GLN   292     -33.373  11.836-101.316  1.00  0.00           N  
ATOM   2267  N   SER   293     -39.510  12.407-102.398  1.00  0.00              
ATOM   2268  CA  SER   293     -40.895  11.725-102.046  1.00  0.00              
ATOM   2269  CB  SER   293     -41.706  12.640-101.131  1.00  0.00              
ATOM   2270  C   SER   293     -41.575  11.529-103.383  1.00  0.00              
ATOM   2271  O   SER   293     -41.992  10.409-103.709  1.00  0.00              
ATOM   2272  OG  SER   293     -41.103  12.755 -99.857  1.00  0.00           O  
ATOM   2273  N   LEU   294     -41.640  12.589-104.187  1.00  0.00              
ATOM   2274  CA  LEU   294     -42.218  12.508-105.514  1.00  0.00              
ATOM   2275  CB  LEU   294     -42.113  13.796-106.319  1.00  0.00              
ATOM   2276  C   LEU   294     -41.610  11.309-106.214  1.00  0.00              
ATOM   2277  O   LEU   294     -42.386  10.453-106.634  1.00  0.00              
ATOM   2278  CG  LEU   294     -42.792  15.053-105.876  1.00  0.00           C  
ATOM   2279  CD1 LEU   294     -42.698  16.150-106.947  1.00  0.00           C  
ATOM   2280  CD2 LEU   294     -44.281  14.763-105.633  1.00  0.00           C  
ATOM   2281  N   LYS   295     -40.283  11.184-106.292  1.00  0.00              
ATOM   2282  CA  LYS   295     -39.632  10.108-106.917  1.00  0.00              
ATOM   2283  CB  LYS   295     -38.149  10.400-106.928  1.00  0.00              
ATOM   2284  C   LYS   295     -39.840   8.739-106.381  1.00  0.00              
ATOM   2285  O   LYS   295     -40.118   7.886-107.227  1.00  0.00              
ATOM   2286  CG  LYS   295     -37.358   9.395-107.694  1.00  0.00           C  
ATOM   2287  CD  LYS   295     -35.878   9.721-107.585  1.00  0.00           C  
ATOM   2288  CE  LYS   295     -34.980   8.630-108.082  1.00  0.00           C  
ATOM   2289  NZ  LYS   295     -33.994   9.312-109.253  1.00  0.00           N  
ATOM   2290  N   ASP   296     -39.808   8.455-105.060  1.00  0.00              
ATOM   2291  CA  ASP   296     -40.095   7.195-104.520  1.00  0.00              
ATOM   2292  CB  ASP   296     -39.416   7.060-103.156  1.00  0.00              
ATOM   2293  C   ASP   296     -41.683   7.363-104.135  1.00  0.00              
ATOM   2294  O   ASP   296     -42.119   7.130-103.006  1.00  0.00              
ATOM   2295  CG  ASP   296     -37.931   6.798-103.235  1.00  0.00           C  
ATOM   2296  OD1 ASP   296     -37.455   6.208-104.232  1.00  0.00           O  
ATOM   2297  OD2 ASP   296     -37.222   7.125-102.258  1.00  0.00           O  
ATOM   2298  N   ALA   297     -42.487   7.656-105.173  1.00  0.00              
ATOM   2299  CA  ALA   297     -43.844   7.594-105.019  1.00  0.00              
ATOM   2300  CB  ALA   297     -44.471   6.378-105.682  1.00  0.00              
ATOM   2301  C   ALA   297     -44.472   8.638-104.139  1.00  0.00              
ATOM   2302  O   ALA   297     -44.171   9.836-104.231  1.00  0.00              
ATOM   2303  N   HIS   298     -45.256   8.153-103.164  1.00  0.00              
ATOM   2304  CA  HIS   298     -45.991   8.964-102.195  1.00  0.00              
ATOM   2305  CB  HIS   298     -45.098   8.948-100.903  1.00  0.00              
ATOM   2306  C   HIS   298     -46.888  10.037-102.741  1.00  0.00              
ATOM   2307  O   HIS   298     -48.042  10.112-102.318  1.00  0.00              
ATOM   2308  CG  HIS   298     -44.565   7.581-100.519  1.00  0.00           C  
ATOM   2309  ND1 HIS   298     -45.175   6.398-100.939  1.00  0.00           N  
ATOM   2310  CD2 HIS   298     -43.484   7.236 -99.768  1.00  0.00           C  
ATOM   2311  CE1 HIS   298     -44.454   5.391-100.449  1.00  0.00           C  
ATOM   2312  NE2 HIS   298     -43.432   5.861 -99.738  1.00  0.00           N  
ATOM   2313  N   LYS   299     -46.417  10.821-103.709  1.00  0.00              
ATOM   2314  CA  LYS   299     -47.133  11.859-104.370  1.00  0.00              
ATOM   2315  CB  LYS   299     -46.857  13.227-103.769  1.00  0.00              
ATOM   2316  C   LYS   299     -46.726  11.592-106.027  1.00  0.00              
ATOM   2317  O   LYS   299     -45.659  11.091-106.383  1.00  0.00              
ATOM   2318  CG  LYS   299     -47.367  13.351-102.287  1.00  0.00           C  
ATOM   2319  CD  LYS   299     -47.269  14.831-101.884  1.00  0.00           C  
ATOM   2320  CE  LYS   299     -47.735  14.995-100.422  1.00  0.00           C  
ATOM   2321  NZ  LYS   299     -49.076  14.388-100.233  1.00  0.00           N  
ATOM   2322  N   VAL   300     -47.639  12.004-106.902  1.00  0.00              
ATOM   2323  CA  VAL   300     -47.340  11.852-108.166  1.00  0.00              
ATOM   2324  CB  VAL   300     -48.132  10.812-109.002  1.00  0.00              
ATOM   2325  C   VAL   300     -47.059  13.040-109.149  1.00  0.00              
ATOM   2326  O   VAL   300     -46.979  12.901-110.361  1.00  0.00              
ATOM   2327  CG1 VAL   300     -47.809  10.962-110.484  1.00  0.00           C  
ATOM   2328  CG2 VAL   300     -47.806   9.401-108.537  1.00  0.00           C  
ATOM   2329  N   VAL   301     -47.185  14.245-108.599  1.00  0.00              
ATOM   2330  CA  VAL   301     -46.980  15.281-109.769  1.00  0.00              
ATOM   2331  CB  VAL   301     -48.368  15.964-109.874  1.00  0.00              
ATOM   2332  C   VAL   301     -46.180  16.357-109.127  1.00  0.00              
ATOM   2333  O   VAL   301     -45.762  16.352-107.973  1.00  0.00              
ATOM   2334  CG1 VAL   301     -49.380  15.008-110.484  1.00  0.00           C  
ATOM   2335  CG2 VAL   301     -48.847  16.419-108.468  1.00  0.00           C  
ATOM   2336  N   VAL   302     -45.750  17.199-110.056  1.00  0.00              
ATOM   2337  CA  VAL   302     -44.636  18.274-109.963  1.00  0.00              
ATOM   2338  CB  VAL   302     -43.227  17.952-110.534  1.00  0.00              
ATOM   2339  C   VAL   302     -45.253  19.403-110.550  1.00  0.00              
ATOM   2340  O   VAL   302     -46.056  19.274-111.463  1.00  0.00              
ATOM   2341  CG1 VAL   302     -42.183  18.890-109.927  1.00  0.00           C  
ATOM   2342  CG2 VAL   302     -42.840  16.495-110.261  1.00  0.00           C  
ATOM   2343  N   GLY   303     -44.949  20.574-110.006  1.00  0.00              
ATOM   2344  CA  GLY   303     -45.596  21.923-110.498  1.00  0.00              
ATOM   2345  C   GLY   303     -44.785  22.988-109.593  1.00  0.00              
ATOM   2346  O   GLY   303     -44.735  23.078-108.366  1.00  0.00              
ATOM   2347  N   VAL   304     -44.065  23.763-110.398  1.00  0.00              
ATOM   2348  CA  VAL   304     -43.207  24.853-110.012  1.00  0.00              
ATOM   2349  CB  VAL   304     -41.887  25.004-110.818  1.00  0.00              
ATOM   2350  C   VAL   304     -43.915  26.240-110.081  1.00  0.00              
ATOM   2351  O   VAL   304     -44.110  26.841-111.131  1.00  0.00              
ATOM   2352  CG1 VAL   304     -41.066  26.166-110.282  1.00  0.00           C  
ATOM   2353  CG2 VAL   304     -41.068  23.713-110.749  1.00  0.00           C  
ATOM   2354  N   THR   305     -44.189  26.769-108.871  1.00  0.00              
ATOM   2355  CA  THR   305     -44.826  28.084-108.789  1.00  0.00              
ATOM   2356  CB  THR   305     -45.441  29.137-109.719  1.00  0.00              
ATOM   2357  C   THR   305     -46.077  27.732-107.907  1.00  0.00              
ATOM   2358  O   THR   305     -46.822  26.763-108.043  1.00  0.00              
ATOM   2359  OG1 THR   305     -46.612  28.586-110.319  1.00  0.00           O  
ATOM   2360  CG2 THR   305     -44.524  29.407-110.910  1.00  0.00           C  
ATOM   2361  N   LEU   306     -46.172  28.648-106.942  1.00  0.00              
ATOM   2362  CA  LEU   306     -47.188  28.568-105.833  1.00  0.00              
ATOM   2363  CB  LEU   306     -48.017  27.363-105.336  1.00  0.00              
ATOM   2364  C   LEU   306     -46.554  28.467-104.531  1.00  0.00              
ATOM   2365  O   LEU   306     -47.076  27.582-103.852  1.00  0.00              
ATOM   2366  CG  LEU   306     -49.091  26.779-106.290  1.00  0.00           C  
ATOM   2367  CD1 LEU   306     -48.475  26.166-107.566  1.00  0.00           C  
ATOM   2368  CD2 LEU   306     -49.894  25.721-105.544  1.00  0.00           C  
ATOM   2369  N   GLU   307     -45.490  29.146-104.128  1.00  0.00              
ATOM   2370  CA  GLU   307     -44.719  29.068-102.982  1.00  0.00              
ATOM   2371  CB  GLU   307     -45.118  29.078-101.512  1.00  0.00              
ATOM   2372  C   GLU   307     -43.804  27.862-103.055  1.00  0.00              
ATOM   2373  O   GLU   307     -43.210  27.426-102.079  1.00  0.00              
ATOM   2374  CG  GLU   307     -45.811  27.809-101.073  1.00  0.00           C  
ATOM   2375  CD  GLU   307     -46.168  27.848 -99.604  1.00  0.00           C  
ATOM   2376  OE1 GLU   307     -45.771  28.827 -98.923  1.00  0.00           O  
ATOM   2377  OE2 GLU   307     -46.844  26.903 -99.134  1.00  0.00           O  
ATOM   2378  N   GLN   308     -43.671  27.299-104.258  1.00  0.00              
ATOM   2379  CA  GLN   308     -42.772  26.114-104.372  1.00  0.00              
ATOM   2380  CB  GLN   308     -41.372  26.306-103.847  1.00  0.00              
ATOM   2381  C   GLN   308     -43.834  24.986-104.410  1.00  0.00              
ATOM   2382  O   GLN   308     -44.178  24.412-105.434  1.00  0.00              
ATOM   2383  CG  GLN   308     -40.811  27.537-104.518  1.00  0.00           C  
ATOM   2384  CD  GLN   308     -39.324  27.471-104.608  1.00  0.00           C  
ATOM   2385  OE1 GLN   308     -38.655  27.495-103.593  1.00  0.00           O  
ATOM   2386  NE2 GLN   308     -38.806  27.275-105.805  1.00  0.00           N  
ATOM   2387  N   MET   309     -44.318  24.712-103.196  1.00  0.00              
ATOM   2388  CA  MET   309     -45.357  23.620-103.143  1.00  0.00              
ATOM   2389  CB  MET   309     -44.807  22.218-102.896  1.00  0.00              
ATOM   2390  C   MET   309     -45.943  23.897-101.761  1.00  0.00              
ATOM   2391  O   MET   309     -45.688  23.266-100.720  1.00  0.00              
ATOM   2392  CG  MET   309     -43.813  21.735-103.944  1.00  0.00           C  
ATOM   2393  SD  MET   309     -43.618  19.933-103.935  1.00  0.00           S  
ATOM   2394  CE  MET   309     -43.192  19.613-102.170  1.00  0.00           C  
ATOM   2395  N   GLU   310     -46.808  24.908-101.802  1.00  0.00              
ATOM   2396  CA  GLU   310     -47.536  25.462-100.633  1.00  0.00              
ATOM   2397  CB  GLU   310     -48.745  26.357-100.932  1.00  0.00              
ATOM   2398  C   GLU   310     -48.547  24.498-100.165  1.00  0.00              
ATOM   2399  O   GLU   310     -49.741  24.795-100.195  1.00  0.00              
ATOM   2400  CG  GLU   310     -48.321  27.650-101.640  1.00  0.00           C  
ATOM   2401  CD  GLU   310     -49.499  28.489-102.245  1.00  0.00           C  
ATOM   2402  OE1 GLU   310     -50.258  29.164-101.452  1.00  0.00           O  
ATOM   2403  OE2 GLU   310     -49.656  28.509-103.520  1.00  0.00           O  
ATOM   2404  N   LYS   311     -48.122  23.295 -99.772  1.00  0.00              
ATOM   2405  CA  LYS   311     -49.062  22.226 -99.347  1.00  0.00              
ATOM   2406  CB  LYS   311     -50.128  22.746 -98.381  1.00  0.00              
ATOM   2407  C   LYS   311     -49.825  21.793-100.612  1.00  0.00              
ATOM   2408  O   LYS   311     -51.065  21.732-100.627  1.00  0.00              
ATOM   2409  CG  LYS   311     -49.626  22.888 -96.957  1.00  0.00           C  
ATOM   2410  CD  LYS   311     -50.191  24.105 -96.241  1.00  0.00           C  
ATOM   2411  CE  LYS   311     -49.136  25.202 -96.097  1.00  0.00           C  
ATOM   2412  NZ  LYS   311     -48.135  24.933 -95.016  1.00  0.00           N  
ATOM   2413  N   PHE   312     -49.131  21.486-101.701  1.00  0.00              
ATOM   2414  CA  PHE   312     -49.660  21.254-102.957  1.00  0.00              
ATOM   2415  CB  PHE   312     -49.797  22.606-103.683  1.00  0.00              
ATOM   2416  C   PHE   312     -49.157  20.122-103.692  1.00  0.00              
ATOM   2417  O   PHE   312     -48.571  19.303-102.990  1.00  0.00              
ATOM   2418  CG  PHE   312     -50.527  22.521-104.996  1.00  0.00           C  
ATOM   2419  CD1 PHE   312     -51.899  22.304-105.022  1.00  0.00           C  
ATOM   2420  CD2 PHE   312     -49.843  22.638-106.196  1.00  0.00           C  
ATOM   2421  CE1 PHE   312     -52.593  22.201-106.227  1.00  0.00           C  
ATOM   2422  CE2 PHE   312     -50.526  22.537-107.425  1.00  0.00           C  
ATOM   2423  CZ  PHE   312     -51.908  22.316-107.437  1.00  0.00           C  
ATOM   2424  N   THR   313     -49.439  19.882-104.962  1.00  0.00              
ATOM   2425  CA  THR   313     -49.210  18.571-105.590  1.00  0.00              
ATOM   2426  CB  THR   313     -47.924  17.692-105.494  1.00  0.00              
ATOM   2427  C   THR   313     -50.197  17.493-105.907  1.00  0.00              
ATOM   2428  O   THR   313     -50.165  16.554-105.137  1.00  0.00              
ATOM   2429  OG1 THR   313     -47.981  16.886-104.308  1.00  0.00           O  
ATOM   2430  CG2 THR   313     -46.671  18.556-105.410  1.00  0.00           C  
ATOM   2431  N   CYS   314     -50.998  17.498-106.938  1.00  0.00              
ATOM   2432  CA  CYS   314     -51.817  16.342-107.220  1.00  0.00              
ATOM   2433  CB  CYS   314     -52.725  15.608-106.249  1.00  0.00              
ATOM   2434  C   CYS   314     -52.658  17.014-108.296  1.00  0.00              
ATOM   2435  O   CYS   314     -53.643  17.736-108.149  1.00  0.00              
ATOM   2436  SG  CYS   314     -53.557  14.192-106.999  1.00  0.00           S  
ATOM   2437  N   ASN   315     -52.099  16.811-109.483  1.00  0.00              
ATOM   2438  CA  ASN   315     -52.861  17.464-110.697  1.00  0.00              
ATOM   2439  CB  ASN   315     -54.367  17.177-110.713  1.00  0.00              
ATOM   2440  C   ASN   315     -52.656  18.925-110.402  1.00  0.00              
ATOM   2441  O   ASN   315     -53.621  19.540-109.964  1.00  0.00              
ATOM   2442  CG  ASN   315     -54.683  15.761-111.142  1.00  0.00           C  
ATOM   2443  OD1 ASN   315     -55.704  15.193-110.748  1.00  0.00           O  
ATOM   2444  ND2 ASN   315     -53.808  15.179-111.955  1.00  0.00           N  
ATOM   2445  N   CYS   316     -51.413  19.393-110.353  1.00  0.00              
ATOM   2446  CA  CYS   316     -51.277  20.837-109.941  1.00  0.00              
ATOM   2447  CB  CYS   316     -50.047  21.045-109.058  1.00  0.00              
ATOM   2448  C   CYS   316     -50.906  21.626-111.284  1.00  0.00              
ATOM   2449  O   CYS   316     -49.767  21.713-111.746  1.00  0.00              
ATOM   2450  SG  CYS   316     -50.370  20.715-107.304  1.00  0.00           S  
ATOM   2451  N   ILE   317     -51.961  22.230-111.861  1.00  0.00              
ATOM   2452  CA  ILE   317     -51.863  23.097-112.946  1.00  0.00              
ATOM   2453  CB  ILE   317     -53.258  23.611-113.337  1.00  0.00              
ATOM   2454  C   ILE   317     -50.715  24.083-112.725  1.00  0.00              
ATOM   2455  O   ILE   317     -50.471  24.597-111.641  1.00  0.00              
ATOM   2456  CG1 ILE   317     -54.199  22.403-113.440  1.00  0.00           C  
ATOM   2457  CG2 ILE   317     -53.209  24.323-114.676  1.00  0.00           C  
ATOM   2458  CD1 ILE   317     -55.663  22.725-113.600  1.00  0.00           C  
ATOM   2459  N   GLN   318     -49.973  24.289-113.802  1.00  0.00              
ATOM   2460  CA  GLN   318     -48.781  25.095-113.949  1.00  0.00              
ATOM   2461  CB  GLN   318     -47.732  24.625-114.911  1.00  0.00              
ATOM   2462  C   GLN   318     -48.940  26.444-114.261  1.00  0.00              
ATOM   2463  O   GLN   318     -49.624  26.697-115.255  1.00  0.00              
ATOM   2464  CG  GLN   318     -47.017  23.304-114.391  1.00  0.00           C  
ATOM   2465  CD  GLN   318     -46.305  22.891-115.686  1.00  0.00           C  
ATOM   2466  OE1 GLN   318     -45.085  22.897-115.839  1.00  0.00           O  
ATOM   2467  NE2 GLN   318     -47.188  22.663-116.695  1.00  0.00           N  
ATOM   2468  N   LEU   319     -48.457  27.380-113.453  1.00  0.00              
ATOM   2469  CA  LEU   319     -48.735  28.898-113.748  1.00  0.00              
ATOM   2470  CB  LEU   319     -49.350  29.681-112.583  1.00  0.00              
ATOM   2471  C   LEU   319     -47.310  29.571-114.065  1.00  0.00              
ATOM   2472  O   LEU   319     -46.261  29.465-113.402  1.00  0.00              
ATOM   2473  CG  LEU   319     -50.729  29.240-112.079  1.00  0.00           C  
ATOM   2474  CD1 LEU   319     -51.212  30.243-111.023  1.00  0.00           C  
ATOM   2475  CD2 LEU   319     -51.714  29.158-113.227  1.00  0.00           C  
ATOM   2476  N   LYS   320     -47.396  30.263-115.200  1.00  0.00              
ATOM   2477  CA  LYS   320     -46.396  31.074-115.826  1.00  0.00              
ATOM   2478  CB  LYS   320     -46.189  30.655-117.286  1.00  0.00              
ATOM   2479  C   LYS   320     -46.601  32.439-115.659  1.00  0.00              
ATOM   2480  O   LYS   320     -47.713  32.930-115.806  1.00  0.00              
ATOM   2481  CG  LYS   320     -44.928  31.239-117.930  1.00  0.00           C  
ATOM   2482  CD  LYS   320     -44.785  30.798-119.366  1.00  0.00           C  
ATOM   2483  CE  LYS   320     -43.538  31.384-119.970  1.00  0.00           C  
ATOM   2484  NZ  LYS   320     -43.289  30.873-121.337  1.00  0.00           N  
ATOM   2485  N   GLY   321     -45.568  33.150-115.242  1.00  0.00              
ATOM   2486  CA  GLY   321     -45.807  34.711-114.868  1.00  0.00              
ATOM   2487  C   GLY   321     -44.749  35.391-115.666  1.00  0.00              
ATOM   2488  O   GLY   321     -44.019  34.680-116.340  1.00  0.00              
ATOM   2489  N   GLU   322     -44.597  36.708-115.627  1.00  0.00              
ATOM   2490  CA  GLU   322     -43.536  37.336-116.432  1.00  0.00              
ATOM   2491  CB  GLU   322     -44.129  38.753-116.400  1.00  0.00              
ATOM   2492  C   GLU   322     -42.099  37.000-115.812  1.00  0.00              
ATOM   2493  O   GLU   322     -41.834  36.368-114.776  1.00  0.00              
ATOM   2494  CG  GLU   322     -43.408  39.783-117.288  1.00  0.00           C  
ATOM   2495  CD  GLU   322     -43.448  39.437-118.766  1.00  0.00           C  
ATOM   2496  OE1 GLU   322     -42.611  38.628-119.223  1.00  0.00           O  
ATOM   2497  OE2 GLU   322     -44.313  39.981-119.479  1.00  0.00           O  
ATOM   2498  N   ASN   323     -41.138  37.423-116.621  1.00  0.00              
ATOM   2499  CA  ASN   323     -39.733  37.313-116.314  1.00  0.00              
ATOM   2500  CB  ASN   323     -38.798  38.042-117.295  1.00  0.00              
ATOM   2501  C   ASN   323     -39.049  37.520-115.168  1.00  0.00              
ATOM   2502  O   ASN   323     -38.965  38.725-114.937  1.00  0.00              
ATOM   2503  CG  ASN   323     -38.947  37.506-118.710  1.00  0.00           C  
ATOM   2504  OD1 ASN   323     -38.535  36.381-119.003  1.00  0.00           O  
ATOM   2505  ND2 ASN   323     -39.537  38.305-119.585  1.00  0.00           N  
ATOM   2506  N   GLY   324     -38.640  36.590-114.315  1.00  0.00              
ATOM   2507  CA  GLY   324     -37.935  37.086-112.974  1.00  0.00              
ATOM   2508  C   GLY   324     -36.558  37.342-112.919  1.00  0.00              
ATOM   2509  O   GLY   324     -36.442  38.434-112.356  1.00  0.00              
ATOM   2510  N   THR   325     -35.517  36.725-113.475  1.00  0.00              
ATOM   2511  CA  THR   325     -34.201  37.204-113.666  1.00  0.00              
ATOM   2512  CB  THR   325     -33.280  36.122-114.303  1.00  0.00              
ATOM   2513  C   THR   325     -34.221  38.531-114.627  1.00  0.00              
ATOM   2514  O   THR   325     -34.834  38.721-115.668  1.00  0.00              
ATOM   2515  OG1 THR   325     -33.527  34.864-113.671  1.00  0.00           O  
ATOM   2516  CG2 THR   325     -31.813  36.476-114.161  1.00  0.00           C  
ATOM   2517  N   VAL   326     -33.482  39.461-114.039  1.00  0.00              
ATOM   2518  CA  VAL   326     -33.302  40.838-114.321  1.00  0.00              
ATOM   2519  CB  VAL   326     -33.824  41.976-113.409  1.00  0.00              
ATOM   2520  C   VAL   326     -32.039  41.179-115.082  1.00  0.00              
ATOM   2521  O   VAL   326     -32.085  42.169-115.818  1.00  0.00              
ATOM   2522  CG1 VAL   326     -33.587  43.324-114.066  1.00  0.00           C  
ATOM   2523  CG2 VAL   326     -35.312  41.786-113.121  1.00  0.00           C  
ATOM   2524  N   LEU   327     -31.011  40.321-115.078  1.00  0.00              
ATOM   2525  CA  LEU   327     -29.912  40.674-116.041  1.00  0.00              
ATOM   2526  CB  LEU   327     -29.635  40.278-117.469  1.00  0.00              
ATOM   2527  C   LEU   327     -29.190  41.901-115.737  1.00  0.00              
ATOM   2528  O   LEU   327     -29.315  42.919-116.405  1.00  0.00              
ATOM   2529  CG  LEU   327     -30.331  39.001-117.936  1.00  0.00           C  
ATOM   2530  CD1 LEU   327     -29.971  38.762-119.396  1.00  0.00           C  
ATOM   2531  CD2 LEU   327     -29.906  37.775-117.085  1.00  0.00           C  
ATOM   2532  N   ALA   328     -28.378  41.825-114.688  1.00  0.00              
ATOM   2533  CA  ALA   328     -27.704  43.137-114.152  1.00  0.00              
ATOM   2534  CB  ALA   328     -28.323  43.437-112.794  1.00  0.00              
ATOM   2535  C   ALA   328     -26.169  42.648-114.039  1.00  0.00              
ATOM   2536  O   ALA   328     -25.734  41.501-114.087  1.00  0.00              
ATOM   2537  N   ILE   329     -25.393  43.722-114.006  1.00  0.00              
ATOM   2538  CA  ILE   329     -23.933  43.762-114.047  1.00  0.00              
ATOM   2539  CB  ILE   329     -23.110  43.971-115.352  1.00  0.00              
ATOM   2540  C   ILE   329     -23.436  44.625-113.045  1.00  0.00              
ATOM   2541  O   ILE   329     -24.088  45.663-112.922  1.00  0.00              
ATOM   2542  CG1 ILE   329     -23.374  45.350-115.957  1.00  0.00           C  
ATOM   2543  CG2 ILE   329     -23.413  42.866-116.345  1.00  0.00           C  
ATOM   2544  CD1 ILE   329     -22.434  45.694-117.086  1.00  0.00           C  
ATOM   2545  N   SER   330     -22.365  44.357-112.275  1.00  0.00              
ATOM   2546  CA  SER   330     -21.897  45.300-111.212  1.00  0.00              
ATOM   2547  CB  SER   330     -20.720  44.680-110.466  1.00  0.00              
ATOM   2548  C   SER   330     -21.577  46.691-111.909  1.00  0.00              
ATOM   2549  O   SER   330     -21.016  46.741-113.005  1.00  0.00              
ATOM   2550  OG  SER   330     -20.057  45.660-109.684  1.00  0.00           O  
ATOM   2551  N   GLU   331     -21.989  47.785-111.272  1.00  0.00              
ATOM   2552  CA  GLU   331     -21.713  49.045-111.837  1.00  0.00              
ATOM   2553  CB  GLU   331     -22.883  49.959-111.537  1.00  0.00              
ATOM   2554  C   GLU   331     -20.196  49.311-111.965  1.00  0.00              
ATOM   2555  O   GLU   331     -19.668  49.885-112.916  1.00  0.00              
ATOM   2556  CG  GLU   331     -22.569  51.402-111.862  1.00  0.00           C  
ATOM   2557  CD  GLU   331     -23.250  52.370-110.913  1.00  0.00           C  
ATOM   2558  OE1 GLU   331     -23.137  52.211-109.642  1.00  0.00           O  
ATOM   2559  OE2 GLU   331     -23.938  53.345-111.394  1.00  0.00           O  
ATOM   2560  N   ALA   332     -19.505  48.858-110.921  1.00  0.00              
ATOM   2561  CA  ALA   332     -18.021  49.109-110.939  1.00  0.00              
ATOM   2562  CB  ALA   332     -17.378  48.810-109.589  1.00  0.00              
ATOM   2563  C   ALA   332     -17.312  48.329-112.117  1.00  0.00              
ATOM   2564  O   ALA   332     -16.358  48.774-112.747  1.00  0.00              
ATOM   2565  N   GLY   333     -17.835  47.133-112.377  1.00  0.00              
ATOM   2566  CA  GLY   333     -17.216  46.361-113.437  1.00  0.00              
ATOM   2567  C   GLY   333     -17.578  47.023-114.717  1.00  0.00              
ATOM   2568  O   GLY   333     -16.702  47.239-115.545  1.00  0.00              
ATOM   2569  N   TRP   334     -18.858  47.319-114.907  1.00  0.00              
ATOM   2570  CA  TRP   334     -19.381  48.010-116.092  1.00  0.00              
ATOM   2571  CB  TRP   334     -20.892  48.255-115.994  1.00  0.00              
ATOM   2572  C   TRP   334     -18.537  49.278-116.435  1.00  0.00              
ATOM   2573  O   TRP   334     -18.004  49.455-117.521  1.00  0.00              
ATOM   2574  CG  TRP   334     -21.463  48.875-117.230  1.00  0.00           C  
ATOM   2575  CD1 TRP   334     -21.767  50.182-117.426  1.00  0.00           C  
ATOM   2576  CD2 TRP   334     -21.701  48.212-118.481  1.00  0.00           C  
ATOM   2577  NE1 TRP   334     -22.180  50.387-118.723  1.00  0.00           N  
ATOM   2578  CE2 TRP   334     -22.148  49.192-119.393  1.00  0.00           C  
ATOM   2579  CE3 TRP   334     -21.576  46.889-118.913  1.00  0.00           C  
ATOM   2580  CZ2 TRP   334     -22.473  48.891-120.730  1.00  0.00           C  
ATOM   2581  CZ3 TRP   334     -21.901  46.582-120.247  1.00  0.00           C  
ATOM   2582  CH2 TRP   334     -22.344  47.586-121.131  1.00  0.00           C  
ATOM   2583  N   SER   335     -18.503  50.181-115.455  1.00  0.00              
ATOM   2584  CA  SER   335     -17.740  51.409-115.643  1.00  0.00              
ATOM   2585  CB  SER   335     -17.629  52.200-114.341  1.00  0.00              
ATOM   2586  C   SER   335     -16.277  51.239-116.031  1.00  0.00              
ATOM   2587  O   SER   335     -15.682  52.079-116.705  1.00  0.00              
ATOM   2588  OG  SER   335     -18.905  52.580-113.863  1.00  0.00           O  
ATOM   2589  N   SER   336     -15.710  50.104-115.626  1.00  0.00              
ATOM   2590  CA  SER   336     -14.306  49.812-115.983  1.00  0.00              
ATOM   2591  CB  SER   336     -13.738  48.669-115.122  1.00  0.00              
ATOM   2592  C   SER   336     -14.094  49.275-117.386  1.00  0.00              
ATOM   2593  O   SER   336     -12.964  49.126-117.870  1.00  0.00              
ATOM   2594  OG  SER   336     -14.351  47.428-115.441  1.00  0.00           O  
ATOM   2595  N   LEU   337     -15.205  49.041-118.080  1.00  0.00              
ATOM   2596  CA  LEU   337     -15.157  48.531-119.466  1.00  0.00              
ATOM   2597  CB  LEU   337     -16.413  47.665-119.587  1.00  0.00              
ATOM   2598  C   LEU   337     -15.082  49.668-120.515  1.00  0.00              
ATOM   2599  O   LEU   337     -15.794  50.665-120.386  1.00  0.00              
ATOM   2600  CG  LEU   337     -16.268  46.159-119.834  1.00  0.00           C  
ATOM   2601  CD1 LEU   337     -15.105  45.570-119.065  1.00  0.00           C  
ATOM   2602  CD2 LEU   337     -17.565  45.459-119.482  1.00  0.00           C  
ATOM   2603  N   GLU   338     -14.275  49.494-121.553  1.00  0.00              
ATOM   2604  CA  GLU   338     -14.185  50.551-122.548  1.00  0.00              
ATOM   2605  CB  GLU   338     -13.059  50.126-123.445  1.00  0.00              
ATOM   2606  C   GLU   338     -15.685  50.830-123.159  1.00  0.00              
ATOM   2607  O   GLU   338     -16.647  50.089-122.959  1.00  0.00              
ATOM   2608  CG  GLU   338     -12.655  50.855-124.663  1.00  0.00           C  
ATOM   2609  CD  GLU   338     -11.354  50.400-125.344  1.00  0.00           C  
ATOM   2610  OE1 GLU   338     -11.051  49.196-125.358  1.00  0.00           O  
ATOM   2611  OE2 GLU   338     -10.612  51.286-125.874  1.00  0.00           O  
ATOM   2612  N   GLU   339     -15.792  51.957-123.857  1.00  0.00              
ATOM   2613  CA  GLU   339     -17.043  52.244-124.410  1.00  0.00              
ATOM   2614  CB  GLU   339     -16.990  53.649-124.989  1.00  0.00              
ATOM   2615  C   GLU   339     -17.461  51.211-125.437  1.00  0.00              
ATOM   2616  O   GLU   339     -18.617  50.813-125.568  1.00  0.00              
ATOM   2617  CG  GLU   339     -18.306  54.157-125.533  1.00  0.00           C  
ATOM   2618  CD  GLU   339     -18.244  55.619-125.923  1.00  0.00           C  
ATOM   2619  OE1 GLU   339     -17.150  56.116-126.281  1.00  0.00           O  
ATOM   2620  OE2 GLU   339     -19.300  56.271-125.862  1.00  0.00           O  
ATOM   2621  N   THR   340     -16.452  50.760-126.179  1.00  0.00              
ATOM   2622  CA  THR   340     -16.779  49.748-127.258  1.00  0.00              
ATOM   2623  CB  THR   340     -15.510  49.378-128.075  1.00  0.00              
ATOM   2624  C   THR   340     -17.286  48.390-126.589  1.00  0.00              
ATOM   2625  O   THR   340     -18.145  47.685-127.109  1.00  0.00              
ATOM   2626  OG1 THR   340     -15.073  50.590-128.722  1.00  0.00           O  
ATOM   2627  CG2 THR   340     -15.863  48.443-129.240  1.00  0.00           C  
ATOM   2628  N   GLN   341     -16.710  48.065-125.433  1.00  0.00              
ATOM   2629  CA  GLN   341     -17.119  46.883-124.785  1.00  0.00              
ATOM   2630  CB  GLN   341     -15.910  46.183-124.141  1.00  0.00              
ATOM   2631  C   GLN   341     -18.545  47.094-124.267  1.00  0.00              
ATOM   2632  O   GLN   341     -19.472  46.302-124.423  1.00  0.00              
ATOM   2633  CG  GLN   341     -15.110  47.015-123.160  1.00  0.00           C  
ATOM   2634  CD  GLN   341     -13.757  46.395-122.824  1.00  0.00           C  
ATOM   2635  OE1 GLN   341     -13.284  46.489-121.689  1.00  0.00           O  
ATOM   2636  NE2 GLN   341     -13.124  45.772-123.816  1.00  0.00           N  
ATOM   2637  N   LYS   342     -18.685  48.250-123.620  1.00  0.00              
ATOM   2638  CA  LYS   342     -20.063  48.530-123.032  1.00  0.00              
ATOM   2639  CB  LYS   342     -20.128  49.827-122.245  1.00  0.00              
ATOM   2640  C   LYS   342     -21.159  48.368-124.121  1.00  0.00              
ATOM   2641  O   LYS   342     -22.116  47.621-123.949  1.00  0.00              
ATOM   2642  CG  LYS   342     -19.321  49.837-120.941  1.00  0.00           C  
ATOM   2643  CD  LYS   342     -18.936  51.267-120.602  1.00  0.00           C  
ATOM   2644  CE  LYS   342     -18.761  51.505-119.110  1.00  0.00           C  
ATOM   2645  NZ  LYS   342     -18.687  52.967-118.812  1.00  0.00           N  
ATOM   2646  N   GLY   343     -20.985  49.044-125.255  1.00  0.00              
ATOM   2647  CA  GLY   343     -21.927  48.911-126.321  1.00  0.00              
ATOM   2648  C   GLY   343     -22.162  47.455-126.830  1.00  0.00              
ATOM   2649  O   GLY   343     -23.275  47.118-127.220  1.00  0.00              
ATOM   2650  N   VAL   344     -21.143  46.600-126.778  1.00  0.00              
ATOM   2651  CA  VAL   344     -21.289  45.254-127.131  1.00  0.00              
ATOM   2652  CB  VAL   344     -19.990  44.491-127.414  1.00  0.00              
ATOM   2653  C   VAL   344     -22.227  44.587-126.159  1.00  0.00              
ATOM   2654  O   VAL   344     -23.229  43.996-126.553  1.00  0.00              
ATOM   2655  CG1 VAL   344     -20.196  42.968-127.561  1.00  0.00           C  
ATOM   2656  CG2 VAL   344     -19.341  45.010-128.673  1.00  0.00           C  
ATOM   2657  N   LEU   345     -21.942  44.747-124.873  1.00  0.00              
ATOM   2658  CA  LEU   345     -22.755  44.174-123.793  1.00  0.00              
ATOM   2659  CB  LEU   345     -22.096  44.487-122.461  1.00  0.00              
ATOM   2660  C   LEU   345     -24.260  44.591-123.980  1.00  0.00              
ATOM   2661  O   LEU   345     -25.183  43.791-124.012  1.00  0.00              
ATOM   2662  CG  LEU   345     -20.850  43.842-121.987  1.00  0.00           C  
ATOM   2663  CD1 LEU   345     -20.605  44.182-120.487  1.00  0.00           C  
ATOM   2664  CD2 LEU   345     -21.009  42.330-122.162  1.00  0.00           C  
ATOM   2665  N   GLU   346     -24.442  45.911-124.020  1.00  0.00              
ATOM   2666  CA  GLU   346     -25.790  46.427-124.189  1.00  0.00              
ATOM   2667  CB  GLU   346     -25.802  47.948-124.241  1.00  0.00              
ATOM   2668  C   GLU   346     -26.501  45.711-125.344  1.00  0.00              
ATOM   2669  O   GLU   346     -27.567  45.124-125.172  1.00  0.00              
ATOM   2670  CG  GLU   346     -25.513  48.594-122.905  1.00  0.00           C  
ATOM   2671  CD  GLU   346     -25.402  50.097-122.990  1.00  0.00           C  
ATOM   2672  OE1 GLU   346     -24.960  50.597-124.033  1.00  0.00           O  
ATOM   2673  OE2 GLU   346     -25.747  50.792-122.015  1.00  0.00           O  
ATOM   2674  N   SER   347     -25.867  45.728-126.509  1.00  0.00              
ATOM   2675  CA  SER   347     -26.383  45.088-127.687  1.00  0.00              
ATOM   2676  CB  SER   347     -25.340  45.211-128.847  1.00  0.00              
ATOM   2677  C   SER   347     -26.777  43.639-127.466  1.00  0.00              
ATOM   2678  O   SER   347     -27.898  43.204-127.680  1.00  0.00              
ATOM   2679  OG  SER   347     -25.342  46.603-129.210  1.00  0.00           O  
ATOM   2680  N   CYS   348     -25.773  42.876-127.032  1.00  0.00              
ATOM   2681  CA  CYS   348     -26.023  41.425-126.755  1.00  0.00              
ATOM   2682  CB  CYS   348     -24.715  40.716-126.355  1.00  0.00              
ATOM   2683  C   CYS   348     -27.319  41.303-125.857  1.00  0.00              
ATOM   2684  O   CYS   348     -28.220  40.553-126.218  1.00  0.00              
ATOM   2685  SG  CYS   348     -23.526  40.669-127.705  1.00  0.00           S  
ATOM   2686  N   VAL   349     -27.412  42.035-124.749  1.00  0.00              
ATOM   2687  CA  VAL   349     -28.527  42.062-123.961  1.00  0.00              
ATOM   2688  CB  VAL   349     -28.435  42.926-122.699  1.00  0.00              
ATOM   2689  C   VAL   349     -29.870  42.352-124.691  1.00  0.00              
ATOM   2690  O   VAL   349     -30.909  41.772-124.391  1.00  0.00              
ATOM   2691  CG1 VAL   349     -29.758  42.991-121.906  1.00  0.00           C  
ATOM   2692  CG2 VAL   349     -27.354  42.408-121.786  1.00  0.00           C  
ATOM   2693  N   ASP   350     -29.820  43.247-125.675  1.00  0.00              
ATOM   2694  CA  ASP   350     -31.030  43.557-126.403  1.00  0.00              
ATOM   2695  CB  ASP   350     -30.839  44.845-127.201  1.00  0.00              
ATOM   2696  C   ASP   350     -31.317  42.285-127.280  1.00  0.00              
ATOM   2697  O   ASP   350     -32.433  41.775-127.297  1.00  0.00              
ATOM   2698  CG  ASP   350     -30.660  46.108-126.393  1.00  0.00           C  
ATOM   2699  OD1 ASP   350     -30.943  46.116-125.177  1.00  0.00           O  
ATOM   2700  OD2 ASP   350     -30.238  47.120-126.998  1.00  0.00           O  
ATOM   2701  N   LYS   351     -30.301  41.783-127.978  1.00  0.00              
ATOM   2702  CA  LYS   351     -30.469  40.622-128.752  1.00  0.00              
ATOM   2703  CB  LYS   351     -29.245  40.287-129.589  1.00  0.00              
ATOM   2704  C   LYS   351     -31.085  39.474-127.897  1.00  0.00              
ATOM   2705  O   LYS   351     -32.119  38.912-128.243  1.00  0.00              
ATOM   2706  CG  LYS   351     -28.922  41.408-130.584  1.00  0.00           C  
ATOM   2707  CD  LYS   351     -27.846  40.982-131.549  1.00  0.00           C  
ATOM   2708  CE  LYS   351     -27.408  42.062-132.530  1.00  0.00           C  
ATOM   2709  NZ  LYS   351     -25.919  42.056-132.683  1.00  0.00           N  
ATOM   2710  N   VAL   352     -30.455  39.162-126.766  1.00  0.00              
ATOM   2711  CA  VAL   352     -30.982  38.152-125.909  1.00  0.00              
ATOM   2712  CB  VAL   352     -30.133  37.834-124.674  1.00  0.00              
ATOM   2713  C   VAL   352     -32.442  38.346-125.609  1.00  0.00              
ATOM   2714  O   VAL   352     -33.197  37.395-125.769  1.00  0.00              
ATOM   2715  CG1 VAL   352     -30.814  36.848-123.701  1.00  0.00           C  
ATOM   2716  CG2 VAL   352     -28.802  37.258-125.086  1.00  0.00           C  
ATOM   2717  N   VAL   353     -32.838  39.530-125.155  1.00  0.00              
ATOM   2718  CA  VAL   353     -34.194  39.920-124.907  1.00  0.00              
ATOM   2719  CB  VAL   353     -34.334  41.438-124.555  1.00  0.00              
ATOM   2720  C   VAL   353     -35.197  39.464-126.024  1.00  0.00              
ATOM   2721  O   VAL   353     -36.155  38.725-125.859  1.00  0.00              
ATOM   2722  CG1 VAL   353     -35.800  41.852-124.439  1.00  0.00           C  
ATOM   2723  CG2 VAL   353     -33.611  41.738-123.259  1.00  0.00           C  
ATOM   2724  N   VAL   354     -34.922  40.048-127.190  1.00  0.00              
ATOM   2725  CA  VAL   354     -35.826  39.719-128.334  1.00  0.00              
ATOM   2726  CB  VAL   354     -35.364  40.433-129.627  1.00  0.00              
ATOM   2727  C   VAL   354     -36.010  38.215-128.492  1.00  0.00              
ATOM   2728  O   VAL   354     -37.133  37.723-128.556  1.00  0.00              
ATOM   2729  CG1 VAL   354     -36.247  40.072-130.822  1.00  0.00           C  
ATOM   2730  CG2 VAL   354     -35.280  41.943-129.470  1.00  0.00           C  
ATOM   2731  N   ALA   355     -34.902  37.486-128.489  1.00  0.00              
ATOM   2732  CA  ALA   355     -34.894  36.044-128.606  1.00  0.00              
ATOM   2733  CB  ALA   355     -33.427  35.688-128.889  1.00  0.00              
ATOM   2734  C   ALA   355     -35.723  35.366-127.465  1.00  0.00              
ATOM   2735  O   ALA   355     -36.530  34.464-127.668  1.00  0.00              
ATOM   2736  N   SER   356     -35.454  35.828-126.245  1.00  0.00              
ATOM   2737  CA  SER   356     -36.160  35.165-125.133  1.00  0.00              
ATOM   2738  CB  SER   356     -35.494  35.668-123.849  1.00  0.00              
ATOM   2739  C   SER   356     -37.707  35.287-125.254  1.00  0.00              
ATOM   2740  O   SER   356     -38.522  34.389-125.051  1.00  0.00              
ATOM   2741  OG  SER   356     -36.126  36.834-123.380  1.00  0.00           O  
ATOM   2742  N   VAL   357     -38.068  36.541-125.528  1.00  0.00              
ATOM   2743  CA  VAL   357     -39.580  36.786-125.484  1.00  0.00              
ATOM   2744  CB  VAL   357     -39.830  38.274-125.728  1.00  0.00              
ATOM   2745  C   VAL   357     -40.342  35.803-126.462  1.00  0.00              
ATOM   2746  O   VAL   357     -41.386  35.245-126.143  1.00  0.00              
ATOM   2747  CG1 VAL   357     -41.305  38.527-125.932  1.00  0.00           C  
ATOM   2748  CG2 VAL   357     -39.311  39.069-124.544  1.00  0.00           C  
ATOM   2749  N   PRO   358     -39.769  35.606-127.648  1.00  0.00              
ATOM   2750  CA  PRO   358     -40.377  34.706-128.563  1.00  0.00              
ATOM   2751  CB  PRO   358     -39.496  34.738-129.768  1.00  0.00              
ATOM   2752  C   PRO   358     -40.454  33.214-128.117  1.00  0.00              
ATOM   2753  O   PRO   358     -41.305  32.399-128.482  1.00  0.00              
ATOM   2754  CG  PRO   358     -38.958  36.108-129.838  1.00  0.00           C  
ATOM   2755  CD  PRO   358     -38.736  36.374-128.373  1.00  0.00           C  
ATOM   2756  N   THR   359     -39.438  32.909-127.310  1.00  0.00              
ATOM   2757  CA  THR   359     -39.329  31.470-126.868  1.00  0.00              
ATOM   2758  CB  THR   359     -37.915  31.150-126.333  1.00  0.00              
ATOM   2759  C   THR   359     -40.412  31.337-125.731  1.00  0.00              
ATOM   2760  O   THR   359     -41.214  30.416-125.580  1.00  0.00              
ATOM   2761  OG1 THR   359     -36.979  31.316-127.403  1.00  0.00           O  
ATOM   2762  CG2 THR   359     -37.798  29.734-125.755  1.00  0.00           C  
ATOM   2763  N   ILE   360     -40.266  32.320-124.843  1.00  0.00              
ATOM   2764  CA  ILE   360     -41.130  32.122-123.587  1.00  0.00              
ATOM   2765  CB  ILE   360     -40.834  33.330-122.656  1.00  0.00              
ATOM   2766  C   ILE   360     -42.583  31.982-123.968  1.00  0.00              
ATOM   2767  O   ILE   360     -43.325  31.122-123.496  1.00  0.00              
ATOM   2768  CG1 ILE   360     -41.401  33.213-121.237  1.00  0.00           C  
ATOM   2769  CG2 ILE   360     -41.216  34.676-123.277  1.00  0.00           C  
ATOM   2770  CD1 ILE   360     -41.091  31.883-120.544  1.00  0.00           C  
ATOM   2771  N   GLU   361     -42.982  32.849-124.897  1.00  0.00              
ATOM   2772  CA  GLU   361     -44.423  32.788-125.359  1.00  0.00              
ATOM   2773  CB  GLU   361     -44.567  33.686-126.584  1.00  0.00              
ATOM   2774  C   GLU   361     -44.864  31.389-125.885  1.00  0.00              
ATOM   2775  O   GLU   361     -46.002  30.976-125.687  1.00  0.00              
ATOM   2776  CG  GLU   361     -44.359  35.193-126.319  1.00  0.00           C  
ATOM   2777  CD  GLU   361     -45.613  35.721-125.641  1.00  0.00           C  
ATOM   2778  OE1 GLU   361     -46.696  35.684-126.276  1.00  0.00           O  
ATOM   2779  OE2 GLU   361     -45.516  36.116-124.459  1.00  0.00           O  
ATOM   2780  N   ARG   362     -43.949  30.660-126.522  1.00  0.00              
ATOM   2781  CA  ARG   362     -44.262  29.359-126.992  1.00  0.00              
ATOM   2782  CB  ARG   362     -43.269  28.939-128.073  1.00  0.00              
ATOM   2783  C   ARG   362     -44.243  28.330-125.893  1.00  0.00              
ATOM   2784  O   ARG   362     -44.812  27.257-126.078  1.00  0.00              
ATOM   2785  CG  ARG   362     -43.519  29.660-129.388  1.00  0.00           C  
ATOM   2786  CD  ARG   362     -42.904  28.938-130.565  1.00  0.00           C  
ATOM   2787  NE  ARG   362     -41.552  29.400-130.870  1.00  0.00           N  
ATOM   2788  CZ  ARG   362     -40.602  28.626-131.384  1.00  0.00           C  
ATOM   2789  NH1 ARG   362     -40.850  27.346-131.639  1.00  0.00           N  
ATOM   2790  NH2 ARG   362     -39.423  29.144-131.708  1.00  0.00           N  
ATOM   2791  N   LEU   363     -43.662  28.653-124.746  1.00  0.00              
ATOM   2792  CA  LEU   363     -43.561  27.772-123.611  1.00  0.00              
ATOM   2793  CB  LEU   363     -42.287  27.965-122.774  1.00  0.00              
ATOM   2794  C   LEU   363     -44.973  27.754-122.931  1.00  0.00              
ATOM   2795  O   LEU   363     -45.628  26.755-122.674  1.00  0.00              
ATOM   2796  CG  LEU   363     -40.924  27.748-123.433  1.00  0.00           C  
ATOM   2797  CD1 LEU   363     -39.862  27.586-122.354  1.00  0.00           C  
ATOM   2798  CD2 LEU   363     -40.956  26.515-124.320  1.00  0.00           C  
ATOM   2799  N   GLY   364     -45.360  28.983-122.590  1.00  0.00              
ATOM   2800  CA  GLY   364     -46.684  29.100-121.900  1.00  0.00              
ATOM   2801  C   GLY   364     -47.757  28.409-122.662  1.00  0.00              
ATOM   2802  O   GLY   364     -48.484  27.637-122.050  1.00  0.00              
ATOM   2803  N   GLY   365     -47.888  28.670-123.958  1.00  0.00              
ATOM   2804  CA  GLY   365     -48.803  28.030-124.868  1.00  0.00              
ATOM   2805  C   GLY   365     -48.857  26.532-124.976  1.00  0.00              
ATOM   2806  O   GLY   365     -49.900  25.987-125.313  1.00  0.00              
ATOM   2807  N   GLY   366     -47.724  25.873-124.732  1.00  0.00              
ATOM   2808  CA  GLY   366     -47.604  24.424-124.789  1.00  0.00              
ATOM   2809  C   GLY   366     -47.334  23.566-123.578  1.00  0.00              
ATOM   2810  O   GLY   366     -47.762  22.413-123.525  1.00  0.00              
ATOM   2811  N   SER   367     -46.636  24.145-122.600  1.00  0.00              
ATOM   2812  CA  SER   367     -46.231  23.393-121.398  1.00  0.00              
ATOM   2813  CB  SER   367     -45.493  24.264-120.364  1.00  0.00              
ATOM   2814  C   SER   367     -47.341  22.627-120.711  1.00  0.00              
ATOM   2815  O   SER   367     -47.198  21.477-120.300  1.00  0.00              
ATOM   2816  OG  SER   367     -46.375  25.225-119.765  1.00  0.00           O  
ATOM   2817  N   VAL   368     -48.484  23.302-120.586  1.00  0.00              
ATOM   2818  CA  VAL   368     -49.630  22.660-119.864  1.00  0.00              
ATOM   2819  CB  VAL   368     -50.822  23.616-119.836  1.00  0.00              
ATOM   2820  C   VAL   368     -50.062  21.351-120.421  1.00  0.00              
ATOM   2821  O   VAL   368     -50.596  20.511-119.699  1.00  0.00              
ATOM   2822  CG1 VAL   368     -52.037  22.915-119.276  1.00  0.00           C  
ATOM   2823  CG2 VAL   368     -50.470  24.829-118.994  1.00  0.00           C  
ATOM   2824  N   ARG   369     -49.772  21.125-121.701  1.00  0.00              
ATOM   2825  CA  ARG   369     -50.109  19.828-122.353  1.00  0.00              
ATOM   2826  CB  ARG   369     -50.012  19.959-123.873  1.00  0.00              
ATOM   2827  C   ARG   369     -49.176  18.742-121.872  1.00  0.00              
ATOM   2828  O   ARG   369     -49.621  17.599-121.793  1.00  0.00              
ATOM   2829  CG  ARG   369     -51.025  19.132-124.653  1.00  0.00           C  
ATOM   2830  CD  ARG   369     -50.926  19.476-126.140  1.00  0.00           C  
ATOM   2831  NE  ARG   369     -51.831  18.708-126.997  1.00  0.00           N  
ATOM   2832  CZ  ARG   369     -51.795  17.386-127.151  1.00  0.00           C  
ATOM   2833  NH1 ARG   369     -50.920  16.649-126.476  1.00  0.00           N  
ATOM   2834  NH2 ARG   369     -52.660  16.793-127.966  1.00  0.00           N  
ATOM   2835  N   CYS   370     -47.955  19.070-121.473  1.00  0.00              
ATOM   2836  CA  CYS   370     -46.978  18.219-120.921  1.00  0.00              
ATOM   2837  CB  CYS   370     -45.601  18.876-120.852  1.00  0.00              
ATOM   2838  C   CYS   370     -47.475  17.754-119.564  1.00  0.00              
ATOM   2839  O   CYS   370     -47.576  16.543-119.335  1.00  0.00              
ATOM   2840  SG  CYS   370     -44.678  18.703-122.374  1.00  0.00           S  
ATOM   2841  N   MET   371     -47.742  18.688-118.651  1.00  0.00              
ATOM   2842  CA  MET   371     -48.239  18.375-117.339  1.00  0.00              
ATOM   2843  CB  MET   371     -48.563  19.634-116.549  1.00  0.00              
ATOM   2844  C   MET   371     -49.331  17.352-117.367  1.00  0.00              
ATOM   2845  O   MET   371     -49.226  16.259-116.792  1.00  0.00              
ATOM   2846  CG  MET   371     -47.381  20.569-116.391  1.00  0.00           C  
ATOM   2847  SD  MET   371     -47.936  22.148-115.666  1.00  0.00           S  
ATOM   2848  CE  MET   371     -48.278  21.610-114.104  1.00  0.00           C  
ATOM   2849  N   ILE   372     -50.380  17.677-118.120  1.00  0.00              
ATOM   2850  CA  ILE   372     -51.528  16.704-118.254  1.00  0.00              
ATOM   2851  CB  ILE   372     -52.571  17.264-119.243  1.00  0.00              
ATOM   2852  C   ILE   372     -51.076  15.361-118.805  1.00  0.00              
ATOM   2853  O   ILE   372     -51.680  14.380-118.375  1.00  0.00              
ATOM   2854  CG1 ILE   372     -53.241  18.497-118.621  1.00  0.00           C  
ATOM   2855  CG2 ILE   372     -53.604  16.194-119.603  1.00  0.00           C  
ATOM   2856  CD1 ILE   372     -54.183  19.215-119.559  1.00  0.00           C  
ATOM   2857  N   ALA   373     -50.037  15.263-119.637  1.00  0.00              
ATOM   2858  CA  ALA   373     -49.508  14.096-120.144  1.00  0.00              
ATOM   2859  CB  ALA   373     -48.583  14.407-121.307  1.00  0.00              
ATOM   2860  C   ALA   373     -48.145  14.155-119.391  1.00  0.00              
ATOM   2861  O   ALA   373     -47.208  14.857-119.758  1.00  0.00              
ATOM   2862  N   GLU   374     -48.082  13.343-118.337  1.00  0.00              
ATOM   2863  CA  GLU   374     -46.950  13.065-117.522  1.00  0.00              
ATOM   2864  CB  GLU   374     -47.384  12.065-116.439  1.00  0.00              
ATOM   2865  C   GLU   374     -45.501  13.114-117.863  1.00  0.00              
ATOM   2866  O   GLU   374     -45.255  11.939-118.136  1.00  0.00              
ATOM   2867  CG  GLU   374     -48.818  12.325-115.932  1.00  0.00           C  
ATOM   2868  CD  GLU   374     -49.273  11.358-114.872  1.00  0.00           C  
ATOM   2869  OE1 GLU   374     -48.599  10.336-114.635  1.00  0.00           O  
ATOM   2870  OE2 GLU   374     -50.326  11.629-114.265  1.00  0.00           O  
ATOM   2871  N   LEU   375     -44.540  14.023-117.776  1.00  0.00              
ATOM   2872  CA  LEU   375     -43.194  13.609-117.781  1.00  0.00              
ATOM   2873  CB  LEU   375     -42.587  14.870-118.439  1.00  0.00              
ATOM   2874  C   LEU   375     -43.160  14.636-116.484  1.00  0.00              
ATOM   2875  O   LEU   375     -43.744  15.731-116.445  1.00  0.00              
ATOM   2876  CG  LEU   375     -43.021  15.104-119.895  1.00  0.00           C  
ATOM   2877  CD1 LEU   375     -42.197  16.218-120.511  1.00  0.00           C  
ATOM   2878  CD2 LEU   375     -42.851  13.837-120.687  1.00  0.00           C  
ATOM   2879  N   PHE   376     -42.644  13.986-115.464  1.00  0.00              
ATOM   2880  CA  PHE   376     -42.450  14.373-114.134  1.00  0.00              
ATOM   2881  CB  PHE   376     -42.043  13.343-113.086  1.00  0.00              
ATOM   2882  C   PHE   376     -41.161  15.005-113.841  1.00  0.00              
ATOM   2883  O   PHE   376     -40.413  14.556-112.978  1.00  0.00              
ATOM   2884  CG  PHE   376     -42.178  13.850-111.685  1.00  0.00           C  
ATOM   2885  CD1 PHE   376     -43.426  14.182-111.179  1.00  0.00           C  
ATOM   2886  CD2 PHE   376     -41.058  14.047-110.887  1.00  0.00           C  
ATOM   2887  CE1 PHE   376     -43.562  14.707-109.899  1.00  0.00           C  
ATOM   2888  CE2 PHE   376     -41.185  14.570-109.609  1.00  0.00           C  
ATOM   2889  CZ  PHE   376     -42.437  14.901-109.114  1.00  0.00           C  
ATOM   2890  N   PRO   377     -40.833  16.008-114.641  1.00  0.00              
ATOM   2891  CA  PRO   377     -39.367  16.550-114.582  1.00  0.00              
ATOM   2892  CB  PRO   377     -38.774  16.724-115.968  1.00  0.00              
ATOM   2893  C   PRO   377     -39.548  17.918-114.055  1.00  0.00              
ATOM   2894  O   PRO   377     -40.654  18.454-114.205  1.00  0.00              
ATOM   2895  CG  PRO   377     -40.014  16.925-116.795  1.00  0.00           C  
ATOM   2896  CD  PRO   377     -40.912  15.817-116.295  1.00  0.00           C  
ATOM   2897  N   ALA   378     -38.505  18.528-113.502  1.00  0.00              
ATOM   2898  CA  ALA   378     -38.614  19.889-112.928  1.00  0.00              
ATOM   2899  CB  ALA   378     -37.565  19.805-111.838  1.00  0.00              
ATOM   2900  C   ALA   378     -38.470  21.218-113.549  1.00  0.00              
ATOM   2901  O   ALA   378     -37.296  21.542-113.749  1.00  0.00              
ATOM   2902  N   GLU   379     -39.499  21.980-113.897  1.00  0.00              
ATOM   2903  CA  GLU   379     -39.254  23.295-114.490  1.00  0.00              
ATOM   2904  CB  GLU   379     -40.671  23.675-114.922  1.00  0.00              
ATOM   2905  C   GLU   379     -38.943  24.470-113.336  1.00  0.00              
ATOM   2906  O   GLU   379     -39.787  25.163-112.753  1.00  0.00              
ATOM   2907  CG  GLU   379     -40.743  24.698-115.991  1.00  0.00           C  
ATOM   2908  CD  GLU   379     -42.083  24.685-116.682  1.00  0.00           C  
ATOM   2909  OE1 GLU   379     -42.256  23.927-117.663  1.00  0.00           O  
ATOM   2910  OE2 GLU   379     -42.981  25.445-116.269  1.00  0.00           O  
ATOM   2911  N   ALA   380     -37.611  24.646-113.134  1.00  0.00              
ATOM   2912  CA  ALA   380     -36.983  25.688-112.602  1.00  0.00              
ATOM   2913  CB  ALA   380     -35.480  25.558-112.904  1.00  0.00              
ATOM   2914  C   ALA   380     -37.356  27.193-112.818  1.00  0.00              
ATOM   2915  O   ALA   380     -37.884  27.723-113.805  1.00  0.00              
ATOM   2916  N   LYS   381     -37.147  27.823-111.661  1.00  0.00              
ATOM   2917  CA  LYS   381     -37.639  29.202-111.304  1.00  0.00              
ATOM   2918  CB  LYS   381     -39.130  29.490-111.492  1.00  0.00              
ATOM   2919  C   LYS   381     -37.085  29.482-109.846  1.00  0.00              
ATOM   2920  O   LYS   381     -37.470  28.836-108.868  1.00  0.00              
ATOM   2921  CG  LYS   381     -39.470  30.976-111.329  1.00  0.00           C  
ATOM   2922  CD  LYS   381     -40.967  31.214-111.133  1.00  0.00           C  
ATOM   2923  CE  LYS   381     -41.351  32.691-111.254  1.00  0.00           C  
ATOM   2924  NZ  LYS   381     -42.660  32.907-110.648  1.00  0.00           N  
ATOM   2925  N   VAL   382     -36.264  30.525-109.739  1.00  0.00              
ATOM   2926  CA  VAL   382     -35.747  30.895-108.475  1.00  0.00              
ATOM   2927  CB  VAL   382     -34.555  31.824-108.736  1.00  0.00              
ATOM   2928  C   VAL   382     -36.148  31.057-107.021  1.00  0.00              
ATOM   2929  O   VAL   382     -35.367  30.968-106.074  1.00  0.00              
ATOM   2930  CG1 VAL   382     -33.818  32.134-107.421  1.00  0.00           C  
ATOM   2931  CG2 VAL   382     -33.620  31.175-109.761  1.00  0.00           C  
ATOM   2932  N   PRO   383     -37.437  31.302-106.845  1.00  0.00              
ATOM   2933  CA  PRO   383     -37.978  31.422-105.443  1.00  0.00              
ATOM   2934  CB  PRO   383     -37.517  30.627-104.235  1.00  0.00              
ATOM   2935  C   PRO   383     -38.434  32.805-105.174  1.00  0.00              
ATOM   2936  O   PRO   383     -37.888  33.803-105.622  1.00  0.00              
ATOM   2937  CG  PRO   383     -36.081  30.984-104.189  1.00  0.00           C  
ATOM   2938  CD  PRO   383     -35.627  30.937-105.640  1.00  0.00           C  
ATOM   2939  N   GLU   384     -39.526  32.841-104.439  1.00  0.00              
ATOM   2940  CA  GLU   384     -40.280  34.084-104.006  1.00  0.00              
ATOM   2941  CB  GLU   384     -41.714  34.410-104.461  1.00  0.00              
ATOM   2942  C   GLU   384     -40.232  33.689-102.502  1.00  0.00              
ATOM   2943  O   GLU   384     -40.724  32.626-102.141  1.00  0.00              
ATOM   2944  CG  GLU   384     -41.869  34.584-105.969  1.00  0.00           C  
ATOM   2945  CD  GLU   384     -43.194  35.243-106.375  1.00  0.00           C  
ATOM   2946  OE1 GLU   384     -44.119  35.441-105.499  1.00  0.00           O  
ATOM   2947  OE2 GLU   384     -43.379  35.599-107.600  1.00  0.00           O  
ATOM   2948  N   PRO   385     -39.654  34.547-101.649  1.00  0.00              
ATOM   2949  CA  PRO   385     -39.566  34.306-100.281  1.00  0.00              
ATOM   2950  CB  PRO   385     -38.237  33.901 -99.653  1.00  0.00              
ATOM   2951  C   PRO   385     -39.941  35.679 -99.941  1.00  0.00              
ATOM   2952  O   PRO   385     -39.187  36.548-100.399  1.00  0.00              
ATOM   2953  CG  PRO   385     -37.258  34.114-100.763  1.00  0.00           C  
ATOM   2954  CD  PRO   385     -37.983  33.599-101.984  1.00  0.00           C  
ATOM   2955  N   PRO   386     -41.014  35.980 -99.225  1.00  0.00              
ATOM   2956  CA  PRO   386     -41.105  37.537 -99.002  1.00  0.00              
ATOM   2957  CB  PRO   386     -42.608  37.786 -99.220  1.00  0.00              
ATOM   2958  C   PRO   386     -40.845  37.828 -97.732  1.00  0.00              
ATOM   2959  O   PRO   386     -41.704  37.133 -97.196  1.00  0.00              
ATOM   2960  CG  PRO   386     -43.197  36.399 -99.181  1.00  0.00           C  
ATOM   2961  CD  PRO   386     -42.191  35.561 -99.942  1.00  0.00           C  
ATOM   2962  N   SER   387     -39.993  38.601 -97.068  1.00  0.00              
ATOM   2963  CA  SER   387     -40.306  38.844 -95.525  1.00  0.00              
ATOM   2964  CB  SER   387     -39.071  38.183 -94.893  1.00  0.00              
ATOM   2965  C   SER   387     -39.746  40.282 -95.667  1.00  0.00              
ATOM   2966  O   SER   387     -38.540  40.516 -95.714  1.00  0.00              
ATOM   2967  OG  SER   387     -37.880  38.542 -95.566  1.00  0.00           O  
ATOM   2968  N   ARG   388     -40.673  41.216 -95.827  1.00  0.00              
ATOM   2969  CA  ARG   388     -40.304  42.619 -95.955  1.00  0.00              
ATOM   2970  CB  ARG   388     -41.395  43.392 -96.708  1.00  0.00              
ATOM   2971  C   ARG   388     -39.919  43.549 -94.882  1.00  0.00              
ATOM   2972  O   ARG   388     -40.743  44.383 -94.490  1.00  0.00              
ATOM   2973  CG  ARG   388     -41.308  44.910 -96.566  1.00  0.00           C  
ATOM   2974  CD  ARG   388     -41.356  45.618 -97.916  1.00  0.00           C  
ATOM   2975  NE  ARG   388     -40.279  45.169 -98.795  1.00  0.00           N  
ATOM   2976  CZ  ARG   388     -40.410  44.936-100.102  1.00  0.00           C  
ATOM   2977  NH1 ARG   388     -41.579  45.107-100.705  1.00  0.00           N  
ATOM   2978  NH2 ARG   388     -39.364  44.518-100.811  1.00  0.00           N  
ATOM   2979  N   ARG   389     -38.739  43.380 -94.299  1.00  0.00              
ATOM   2980  CA  ARG   389     -38.603  44.466 -93.102  1.00  0.00              
ATOM   2981  CB  ARG   389     -38.282  43.643 -91.848  1.00  0.00              
ATOM   2982  C   ARG   389     -37.405  45.206 -92.908  1.00  0.00              
ATOM   2983  O   ARG   389     -36.736  44.531 -92.120  1.00  0.00              
ATOM   2984  CG  ARG   389     -39.258  42.577 -91.506  1.00  0.00           C  
ATOM   2985  CD  ARG   389     -40.269  43.134 -90.575  1.00  0.00           C  
ATOM   2986  NE  ARG   389     -40.939  42.052 -89.880  1.00  0.00           N  
ATOM   2987  CZ  ARG   389     -42.177  41.661 -90.156  1.00  0.00           C  
ATOM   2988  NH1 ARG   389     -42.866  42.283 -91.118  1.00  0.00           N  
ATOM   2989  NH2 ARG   389     -42.720  40.647 -89.483  1.00  0.00           N  
ATOM   2990  N   ALA   390     -36.919  46.264 -93.547  1.00  0.00              
ATOM   2991  CA  ALA   390     -35.507  46.666 -93.234  1.00  0.00              
ATOM   2992  CB  ALA   390     -35.280  47.661 -94.370  1.00  0.00              
ATOM   2993  C   ALA   390     -34.748  46.759 -91.972  1.00  0.00              
ATOM   2994  O   ALA   390     -33.612  46.307 -91.920  1.00  0.00              
ATOM   2995  N   VAL   391     -35.339  47.347 -90.935  1.00  0.00              
ATOM   2996  CA  VAL   391     -34.640  47.501 -89.628  1.00  0.00              
ATOM   2997  CB  VAL   391     -34.637  46.402 -88.556  1.00  0.00              
ATOM   2998  C   VAL   391     -33.382  48.386 -89.377  1.00  0.00              
ATOM   2999  O   VAL   391     -33.447  49.365 -88.617  1.00  0.00              
ATOM   3000  CG1 VAL   391     -34.551  46.999 -87.170  1.00  0.00           C  
ATOM   3001  CG2 VAL   391     -35.901  45.567 -88.695  1.00  0.00           C  
ATOM   3002  N   CYS   392     -32.277  48.049 -90.045  1.00  0.00              
ATOM   3003  CA  CYS   392     -31.021  48.654 -89.909  1.00  0.00              
ATOM   3004  CB  CYS   392     -30.636  49.976 -90.620  1.00  0.00              
ATOM   3005  C   CYS   392     -30.121  48.314 -88.647  1.00  0.00              
ATOM   3006  O   CYS   392     -30.448  48.772 -87.546  1.00  0.00              
ATOM   3007  SG  CYS   392     -31.560  50.275 -92.155  1.00  0.00           S  
ATOM   3008  N   ASN   393     -29.003  47.654 -88.875  1.00  0.00              
ATOM   3009  CA  ASN   393     -28.050  47.430 -87.865  1.00  0.00              
ATOM   3010  CB  ASN   393     -28.479  46.722 -86.571  1.00  0.00              
ATOM   3011  C   ASN   393     -27.361  46.230 -88.363  1.00  0.00              
ATOM   3012  O   ASN   393     -27.439  45.190 -87.743  1.00  0.00              
ATOM   3013  CG  ASN   393     -27.334  46.545 -85.586  1.00  0.00           C  
ATOM   3014  OD1 ASN   393     -26.949  45.419 -85.269  1.00  0.00           O  
ATOM   3015  ND2 ASN   393     -26.784  47.653 -85.098  1.00  0.00           N  
ATOM   3016  N   LEU   394     -26.766  46.349 -89.516  1.00  0.00              
ATOM   3017  CA  LEU   394     -26.064  45.288 -90.290  1.00  0.00              
ATOM   3018  CB  LEU   394     -25.633  43.942 -89.702  1.00  0.00              
ATOM   3019  C   LEU   394     -26.918  44.553 -91.254  1.00  0.00              
ATOM   3020  O   LEU   394     -27.213  43.438 -90.800  1.00  0.00              
ATOM   3021  CG  LEU   394     -24.616  43.152 -90.530  1.00  0.00           C  
ATOM   3022  CD1 LEU   394     -23.259  43.825 -90.411  1.00  0.00           C  
ATOM   3023  CD2 LEU   394     -24.538  41.707 -90.045  1.00  0.00           C  
ATOM   3024  N   ASP   395     -27.180  45.015 -92.539  1.00  0.00              
ATOM   3025  CA  ASP   395     -27.995  44.099 -93.331  1.00  0.00              
ATOM   3026  CB  ASP   395     -29.199  44.938 -93.800  1.00  0.00              
ATOM   3027  C   ASP   395     -27.289  43.739 -94.658  1.00  0.00              
ATOM   3028  O   ASP   395     -27.986  43.511 -95.662  1.00  0.00              
ATOM   3029  CG  ASP   395     -30.295  45.043 -92.744  1.00  0.00           C  
ATOM   3030  OD1 ASP   395     -30.123  44.493 -91.638  1.00  0.00           O  
ATOM   3031  OD2 ASP   395     -31.347  45.662 -93.027  1.00  0.00           O  
ATOM   3032  N   SER   396     -25.954  43.714 -94.690  1.00  0.00              
ATOM   3033  CA  SER   396     -25.175  43.387 -95.762  1.00  0.00              
ATOM   3034  CB  SER   396     -25.556  43.924 -97.147  1.00  0.00              
ATOM   3035  C   SER   396     -23.787  43.624 -95.701  1.00  0.00              
ATOM   3036  O   SER   396     -23.466  44.722 -95.242  1.00  0.00              
ATOM   3037  OG  SER   396     -25.391  45.332 -97.213  1.00  0.00           O  
ATOM   3038  N   GLU   397     -22.906  42.711 -96.094  1.00  0.00              
ATOM   3039  CA  GLU   397     -21.426  42.867 -96.034  1.00  0.00              
ATOM   3040  CB  GLU   397     -20.741  41.651 -96.648  1.00  0.00              
ATOM   3041  C   GLU   397     -20.764  43.908 -96.750  1.00  0.00              
ATOM   3042  O   GLU   397     -19.623  44.132 -96.366  1.00  0.00              
ATOM   3043  CG  GLU   397     -21.099  40.354 -95.995  1.00  0.00           C  
ATOM   3044  CD  GLU   397     -20.323  39.187 -96.567  1.00  0.00           C  
ATOM   3045  OE1 GLU   397     -19.847  39.277 -97.725  1.00  0.00           O  
ATOM   3046  OE2 GLU   397     -20.191  38.176 -95.846  1.00  0.00           O  
ATOM   3047  N   HIS   398     -21.395  44.650 -97.660  1.00  0.00              
ATOM   3048  CA  HIS   398     -20.965  45.769 -98.460  1.00  0.00              
ATOM   3049  CB  HIS   398     -21.063  45.301 -99.948  1.00  0.00              
ATOM   3050  C   HIS   398     -21.680  47.059 -98.560  1.00  0.00              
ATOM   3051  O   HIS   398     -21.368  47.874 -99.428  1.00  0.00              
ATOM   3052  CG  HIS   398     -20.118  44.131-100.090  1.00  0.00           C  
ATOM   3053  ND1 HIS   398     -18.757  44.317-100.043  1.00  0.00           N  
ATOM   3054  CD2 HIS   398     -20.346  42.809-100.190  1.00  0.00           C  
ATOM   3055  CE1 HIS   398     -18.175  43.138-100.170  1.00  0.00           C  
ATOM   3056  NE2 HIS   398     -19.108  42.213-100.247  1.00  0.00           N  
ATOM   3057  N   GLY   399     -22.657  47.264 -97.678  1.00  0.00              
ATOM   3058  CA  GLY   399     -23.311  48.582 -97.418  1.00  0.00              
ATOM   3059  C   GLY   399     -22.263  49.520 -96.908  1.00  0.00              
ATOM   3060  O   GLY   399     -21.118  49.141 -96.609  1.00  0.00              
ATOM   3061  N   ARG   400     -22.603  50.825 -96.941  1.00  0.00              
ATOM   3062  CA  ARG   400     -21.741  51.909 -96.454  1.00  0.00              
ATOM   3063  CB  ARG   400     -22.311  53.302 -96.747  1.00  0.00              
ATOM   3064  C   ARG   400     -21.564  51.899 -94.985  1.00  0.00              
ATOM   3065  O   ARG   400     -22.535  52.189 -94.307  1.00  0.00              
ATOM   3066  CG  ARG   400     -22.393  53.646 -98.235  1.00  0.00           C  
ATOM   3067  CD  ARG   400     -21.055  53.411 -98.920  1.00  0.00           C  
ATOM   3068  NE  ARG   400     -19.979  54.139 -98.252  1.00  0.00           N  
ATOM   3069  CZ  ARG   400     -18.737  53.685 -98.128  1.00  0.00           C  
ATOM   3070  NH1 ARG   400     -17.823  54.415 -97.503  1.00  0.00           N  
ATOM   3071  NH2 ARG   400     -18.410  52.498 -98.620  1.00  0.00           N  
ATOM   3072  N   LEU   401     -20.402  51.489 -94.510  1.00  0.00              
ATOM   3073  CA  LEU   401     -20.196  51.230 -93.048  1.00  0.00              
ATOM   3074  CB  LEU   401     -18.799  50.666 -92.792  1.00  0.00              
ATOM   3075  C   LEU   401     -20.425  52.567 -92.261  1.00  0.00              
ATOM   3076  O   LEU   401     -19.925  53.602 -92.680  1.00  0.00              
ATOM   3077  CG  LEU   401     -18.594  49.257 -93.394  1.00  0.00           C  
ATOM   3078  CD1 LEU   401     -17.124  48.882 -93.357  1.00  0.00           C  
ATOM   3079  CD2 LEU   401     -19.442  48.243 -92.660  1.00  0.00           C  
ATOM   3080  N   GLU   402     -21.150  52.506 -91.147  1.00  0.00              
ATOM   3081  CA  GLU   402     -21.395  53.594 -90.332  1.00  0.00              
ATOM   3082  CB  GLU   402     -22.891  53.927 -90.222  1.00  0.00              
ATOM   3083  C   GLU   402     -20.626  53.435 -88.906  1.00  0.00              
ATOM   3084  O   GLU   402     -20.053  54.281 -88.217  1.00  0.00              
ATOM   3085  CG  GLU   402     -23.246  54.846 -91.402  1.00  0.00           C  
ATOM   3086  CD  GLU   402     -24.680  55.288 -91.472  1.00  0.00           C  
ATOM   3087  OE1 GLU   402     -25.391  55.333 -90.445  1.00  0.00           O  
ATOM   3088  OE2 GLU   402     -25.109  55.612 -92.613  1.00  0.00           O  
ATOM   3089  N   LEU   403     -20.963  52.232 -88.449  1.00  0.00              
ATOM   3090  CA  LEU   403     -20.196  52.057 -87.075  1.00  0.00              
ATOM   3091  CB  LEU   403     -21.228  51.899 -85.956  1.00  0.00              
ATOM   3092  C   LEU   403     -19.572  50.715 -86.957  1.00  0.00              
ATOM   3093  O   LEU   403     -20.081  49.687 -87.416  1.00  0.00              
ATOM   3094  CG  LEU   403     -21.919  53.190 -85.525  1.00  0.00           C  
ATOM   3095  CD1 LEU   403     -23.420  52.993 -85.461  1.00  0.00           C  
ATOM   3096  CD2 LEU   403     -21.370  53.645 -84.180  1.00  0.00           C  
ATOM   3097  N   VAL   404     -18.356  50.725 -86.424  1.00  0.00              
ATOM   3098  CA  VAL   404     -17.381  49.588 -86.404  1.00  0.00              
ATOM   3099  CB  VAL   404     -16.118  49.674 -87.328  1.00  0.00              
ATOM   3100  C   VAL   404     -16.846  49.299 -85.018  1.00  0.00              
ATOM   3101  O   VAL   404     -16.461  50.286 -84.393  1.00  0.00              
ATOM   3102  CG1 VAL   404     -15.749  48.293 -87.827  1.00  0.00           C  
ATOM   3103  CG2 VAL   404     -16.307  50.640 -88.427  1.00  0.00           C  
ATOM   3104  N   ILE   405     -16.624  48.051 -84.623  1.00  0.00              
ATOM   3105  CA  ILE   405     -15.932  47.887 -83.340  1.00  0.00              
ATOM   3106  CB  ILE   405     -16.622  46.680 -82.685  1.00  0.00              
ATOM   3107  C   ILE   405     -14.589  47.278 -83.610  1.00  0.00              
ATOM   3108  O   ILE   405     -14.427  46.327 -84.373  1.00  0.00              
ATOM   3109  CG1 ILE   405     -18.126  46.902 -82.555  1.00  0.00           C  
ATOM   3110  CG2 ILE   405     -16.018  46.393 -81.330  1.00  0.00           C  
ATOM   3111  CD1 ILE   405     -18.858  45.639 -82.175  1.00  0.00           C  
ATOM   3112  N   VAL   406     -13.586  47.815 -82.932  1.00  0.00              
ATOM   3113  CA  VAL   406     -12.175  47.402 -83.214  1.00  0.00              
ATOM   3114  CB  VAL   406     -11.368  48.252 -84.228  1.00  0.00              
ATOM   3115  C   VAL   406     -11.446  47.697 -81.746  1.00  0.00              
ATOM   3116  O   VAL   406     -11.752  48.556 -80.914  1.00  0.00              
ATOM   3117  CG1 VAL   406     -11.997  48.156 -85.622  1.00  0.00           C  
ATOM   3118  CG2 VAL   406     -11.308  49.710 -83.767  1.00  0.00           C  
ATOM   3119  N   HIS   407     -10.532  46.739 -81.529  1.00  0.00              
ATOM   3120  CA  HIS   407      -9.655  46.679 -80.486  1.00  0.00              
ATOM   3121  CB  HIS   407      -9.755  45.298 -79.787  1.00  0.00              
ATOM   3122  C   HIS   407      -8.201  46.573 -81.107  1.00  0.00              
ATOM   3123  O   HIS   407      -7.756  45.971 -82.083  1.00  0.00              
ATOM   3124  CG  HIS   407      -8.639  45.002 -78.810  1.00  0.00           C  
ATOM   3125  ND1 HIS   407      -8.862  44.936 -77.453  1.00  0.00           N  
ATOM   3126  CD2 HIS   407      -7.346  44.668 -79.056  1.00  0.00           C  
ATOM   3127  CE1 HIS   407      -7.719  44.567 -76.908  1.00  0.00           C  
ATOM   3128  NE2 HIS   407      -6.769  44.391 -77.834  1.00  0.00           N  
ATOM   3129  N   GLU   408      -7.526  47.524 -80.475  1.00  0.00              
ATOM   3130  CA  GLU   408      -6.113  48.034 -80.544  1.00  0.00              
ATOM   3131  CB  GLU   408      -5.777  49.526 -80.368  1.00  0.00              
ATOM   3132  C   GLU   408      -5.414  46.886 -79.851  1.00  0.00              
ATOM   3133  O   GLU   408      -5.923  46.534 -78.782  1.00  0.00              
ATOM   3134  CG  GLU   408      -4.590  49.975 -81.219  1.00  0.00           C  
ATOM   3135  CD  GLU   408      -3.923  51.248 -80.712  1.00  0.00           C  
ATOM   3136  OE1 GLU   408      -4.620  52.090 -80.109  1.00  0.00           O  
ATOM   3137  OE2 GLU   408      -2.696  51.407 -80.926  1.00  0.00           O  
ATOM   3138  N   PRO   409      -4.259  46.392 -80.292  1.00  0.00              
ATOM   3139  CA  PRO   409      -3.664  45.380 -79.343  1.00  0.00              
ATOM   3140  CB  PRO   409      -2.634  44.828 -80.311  1.00  0.00              
ATOM   3141  C   PRO   409      -3.022  46.150 -78.103  1.00  0.00              
ATOM   3142  O   PRO   409      -2.430  47.218 -78.283  1.00  0.00              
ATOM   3143  CG  PRO   409      -2.490  45.924 -81.328  1.00  0.00           C  
ATOM   3144  CD  PRO   409      -3.917  46.385 -81.528  1.00  0.00           C  
ATOM   3145  N   GLY   410      -3.149  45.580 -76.908  1.00  0.00              
ATOM   3146  CA  GLY   410      -2.490  46.120 -75.810  1.00  0.00              
ATOM   3147  C   GLY   410      -1.363  45.317 -75.219  1.00  0.00              
ATOM   3148  O   GLY   410      -0.408  45.013 -75.943  1.00  0.00              
ATOM   3149  N   LEU   411      -1.389  45.101 -73.916  1.00  0.00              
ATOM   3150  CA  LEU   411      -0.327  44.473 -73.175  1.00  0.00              
ATOM   3151  CB  LEU   411      -0.414  44.711 -71.672  1.00  0.00              
ATOM   3152  C   LEU   411      -0.429  42.910 -73.394  1.00  0.00              
ATOM   3153  O   LEU   411       0.543  42.163 -73.228  1.00  0.00              
ATOM   3154  CG  LEU   411       0.551  43.898 -70.801  1.00  0.00           C  
ATOM   3155  CD1 LEU   411       1.969  44.414 -71.048  1.00  0.00           C  
ATOM   3156  CD2 LEU   411       0.179  44.022 -69.326  1.00  0.00           C  
ATOM   3157  N   GLU   412      -1.633  42.452 -73.724  1.00  0.00              
ATOM   3158  CA  GLU   412      -1.836  41.065 -73.936  1.00  0.00              
ATOM   3159  CB  GLU   412      -3.305  40.632 -74.176  1.00  0.00              
ATOM   3160  C   GLU   412      -0.935  40.441 -75.002  1.00  0.00              
ATOM   3161  O   GLU   412      -0.533  39.291 -74.860  1.00  0.00              
ATOM   3162  CG  GLU   412      -4.218  41.245 -73.105  1.00  0.00           C  
ATOM   3163  CD  GLU   412      -5.672  40.952 -73.367  1.00  0.00           C  
ATOM   3164  OE1 GLU   412      -5.910  39.686 -73.609  1.00  0.00           O  
ATOM   3165  OE2 GLU   412      -6.516  41.827 -73.379  1.00  0.00           O  
ATOM   3166  N   VAL   413      -0.557  41.199 -76.029  1.00  0.00              
ATOM   3167  CA  VAL   413       0.343  40.708 -77.044  1.00  0.00              
ATOM   3168  CB  VAL   413       0.375  41.476 -78.369  1.00  0.00              
ATOM   3169  C   VAL   413       1.766  40.734 -76.554  1.00  0.00              
ATOM   3170  O   VAL   413       2.587  39.979 -77.070  1.00  0.00              
ATOM   3171  CG1 VAL   413       1.566  41.087 -79.272  1.00  0.00           C  
ATOM   3172  CG2 VAL   413      -0.902  41.251 -79.138  1.00  0.00           C  
ATOM   3173  N   ASP   414       2.056  41.520 -75.518  1.00  0.00              
ATOM   3174  CA  ASP   414       3.349  41.543 -74.869  1.00  0.00              
ATOM   3175  CB  ASP   414       3.408  42.689 -73.853  1.00  0.00              
ATOM   3176  C   ASP   414       3.666  40.195 -74.199  1.00  0.00              
ATOM   3177  O   ASP   414       4.801  39.732 -74.282  1.00  0.00              
ATOM   3178  CG  ASP   414       3.472  44.058 -74.504  1.00  0.00           C  
ATOM   3179  OD1 ASP   414       3.725  44.148 -75.724  1.00  0.00           O  
ATOM   3180  OD2 ASP   414       3.275  45.055 -73.774  1.00  0.00           O  
ATOM   3181  N   ALA   415       2.674  39.574 -73.575  1.00  0.00              
ATOM   3182  CA  ALA   415       2.824  38.331 -72.906  1.00  0.00              
ATOM   3183  CB  ALA   415       1.631  38.125 -71.991  1.00  0.00              
ATOM   3184  C   ALA   415       2.880  37.053 -73.585  1.00  0.00              
ATOM   3185  O   ALA   415       3.080  36.021 -72.952  1.00  0.00              
ATOM   3186  N   VAL   416       2.842  37.087 -74.911  1.00  0.00              
ATOM   3187  CA  VAL   416       2.977  35.853 -75.791  1.00  0.00              
ATOM   3188  CB  VAL   416       2.357  36.269 -77.144  1.00  0.00              
ATOM   3189  C   VAL   416       4.224  35.095 -75.752  1.00  0.00              
ATOM   3190  O   VAL   416       5.142  35.684 -76.323  1.00  0.00              
ATOM   3191  CG1 VAL   416       2.088  35.036 -77.999  1.00  0.00           C  
ATOM   3192  CG2 VAL   416       1.069  37.043 -76.919  1.00  0.00           C  
ATOM   3193  N   MET   417       4.385  33.885 -75.208  1.00  0.00              
ATOM   3194  CA  MET   417       5.954  33.533 -75.363  1.00  0.00              
ATOM   3195  CB  MET   417       6.327  33.130 -73.933  1.00  0.00              
ATOM   3196  C   MET   417       5.973  32.497 -76.532  1.00  0.00              
ATOM   3197  O   MET   417       4.947  32.069 -77.058  1.00  0.00              
ATOM   3198  CG  MET   417       6.554  34.294 -72.986  1.00  0.00           C  
ATOM   3199  SD  MET   417       7.387  33.777 -71.482  1.00  0.00           S  
ATOM   3200  CE  MET   417       6.980  35.128 -70.389  1.00  0.00           C  
ATOM   3201  N   PRO   418       7.203  32.154 -76.975  1.00  0.00              
ATOM   3202  CA  PRO   418       7.388  31.261 -78.036  1.00  0.00              
ATOM   3203  CB  PRO   418       8.833  31.555 -78.463  1.00  0.00              
ATOM   3204  C   PRO   418       6.832  29.859 -77.750  1.00  0.00              
ATOM   3205  O   PRO   418       6.311  29.154 -78.618  1.00  0.00              
ATOM   3206  CG  PRO   418       9.374  32.474 -77.407  1.00  0.00           C  
ATOM   3207  CD  PRO   418       8.193  33.287 -76.976  1.00  0.00           C  
ATOM   3208  N   TRP   419       6.958  29.488 -76.476  1.00  0.00              
ATOM   3209  CA  TRP   419       6.485  28.170 -76.022  1.00  0.00              
ATOM   3210  CB  TRP   419       7.017  27.835 -74.623  1.00  0.00              
ATOM   3211  C   TRP   419       4.880  28.054 -75.981  1.00  0.00              
ATOM   3212  O   TRP   419       4.222  27.026 -76.103  1.00  0.00              
ATOM   3213  CG  TRP   419       6.546  26.505 -74.125  1.00  0.00           C  
ATOM   3214  CD1 TRP   419       5.534  26.267 -73.254  1.00  0.00           C  
ATOM   3215  CD2 TRP   419       7.018  25.220 -74.558  1.00  0.00           C  
ATOM   3216  NE1 TRP   419       5.334  24.913 -73.112  1.00  0.00           N  
ATOM   3217  CE2 TRP   419       6.233  24.246 -73.903  1.00  0.00           C  
ATOM   3218  CE3 TRP   419       8.022  24.804 -75.436  1.00  0.00           C  
ATOM   3219  CZ2 TRP   419       6.420  22.864 -74.101  1.00  0.00           C  
ATOM   3220  CZ3 TRP   419       8.214  23.425 -75.636  1.00  0.00           C  
ATOM   3221  CH2 TRP   419       7.413  22.480 -74.966  1.00  0.00           C  
ATOM   3222  N   THR   420       4.327  29.230 -75.683  1.00  0.00              
ATOM   3223  CA  THR   420       2.838  29.106 -75.508  1.00  0.00              
ATOM   3224  CB  THR   420       2.359  30.000 -74.341  1.00  0.00              
ATOM   3225  C   THR   420       1.971  29.611 -76.639  1.00  0.00              
ATOM   3226  O   THR   420       0.732  29.565 -76.579  1.00  0.00              
ATOM   3227  OG1 THR   420       2.485  31.389 -74.635  1.00  0.00           O  
ATOM   3228  CG2 THR   420       3.322  29.794 -73.145  1.00  0.00           C  
ATOM   3229  N   LEU   421       2.630  29.961 -77.730  1.00  0.00              
ATOM   3230  CA  LEU   421       2.027  30.350 -78.990  1.00  0.00              
ATOM   3231  CB  LEU   421       2.947  30.408 -80.218  1.00  0.00              
ATOM   3232  C   LEU   421       0.737  29.454 -79.196  1.00  0.00              
ATOM   3233  O   LEU   421      -0.381  29.959 -79.256  1.00  0.00              
ATOM   3234  CG  LEU   421       3.893  31.605 -80.201  1.00  0.00           C  
ATOM   3235  CD1 LEU   421       4.831  31.610 -81.396  1.00  0.00           C  
ATOM   3236  CD2 LEU   421       3.042  32.842 -80.161  1.00  0.00           C  
ATOM   3237  N   ASP   422       0.944  28.146 -79.284  1.00  0.00              
ATOM   3238  CA  ASP   422      -0.085  27.217 -79.450  1.00  0.00              
ATOM   3239  CB  ASP   422       0.399  25.814 -79.731  1.00  0.00              
ATOM   3240  C   ASP   422      -1.207  27.218 -78.488  1.00  0.00              
ATOM   3241  O   ASP   422      -2.376  27.094 -78.870  1.00  0.00              
ATOM   3242  CG  ASP   422       1.145  25.680 -81.059  1.00  0.00           C  
ATOM   3243  OD1 ASP   422       0.976  26.546 -81.925  1.00  0.00           O  
ATOM   3244  OD2 ASP   422       2.013  24.795 -81.127  1.00  0.00           O  
ATOM   3245  N   THR   423      -0.875  27.352 -77.204  1.00  0.00              
ATOM   3246  CA  THR   423      -1.929  27.366 -76.125  1.00  0.00              
ATOM   3247  CB  THR   423      -1.252  27.282 -74.742  1.00  0.00              
ATOM   3248  C   THR   423      -2.808  28.651 -76.341  1.00  0.00              
ATOM   3249  O   THR   423      -4.036  28.625 -76.313  1.00  0.00              
ATOM   3250  OG1 THR   423      -1.063  25.881 -74.475  1.00  0.00           O  
ATOM   3251  CG2 THR   423      -2.102  27.836 -73.605  1.00  0.00           C  
ATOM   3252  N   MET   424      -2.115  29.760 -76.563  1.00  0.00              
ATOM   3253  CA  MET   424      -2.772  31.010 -76.766  1.00  0.00              
ATOM   3254  CB  MET   424      -1.756  32.158 -76.775  1.00  0.00              
ATOM   3255  C   MET   424      -3.582  31.298 -78.025  1.00  0.00              
ATOM   3256  O   MET   424      -4.342  32.263 -78.152  1.00  0.00              
ATOM   3257  CG  MET   424      -1.331  32.535 -75.360  1.00  0.00           C  
ATOM   3258  SD  MET   424       0.027  33.700 -75.275  1.00  0.00           S  
ATOM   3259  CE  MET   424      -0.681  35.115 -76.119  1.00  0.00           C  
ATOM   3260  N   LYS   425      -3.226  30.526 -79.051  1.00  0.00              
ATOM   3261  CA  LYS   425      -3.785  30.655 -80.403  1.00  0.00              
ATOM   3262  CB  LYS   425      -5.306  30.588 -80.556  1.00  0.00              
ATOM   3263  C   LYS   425      -3.325  31.777 -81.326  1.00  0.00              
ATOM   3264  O   LYS   425      -4.111  32.401 -82.054  1.00  0.00              
ATOM   3265  CG  LYS   425      -5.897  29.293 -79.996  1.00  0.00           C  
ATOM   3266  CD  LYS   425      -7.417  29.338 -79.978  1.00  0.00           C  
ATOM   3267  CE  LYS   425      -8.018  28.256 -79.098  1.00  0.00           C  
ATOM   3268  NZ  LYS   425      -9.162  27.563 -79.768  1.00  0.00           N  
ATOM   3269  N   VAL   426      -2.000  31.965 -81.327  1.00  0.00              
ATOM   3270  CA  VAL   426      -1.259  32.966 -82.049  1.00  0.00              
ATOM   3271  CB  VAL   426      -0.673  34.150 -81.194  1.00  0.00              
ATOM   3272  C   VAL   426      -0.057  32.181 -82.811  1.00  0.00              
ATOM   3273  O   VAL   426       0.579  31.152 -82.367  1.00  0.00              
ATOM   3274  CG1 VAL   426       0.189  35.076 -82.049  1.00  0.00           C  
ATOM   3275  CG2 VAL   426      -1.806  34.937 -80.524  1.00  0.00           C  
ATOM   3276  N   ASP   427       0.105  32.699 -84.012  1.00  0.00              
ATOM   3277  CA  ASP   427       1.025  32.243 -85.002  1.00  0.00              
ATOM   3278  CB  ASP   427       0.707  32.732 -86.416  1.00  0.00              
ATOM   3279  C   ASP   427       2.404  32.493 -84.646  1.00  0.00              
ATOM   3280  O   ASP   427       3.158  31.524 -84.618  1.00  0.00              
ATOM   3281  CG  ASP   427      -0.682  32.336 -86.866  1.00  0.00           C  
ATOM   3282  OD1 ASP   427      -0.891  31.152 -87.193  1.00  0.00           O  
ATOM   3283  OD2 ASP   427      -1.571  33.207 -86.878  1.00  0.00           O  
ATOM   3284  N   GLU   428       2.787  33.716 -84.306  1.00  0.00              
ATOM   3285  CA  GLU   428       4.070  34.204 -83.952  1.00  0.00              
ATOM   3286  CB  GLU   428       4.944  34.378 -85.203  1.00  0.00              
ATOM   3287  C   GLU   428       4.023  35.422 -83.064  1.00  0.00              
ATOM   3288  O   GLU   428       2.960  35.994 -82.830  1.00  0.00              
ATOM   3289  CG  GLU   428       4.383  35.322 -86.254  1.00  0.00           C  
ATOM   3290  CD  GLU   428       5.182  35.293 -87.544  1.00  0.00           C  
ATOM   3291  OE1 GLU   428       6.209  35.994 -87.627  1.00  0.00           O  
ATOM   3292  OE2 GLU   428       4.784  34.566 -88.479  1.00  0.00           O  
ATOM   3293  N   CYS   429       5.132  35.662 -82.375  1.00  0.00              
ATOM   3294  CA  CYS   429       5.270  36.754 -81.458  1.00  0.00              
ATOM   3295  CB  CYS   429       6.355  36.574 -80.401  1.00  0.00              
ATOM   3296  C   CYS   429       5.367  38.042 -82.210  1.00  0.00              
ATOM   3297  O   CYS   429       6.234  38.174 -83.074  1.00  0.00              
ATOM   3298  SG  CYS   429       5.931  35.203 -79.275  1.00  0.00           S  
ATOM   3299  N   PHE   430       4.489  38.995 -81.904  1.00  0.00              
ATOM   3300  CA  PHE   430       4.458  40.274 -82.625  1.00  0.00              
ATOM   3301  CB  PHE   430       3.052  40.878 -82.667  1.00  0.00              
ATOM   3302  C   PHE   430       5.357  41.267 -81.994  1.00  0.00              
ATOM   3303  O   PHE   430       5.851  40.992 -80.904  1.00  0.00              
ATOM   3304  CG  PHE   430       2.141  40.191 -83.637  1.00  0.00           C  
ATOM   3305  CD1 PHE   430       2.223  40.463 -84.995  1.00  0.00           C  
ATOM   3306  CD2 PHE   430       1.220  39.250 -83.194  1.00  0.00           C  
ATOM   3307  CE1 PHE   430       1.404  39.806 -85.910  1.00  0.00           C  
ATOM   3308  CE2 PHE   430       0.397  38.587 -84.097  1.00  0.00           C  
ATOM   3309  CZ  PHE   430       0.490  38.865 -85.459  1.00  0.00           C  
ATOM   3310  N   ASN   431       5.596  42.408 -82.619  1.00  0.00              
ATOM   3311  CA  ASN   431       6.502  43.449 -82.098  1.00  0.00              
ATOM   3312  CB  ASN   431       7.362  43.965 -83.298  1.00  0.00              
ATOM   3313  C   ASN   431       6.001  44.314 -80.910  1.00  0.00              
ATOM   3314  O   ASN   431       6.855  45.125 -80.299  1.00  0.00              
ATOM   3315  CG  ASN   431       8.549  44.771 -82.772  1.00  0.00           C  
ATOM   3316  OD1 ASN   431       8.600  45.150 -81.582  1.00  0.00           O  
ATOM   3317  ND2 ASN   431       9.448  45.021 -83.730  1.00  0.00           N  
ATOM   3318  N   ARG   432       4.714  44.339 -80.662  1.00  0.00              
ATOM   3319  CA  ARG   432       3.870  45.192 -79.972  1.00  0.00              
ATOM   3320  CB  ARG   432       3.658  44.822 -78.499  1.00  0.00              
ATOM   3321  C   ARG   432       3.753  46.662 -80.484  1.00  0.00              
ATOM   3322  O   ARG   432       2.802  47.120 -81.116  1.00  0.00              
ATOM   3323  CG  ARG   432       4.491  45.603 -77.497  1.00  0.00           C  
ATOM   3324  CD  ARG   432       4.299  44.982 -76.108  1.00  0.00           C  
ATOM   3325  NE  ARG   432       5.256  45.572 -75.167  1.00  0.00           N  
ATOM   3326  CZ  ARG   432       6.022  44.848 -74.346  1.00  0.00           C  
ATOM   3327  NH1 ARG   432       5.985  43.521 -74.339  1.00  0.00           N  
ATOM   3328  NH2 ARG   432       6.871  45.475 -73.530  1.00  0.00           N  
ATOM   3329  N   VAL   433       4.808  47.398 -80.151  1.00  0.00              
ATOM   3330  CA  VAL   433       4.763  48.853 -80.480  1.00  0.00              
ATOM   3331  CB  VAL   433       6.051  49.572 -80.090  1.00  0.00              
ATOM   3332  C   VAL   433       4.309  48.974 -82.005  1.00  0.00              
ATOM   3333  O   VAL   433       3.331  49.616 -82.376  1.00  0.00              
ATOM   3334  CG1 VAL   433       6.158  50.967 -80.712  1.00  0.00           C  
ATOM   3335  CG2 VAL   433       6.165  49.780 -78.576  1.00  0.00           C  
ATOM   3336  N   GLU   434       5.099  48.332 -82.862  1.00  0.00              
ATOM   3337  CA  GLU   434       4.752  48.425 -84.248  1.00  0.00              
ATOM   3338  CB  GLU   434       5.780  47.605 -85.034  1.00  0.00              
ATOM   3339  C   GLU   434       3.390  47.926 -84.648  1.00  0.00              
ATOM   3340  O   GLU   434       2.747  48.366 -85.600  1.00  0.00              
ATOM   3341  CG  GLU   434       7.213  48.053 -84.773  1.00  0.00           C  
ATOM   3342  CD  GLU   434       8.286  47.220 -85.482  1.00  0.00           C  
ATOM   3343  OE1 GLU   434       8.040  46.035 -85.817  1.00  0.00           O  
ATOM   3344  OE2 GLU   434       9.404  47.759 -85.678  1.00  0.00           O  
ATOM   3345  N   LEU   435       2.925  46.974 -83.841  1.00  0.00              
ATOM   3346  CA  LEU   435       1.552  46.381 -84.179  1.00  0.00              
ATOM   3347  CB  LEU   435       1.273  45.055 -83.462  1.00  0.00              
ATOM   3348  C   LEU   435       0.541  47.455 -83.853  1.00  0.00              
ATOM   3349  O   LEU   435      -0.324  47.735 -84.679  1.00  0.00              
ATOM   3350  CG  LEU   435       2.049  43.838 -83.970  1.00  0.00           C  
ATOM   3351  CD1 LEU   435       1.372  42.549 -83.535  1.00  0.00           C  
ATOM   3352  CD2 LEU   435       2.196  43.887 -85.483  1.00  0.00           C  
ATOM   3353  N   LYS   436       0.685  48.109 -82.708  1.00  0.00              
ATOM   3354  CA  LYS   436      -0.150  49.185 -82.256  1.00  0.00              
ATOM   3355  CB  LYS   436       0.256  49.702 -80.876  1.00  0.00              
ATOM   3356  C   LYS   436      -0.239  50.288 -83.365  1.00  0.00              
ATOM   3357  O   LYS   436      -1.292  50.681 -83.843  1.00  0.00              
ATOM   3358  CG  LYS   436       0.265  48.714 -79.716  1.00  0.00           C  
ATOM   3359  CD  LYS   436       0.581  49.437 -78.387  1.00  0.00           C  
ATOM   3360  CE  LYS   436      -0.522  50.490 -78.137  1.00  0.00           C  
ATOM   3361  NZ  LYS   436      -0.209  51.160 -76.858  1.00  0.00           N  
ATOM   3362  N   ALA   437       0.945  50.810 -83.687  1.00  0.00              
ATOM   3363  CA  ALA   437       1.000  51.854 -84.706  1.00  0.00              
ATOM   3364  CB  ALA   437       2.476  52.131 -85.055  1.00  0.00              
ATOM   3365  C   ALA   437       0.171  51.407 -85.959  1.00  0.00              
ATOM   3366  O   ALA   437      -0.740  52.106 -86.389  1.00  0.00              
ATOM   3367  N   GLN   438       0.481  50.234 -86.508  1.00  0.00              
ATOM   3368  CA  GLN   438      -0.248  49.742 -87.612  1.00  0.00              
ATOM   3369  CB  GLN   438       0.612  48.688 -88.331  1.00  0.00              
ATOM   3370  C   GLN   438      -1.772  49.794 -87.353  1.00  0.00              
ATOM   3371  O   GLN   438      -2.510  50.388 -88.132  1.00  0.00              
ATOM   3372  CG  GLN   438       0.976  47.465 -87.516  1.00  0.00           C  
ATOM   3373  CD  GLN   438       2.088  46.638 -88.153  1.00  0.00           C  
ATOM   3374  OE1 GLN   438       2.085  45.407 -88.073  1.00  0.00           O  
ATOM   3375  NE2 GLN   438       3.051  47.314 -88.776  1.00  0.00           N  
ATOM   3376  N   HIS   439      -2.232  49.221 -86.242  1.00  0.00              
ATOM   3377  CA  HIS   439      -3.616  49.277 -85.901  1.00  0.00              
ATOM   3378  CB  HIS   439      -3.708  48.811 -84.425  1.00  0.00              
ATOM   3379  C   HIS   439      -4.141  50.727 -85.979  1.00  0.00              
ATOM   3380  O   HIS   439      -5.117  50.971 -86.682  1.00  0.00              
ATOM   3381  CG  HIS   439      -5.089  48.705 -83.852  1.00  0.00           C  
ATOM   3382  ND1 HIS   439      -5.329  48.160 -82.587  1.00  0.00           N  
ATOM   3383  CD2 HIS   439      -6.304  49.059 -84.306  1.00  0.00           C  
ATOM   3384  CE1 HIS   439      -6.609  48.192 -82.319  1.00  0.00           C  
ATOM   3385  NE2 HIS   439      -7.216  48.725 -83.342  1.00  0.00           N  
ATOM   3386  N   ARG   440      -3.487  51.683 -85.323  1.00  0.00              
ATOM   3387  CA  ARG   440      -3.849  53.036 -85.401  1.00  0.00              
ATOM   3388  CB  ARG   440      -2.939  53.872 -84.504  1.00  0.00              
ATOM   3389  C   ARG   440      -4.045  53.476 -86.868  1.00  0.00              
ATOM   3390  O   ARG   440      -5.114  53.976 -87.202  1.00  0.00              
ATOM   3391  CG  ARG   440      -3.161  53.574 -83.030  1.00  0.00           C  
ATOM   3392  CD  ARG   440      -2.660  54.685 -82.137  1.00  0.00           C  
ATOM   3393  NE  ARG   440      -1.281  54.484 -81.701  1.00  0.00           N  
ATOM   3394  CZ  ARG   440      -0.429  55.474 -81.454  1.00  0.00           C  
ATOM   3395  NH1 ARG   440      -0.809  56.736 -81.613  1.00  0.00           N  
ATOM   3396  NH2 ARG   440       0.784  55.206 -80.983  1.00  0.00           N  
ATOM   3397  N   HIS   441      -3.068  53.246 -87.743  1.00  0.00              
ATOM   3398  CA  HIS   441      -3.193  53.541 -89.112  1.00  0.00              
ATOM   3399  CB  HIS   441      -2.025  52.814 -89.827  1.00  0.00              
ATOM   3400  C   HIS   441      -4.484  52.925 -89.785  1.00  0.00              
ATOM   3401  O   HIS   441      -5.098  53.548 -90.645  1.00  0.00              
ATOM   3402  CG  HIS   441      -1.898  53.059 -91.301  1.00  0.00           C  
ATOM   3403  ND1 HIS   441      -0.811  52.588 -92.042  1.00  0.00           N  
ATOM   3404  CD2 HIS   441      -2.675  53.688 -92.200  1.00  0.00           C  
ATOM   3405  CE1 HIS   441      -0.943  52.924 -93.299  1.00  0.00           C  
ATOM   3406  NE2 HIS   441      -2.057  53.592 -93.416  1.00  0.00           N  
ATOM   3407  N   PHE   442      -4.874  51.721 -89.372  1.00  0.00              
ATOM   3408  CA  PHE   442      -6.025  51.130 -89.889  1.00  0.00              
ATOM   3409  CB  PHE   442      -6.068  49.647 -89.477  1.00  0.00              
ATOM   3410  C   PHE   442      -7.232  51.982 -89.385  1.00  0.00              
ATOM   3411  O   PHE   442      -8.058  52.458 -90.156  1.00  0.00              
ATOM   3412  CG  PHE   442      -6.811  48.759 -90.449  1.00  0.00           C  
ATOM   3413  CD1 PHE   442      -8.169  48.924 -90.670  1.00  0.00           C  
ATOM   3414  CD2 PHE   442      -6.139  47.778 -91.169  1.00  0.00           C  
ATOM   3415  CE1 PHE   442      -8.847  48.133 -91.599  1.00  0.00           C  
ATOM   3416  CE2 PHE   442      -6.809  46.986 -92.093  1.00  0.00           C  
ATOM   3417  CZ  PHE   442      -8.165  47.166 -92.310  1.00  0.00           C  
ATOM   3418  N   SER   443      -7.295  52.181 -88.070  1.00  0.00              
ATOM   3419  CA  SER   443      -8.385  52.969 -87.532  1.00  0.00              
ATOM   3420  CB  SER   443      -8.193  53.130 -86.027  1.00  0.00              
ATOM   3421  C   SER   443      -8.471  54.320 -88.310  1.00  0.00              
ATOM   3422  O   SER   443      -9.510  54.768 -88.791  1.00  0.00              
ATOM   3423  OG  SER   443      -8.120  51.867 -85.393  1.00  0.00           O  
ATOM   3424  N   ASN   444      -7.306  54.962 -88.381  1.00  0.00              
ATOM   3425  CA  ASN   444      -7.305  56.285 -89.063  1.00  0.00              
ATOM   3426  CB  ASN   444      -5.832  56.718 -89.166  1.00  0.00              
ATOM   3427  C   ASN   444      -7.929  56.224 -90.464  1.00  0.00              
ATOM   3428  O   ASN   444      -8.839  56.986 -90.771  1.00  0.00              
ATOM   3429  CG  ASN   444      -5.661  58.108 -89.735  1.00  0.00           C  
ATOM   3430  OD1 ASN   444      -6.040  58.373 -90.870  1.00  0.00           O  
ATOM   3431  ND2 ASN   444      -5.049  58.993 -88.962  1.00  0.00           N  
ATOM   3432  N   LEU   445      -7.494  55.275 -91.290  1.00  0.00              
ATOM   3433  CA  LEU   445      -8.079  55.099 -92.591  1.00  0.00              
ATOM   3434  CB  LEU   445      -7.373  53.962 -93.320  1.00  0.00              
ATOM   3435  C   LEU   445      -9.671  54.951 -92.570  1.00  0.00              
ATOM   3436  O   LEU   445     -10.380  55.446 -93.440  1.00  0.00              
ATOM   3437  CG  LEU   445      -5.907  54.163 -93.719  1.00  0.00           C  
ATOM   3438  CD1 LEU   445      -5.336  52.883 -94.307  1.00  0.00           C  
ATOM   3439  CD2 LEU   445      -5.836  55.315 -94.710  1.00  0.00           C  
ATOM   3440  N   LEU   446     -10.179  54.251 -91.558  1.00  0.00              
ATOM   3441  CA  LEU   446     -11.573  54.096 -91.471  1.00  0.00              
ATOM   3442  CB  LEU   446     -11.891  52.923 -90.552  1.00  0.00              
ATOM   3443  C   LEU   446     -12.198  55.454 -91.093  1.00  0.00              
ATOM   3444  O   LEU   446     -13.121  55.933 -91.743  1.00  0.00              
ATOM   3445  CG  LEU   446     -11.618  51.507 -91.072  1.00  0.00           C  
ATOM   3446  CD1 LEU   446     -11.865  50.482 -89.976  1.00  0.00           C  
ATOM   3447  CD2 LEU   446     -12.511  51.261 -92.279  1.00  0.00           C  
ATOM   3448  N   ARG   447     -11.649  56.099 -90.065  1.00  0.00              
ATOM   3449  CA  ARG   447     -12.141  57.402 -89.685  1.00  0.00              
ATOM   3450  CB  ARG   447     -11.417  57.861 -88.421  1.00  0.00              
ATOM   3451  C   ARG   447     -12.185  58.372 -90.832  1.00  0.00              
ATOM   3452  O   ARG   447     -13.188  59.047 -91.058  1.00  0.00              
ATOM   3453  CG  ARG   447     -11.805  57.030 -87.209  1.00  0.00           C  
ATOM   3454  CD  ARG   447     -11.506  57.738 -85.907  1.00  0.00           C  
ATOM   3455  NE  ARG   447     -10.183  57.418 -85.378  1.00  0.00           N  
ATOM   3456  CZ  ARG   447      -9.445  58.261 -84.663  1.00  0.00           C  
ATOM   3457  NH1 ARG   447      -9.894  59.483 -84.402  1.00  0.00           N  
ATOM   3458  NH2 ARG   447      -8.287  57.863 -84.150  1.00  0.00           N  
ATOM   3459  N   SER   448     -11.104  58.400 -91.609  1.00  0.00              
ATOM   3460  CA  SER   448     -11.056  59.279 -92.803  1.00  0.00              
ATOM   3461  CB  SER   448      -9.722  59.123 -93.558  1.00  0.00              
ATOM   3462  C   SER   448     -12.221  59.128 -93.780  1.00  0.00              
ATOM   3463  O   SER   448     -12.639  60.065 -94.459  1.00  0.00              
ATOM   3464  OG  SER   448      -9.669  57.892 -94.263  1.00  0.00           O  
ATOM   3465  N   ARG   449     -12.757  57.910 -93.822  1.00  0.00              
ATOM   3466  CA  ARG   449     -13.892  57.655 -94.743  1.00  0.00              
ATOM   3467  CB  ARG   449     -14.076  56.149 -94.924  1.00  0.00              
ATOM   3468  C   ARG   449     -15.228  57.969 -94.067  1.00  0.00              
ATOM   3469  O   ARG   449     -16.363  57.760 -94.512  1.00  0.00              
ATOM   3470  CG  ARG   449     -14.544  55.721 -96.308  1.00  0.00           C  
ATOM   3471  CD  ARG   449     -14.532  54.195 -96.402  1.00  0.00           C  
ATOM   3472  NE  ARG   449     -15.004  53.666 -97.683  1.00  0.00           N  
ATOM   3473  CZ  ARG   449     -16.232  53.832 -98.169  1.00  0.00           C  
ATOM   3474  NH1 ARG   449     -17.131  54.552 -97.507  1.00  0.00           N  
ATOM   3475  NH2 ARG   449     -16.555  53.298 -99.341  1.00  0.00           N  
ATOM   3476  N   GLY   450     -15.080  58.535 -92.886  1.00  0.00              
ATOM   3477  CA  GLY   450     -16.429  58.998 -92.242  1.00  0.00              
ATOM   3478  C   GLY   450     -16.977  57.886 -91.355  1.00  0.00              
ATOM   3479  O   GLY   450     -18.158  57.909 -91.048  1.00  0.00              
ATOM   3480  N   ALA   451     -16.162  56.918 -90.913  1.00  0.00              
ATOM   3481  CA  ALA   451     -16.748  55.863 -90.108  1.00  0.00              
ATOM   3482  CB  ALA   451     -15.974  54.611 -90.420  1.00  0.00              
ATOM   3483  C   ALA   451     -16.637  56.004 -88.720  1.00  0.00              
ATOM   3484  O   ALA   451     -15.586  56.514 -88.375  1.00  0.00              
ATOM   3485  N   GLN   452     -17.598  55.723 -87.858  1.00  0.00              
ATOM   3486  CA  GLN   452     -17.418  56.008 -86.363  1.00  0.00              
ATOM   3487  CB  GLN   452     -18.753  56.173 -85.623  1.00  0.00              
ATOM   3488  C   GLN   452     -16.729  54.821 -85.784  1.00  0.00              
ATOM   3489  O   GLN   452     -17.343  53.759 -85.741  1.00  0.00              
ATOM   3490  CG  GLN   452     -18.605  56.031 -84.111  1.00  0.00           C  
ATOM   3491  CD  GLN   452     -19.816  56.510 -83.336  1.00  0.00           C  
ATOM   3492  OE1 GLN   452     -19.716  57.440 -82.535  1.00  0.00           O  
ATOM   3493  NE2 GLN   452     -20.931  55.809 -83.479  1.00  0.00           N  
ATOM   3494  N   VAL   453     -15.469  54.943 -85.392  1.00  0.00              
ATOM   3495  CA  VAL   453     -14.737  53.718 -84.912  1.00  0.00              
ATOM   3496  CB  VAL   453     -13.223  53.785 -85.237  1.00  0.00              
ATOM   3497  C   VAL   453     -14.854  53.681 -83.304  1.00  0.00              
ATOM   3498  O   VAL   453     -14.479  54.613 -82.599  1.00  0.00              
ATOM   3499  CG1 VAL   453     -12.484  52.623 -84.579  1.00  0.00           C  
ATOM   3500  CG2 VAL   453     -13.008  53.751 -86.741  1.00  0.00           C  
ATOM   3501  N   VAL   454     -15.389  52.569 -82.817  1.00  0.00              
ATOM   3502  CA  VAL   454     -15.467  52.329 -81.450  1.00  0.00              
ATOM   3503  CB  VAL   454     -16.870  51.785 -81.108  1.00  0.00              
ATOM   3504  C   VAL   454     -14.656  51.446 -80.768  1.00  0.00              
ATOM   3505  O   VAL   454     -14.913  50.249 -80.910  1.00  0.00              
ATOM   3506  CG1 VAL   454     -16.972  51.461 -79.622  1.00  0.00           C  
ATOM   3507  CG2 VAL   454     -17.928  52.798 -81.479  1.00  0.00           C  
ATOM   3508  N   HIS   455     -13.612  51.873 -80.039  1.00  0.00              
ATOM   3509  CA  HIS   455     -12.670  50.835 -79.373  1.00  0.00              
ATOM   3510  CB  HIS   455     -11.576  51.585 -78.640  1.00  0.00              
ATOM   3511  C   HIS   455     -13.307  50.036 -78.209  1.00  0.00              
ATOM   3512  O   HIS   455     -14.008  50.553 -77.335  1.00  0.00              
ATOM   3513  CG  HIS   455     -10.517  52.313 -79.464  1.00  0.00           C  
ATOM   3514  ND1 HIS   455      -9.274  52.444 -79.038  1.00  0.00           N  
ATOM   3515  CD2 HIS   455     -10.623  52.953 -80.688  1.00  0.00           C  
ATOM   3516  CE1 HIS   455      -8.621  53.131 -79.929  1.00  0.00           C  
ATOM   3517  NE2 HIS   455      -9.412  53.437 -80.907  1.00  0.00           N  
ATOM   3518  N   VAL   456     -13.064  48.729 -78.280  1.00  0.00              
ATOM   3519  CA  VAL   456     -13.566  47.772 -77.323  1.00  0.00              
ATOM   3520  CB  VAL   456     -13.070  46.356 -77.678  1.00  0.00              
ATOM   3521  C   VAL   456     -13.283  48.188 -75.882  1.00  0.00              
ATOM   3522  O   VAL   456     -14.096  48.114 -74.962  1.00  0.00              
ATOM   3523  CG1 VAL   456     -13.378  45.375 -76.540  1.00  0.00           C  
ATOM   3524  CG2 VAL   456     -13.707  45.911 -78.987  1.00  0.00           C  
ATOM   3525  N   LYS   457     -12.047  48.656 -75.718  1.00  0.00              
ATOM   3526  CA  LYS   457     -11.656  49.056 -74.300  1.00  0.00              
ATOM   3527  CB  LYS   457     -10.171  49.315 -74.119  1.00  0.00              
ATOM   3528  C   LYS   457     -12.449  50.274 -73.801  1.00  0.00              
ATOM   3529  O   LYS   457     -12.770  50.388 -72.621  1.00  0.00              
ATOM   3530  CG  LYS   457      -9.283  48.066 -74.161  1.00  0.00           C  
ATOM   3531  CD  LYS   457      -7.885  48.462 -74.610  1.00  0.00           C  
ATOM   3532  CE  LYS   457      -6.800  47.543 -74.070  1.00  0.00           C  
ATOM   3533  NZ  LYS   457      -5.447  48.141 -74.280  1.00  0.00           N  
ATOM   3534  N   ASP   458     -12.800  51.151 -74.732  1.00  0.00              
ATOM   3535  CA  ASP   458     -13.559  52.346 -74.436  1.00  0.00              
ATOM   3536  CB  ASP   458     -13.366  53.497 -75.394  1.00  0.00              
ATOM   3537  C   ASP   458     -14.972  51.918 -74.105  1.00  0.00              
ATOM   3538  O   ASP   458     -15.510  52.262 -73.047  1.00  0.00              
ATOM   3539  CG  ASP   458     -11.996  54.165 -75.279  1.00  0.00           C  
ATOM   3540  OD1 ASP   458     -11.343  54.005 -74.242  1.00  0.00           O  
ATOM   3541  OD2 ASP   458     -11.542  54.693 -76.306  1.00  0.00           O  
ATOM   3542  N   LEU   459     -15.599  51.199 -75.036  1.00  0.00              
ATOM   3543  CA  LEU   459     -16.982  50.745 -74.842  1.00  0.00              
ATOM   3544  CB  LEU   459     -17.440  49.908 -76.050  1.00  0.00              
ATOM   3545  C   LEU   459     -17.167  50.064 -73.511  1.00  0.00              
ATOM   3546  O   LEU   459     -18.029  50.446 -72.725  1.00  0.00              
ATOM   3547  CG  LEU   459     -17.828  50.690 -77.316  1.00  0.00           C  
ATOM   3548  CD1 LEU   459     -17.931  49.778 -78.536  1.00  0.00           C  
ATOM   3549  CD2 LEU   459     -19.150  51.419 -77.071  1.00  0.00           C  
ATOM   3550  N   LEU   460     -16.298  49.105 -73.219  1.00  0.00              
ATOM   3551  CA  LEU   460     -16.319  48.346 -71.953  1.00  0.00              
ATOM   3552  CB  LEU   460     -15.264  47.256 -72.010  1.00  0.00              
ATOM   3553  C   LEU   460     -16.288  49.362 -70.772  1.00  0.00              
ATOM   3554  O   LEU   460     -17.148  49.396 -69.904  1.00  0.00              
ATOM   3555  CG  LEU   460     -15.385  46.036 -72.841  1.00  0.00           C  
ATOM   3556  CD1 LEU   460     -14.275  45.013 -72.460  1.00  0.00           C  
ATOM   3557  CD2 LEU   460     -16.766  45.429 -72.584  1.00  0.00           C  
ATOM   3558  N   THR   461     -15.206  50.140 -70.753  1.00  0.00              
ATOM   3559  CA  THR   461     -15.053  51.130 -69.697  1.00  0.00              
ATOM   3560  CB  THR   461     -13.876  52.080 -70.001  1.00  0.00              
ATOM   3561  C   THR   461     -16.379  51.918 -69.512  1.00  0.00              
ATOM   3562  O   THR   461     -16.911  51.957 -68.407  1.00  0.00              
ATOM   3563  OG1 THR   461     -12.683  51.271 -70.027  1.00  0.00           O  
ATOM   3564  CG2 THR   461     -13.713  53.125 -68.917  1.00  0.00           C  
ATOM   3565  N   GLU   462     -16.927  52.495 -70.580  1.00  0.00              
ATOM   3566  CA  GLU   462     -18.160  53.173 -70.513  1.00  0.00              
ATOM   3567  CB  GLU   462     -18.572  53.632 -71.915  1.00  0.00              
ATOM   3568  C   GLU   462     -19.311  52.419 -69.994  1.00  0.00              
ATOM   3569  O   GLU   462     -20.173  53.072 -69.420  1.00  0.00              
ATOM   3570  CG  GLU   462     -17.498  54.472 -72.597  1.00  0.00           C  
ATOM   3571  CD  GLU   462     -17.830  54.900 -74.030  1.00  0.00           C  
ATOM   3572  OE1 GLU   462     -18.641  54.226 -74.713  1.00  0.00           O  
ATOM   3573  OE2 GLU   462     -17.242  55.912 -74.486  1.00  0.00           O  
ATOM   3574  N   ILE   463     -19.371  51.102 -70.151  1.00  0.00              
ATOM   3575  CA  ILE   463     -20.335  50.188 -69.596  1.00  0.00              
ATOM   3576  CB  ILE   463     -20.220  48.738 -70.127  1.00  0.00              
ATOM   3577  C   ILE   463     -20.275  50.251 -68.040  1.00  0.00              
ATOM   3578  O   ILE   463     -21.232  50.523 -67.331  1.00  0.00              
ATOM   3579  CG1 ILE   463     -20.566  48.709 -71.611  1.00  0.00           C  
ATOM   3580  CG2 ILE   463     -21.156  47.811 -69.350  1.00  0.00           C  
ATOM   3581  CD1 ILE   463     -20.109  47.429 -72.320  1.00  0.00           C  
ATOM   3582  N   SER   464     -19.086  49.899 -67.550  1.00  0.00              
ATOM   3583  CA  SER   464     -18.900  49.919 -66.121  1.00  0.00              
ATOM   3584  CB  SER   464     -17.427  49.733 -65.760  1.00  0.00              
ATOM   3585  C   SER   464     -19.168  51.198 -65.368  1.00  0.00              
ATOM   3586  O   SER   464     -19.512  51.216 -64.185  1.00  0.00              
ATOM   3587  OG  SER   464     -16.936  48.495 -66.236  1.00  0.00           O  
ATOM   3588  N   GLN   465     -19.116  52.297 -66.107  1.00  0.00              
ATOM   3589  CA  GLN   465     -19.451  53.621 -65.520  1.00  0.00              
ATOM   3590  CB  GLN   465     -18.848  54.769 -66.356  1.00  0.00              
ATOM   3591  C   GLN   465     -20.910  53.942 -65.264  1.00  0.00              
ATOM   3592  O   GLN   465     -21.194  54.999 -64.705  1.00  0.00              
ATOM   3593  CG  GLN   465     -17.446  54.456 -66.861  1.00  0.00           C  
ATOM   3594  CD  GLN   465     -16.491  53.964 -65.802  1.00  0.00           C  
ATOM   3595  OE1 GLN   465     -15.899  52.861 -65.948  1.00  0.00           O  
ATOM   3596  NE2 GLN   465     -16.317  54.677 -64.788  1.00  0.00           N  
ATOM   3597  N   GLN   466     -21.844  53.116 -65.719  1.00  0.00              
ATOM   3598  CA  GLN   466     -23.182  53.387 -65.480  1.00  0.00              
ATOM   3599  CB  GLN   466     -23.914  53.043 -66.782  1.00  0.00              
ATOM   3600  C   GLN   466     -23.936  52.625 -64.419  1.00  0.00              
ATOM   3601  O   GLN   466     -25.076  52.918 -64.060  1.00  0.00              
ATOM   3602  CG  GLN   466     -25.295  53.693 -66.906  1.00  0.00           C  
ATOM   3603  CD  GLN   466     -25.246  55.223 -66.945  1.00  0.00           C  
ATOM   3604  OE1 GLN   466     -26.107  55.901 -66.385  1.00  0.00           O  
ATOM   3605  NE2 GLN   466     -24.230  55.764 -67.609  1.00  0.00           N  
ATOM   3606  N   GLY   467     -23.295  51.540 -63.991  1.00  0.00              
ATOM   3607  CA  GLY   467     -23.885  50.784 -62.988  1.00  0.00              
ATOM   3608  C   GLY   467     -23.534  50.337 -61.739  1.00  0.00              
ATOM   3609  O   GLY   467     -22.315  50.346 -61.713  1.00  0.00              
ATOM   3610  N   GLU   468     -24.274  49.969 -60.694  1.00  0.00              
ATOM   3611  CA  GLU   468     -23.758  49.522 -59.532  1.00  0.00              
ATOM   3612  CB  GLU   468     -24.107  50.375 -58.294  1.00  0.00              
ATOM   3613  C   GLU   468     -23.374  47.914 -59.541  1.00  0.00              
ATOM   3614  O   GLU   468     -22.378  47.296 -59.159  1.00  0.00              
ATOM   3615  CG  GLU   468     -25.602  50.608 -58.031  1.00  0.00           C  
ATOM   3616  CD  GLU   468     -25.925  50.746 -56.540  1.00  0.00           C  
ATOM   3617  OE1 GLU   468     -25.696  49.766 -55.781  1.00  0.00           O  
ATOM   3618  OE2 GLU   468     -26.411  51.831 -56.134  1.00  0.00           O  
ATOM   3619  N   ASP   469     -24.526  47.323 -59.848  1.00  0.00              
ATOM   3620  CA  ASP   469     -24.403  45.820 -59.694  1.00  0.00              
ATOM   3621  CB  ASP   469     -25.763  45.169 -59.959  1.00  0.00              
ATOM   3622  C   ASP   469     -23.858  45.010 -60.825  1.00  0.00              
ATOM   3623  O   ASP   469     -23.858  43.772 -60.865  1.00  0.00              
ATOM   3624  CG  ASP   469     -26.759  45.394 -58.834  1.00  0.00           C  
ATOM   3625  OD1 ASP   469     -26.373  45.965 -57.796  1.00  0.00           O  
ATOM   3626  OD2 ASP   469     -27.937  45.000 -58.993  1.00  0.00           O  
ATOM   3627  N   ALA   470     -23.359  45.766 -61.801  1.00  0.00              
ATOM   3628  CA  ALA   470     -22.783  45.071 -63.025  1.00  0.00              
ATOM   3629  CB  ALA   470     -23.630  45.256 -64.290  1.00  0.00              
ATOM   3630  C   ALA   470     -21.263  45.005 -63.001  1.00  0.00              
ATOM   3631  O   ALA   470     -20.692  44.035 -63.520  1.00  0.00              
ATOM   3632  N   LYS   471     -20.628  45.994 -62.401  1.00  0.00              
ATOM   3633  CA  LYS   471     -19.187  46.039 -62.271  1.00  0.00              
ATOM   3634  CB  LYS   471     -18.661  47.337 -61.637  1.00  0.00              
ATOM   3635  C   LYS   471     -18.754  44.822 -61.483  1.00  0.00              
ATOM   3636  O   LYS   471     -17.935  43.993 -61.906  1.00  0.00              
ATOM   3637  CG  LYS   471     -18.531  48.489 -62.631  1.00  0.00           C  
ATOM   3638  CD  LYS   471     -18.162  49.804 -61.955  1.00  0.00           C  
ATOM   3639  CE  LYS   471     -18.095  50.947 -62.982  1.00  0.00           C  
ATOM   3640  NZ  LYS   471     -17.598  52.212 -62.339  1.00  0.00           N  
ATOM   3641  N   ARG   472     -19.368  44.698 -60.308  1.00  0.00              
ATOM   3642  CA  ARG   472     -19.010  43.529 -59.443  1.00  0.00              
ATOM   3643  CB  ARG   472     -19.647  43.655 -58.102  1.00  0.00              
ATOM   3644  C   ARG   472     -19.386  42.192 -60.102  1.00  0.00              
ATOM   3645  O   ARG   472     -18.683  41.218 -59.857  1.00  0.00              
ATOM   3646  CG  ARG   472     -19.213  44.908 -57.409  1.00  0.00           C  
ATOM   3647  CD  ARG   472     -19.765  44.868 -56.004  1.00  0.00           C  
ATOM   3648  NE  ARG   472     -21.199  45.049 -55.983  1.00  0.00           N  
ATOM   3649  CZ  ARG   472     -21.732  46.264 -55.898  1.00  0.00           C  
ATOM   3650  NH1 ARG   472     -20.973  47.349 -55.843  1.00  0.00           N  
ATOM   3651  NH2 ARG   472     -23.047  46.393 -55.866  1.00  0.00           N  
ATOM   3652  N   GLU   473     -20.395  42.135 -60.968  1.00  0.00              
ATOM   3653  CA  GLU   473     -20.731  41.010 -61.708  1.00  0.00              
ATOM   3654  CB  GLU   473     -22.081  41.221 -62.401  1.00  0.00              
ATOM   3655  C   GLU   473     -19.563  40.692 -62.637  1.00  0.00              
ATOM   3656  O   GLU   473     -19.056  39.573 -62.615  1.00  0.00              
ATOM   3657  CG  GLU   473     -23.207  41.514 -61.417  1.00  0.00           C  
ATOM   3658  CD  GLU   473     -24.567  41.801 -62.062  1.00  0.00           C  
ATOM   3659  OE1 GLU   473     -24.622  42.232 -63.241  1.00  0.00           O  
ATOM   3660  OE2 GLU   473     -25.594  41.618 -61.361  1.00  0.00           O  
ATOM   3661  N   LEU   474     -19.104  41.677 -63.398  1.00  0.00              
ATOM   3662  CA  LEU   474     -18.007  41.576 -64.273  1.00  0.00              
ATOM   3663  CB  LEU   474     -17.810  42.909 -64.973  1.00  0.00              
ATOM   3664  C   LEU   474     -16.755  40.880 -63.558  1.00  0.00              
ATOM   3665  O   LEU   474     -16.183  39.859 -63.908  1.00  0.00              
ATOM   3666  CG  LEU   474     -18.748  43.457 -65.978  1.00  0.00           C  
ATOM   3667  CD1 LEU   474     -18.117  44.690 -66.689  1.00  0.00           C  
ATOM   3668  CD2 LEU   474     -19.036  42.355 -67.001  1.00  0.00           C  
ATOM   3669  N   PHE   475     -16.329  41.641 -62.550  1.00  0.00              
ATOM   3670  CA  PHE   475     -15.135  41.124 -61.840  1.00  0.00              
ATOM   3671  CB  PHE   475     -14.789  41.986 -60.639  1.00  0.00              
ATOM   3672  C   PHE   475     -15.317  39.701 -61.429  1.00  0.00              
ATOM   3673  O   PHE   475     -14.475  38.859 -61.712  1.00  0.00              
ATOM   3674  CG  PHE   475     -14.006  43.227 -60.902  1.00  0.00           C  
ATOM   3675  CD1 PHE   475     -14.532  44.296 -61.599  1.00  0.00           C  
ATOM   3676  CD2 PHE   475     -12.710  43.291 -60.399  1.00  0.00           C  
ATOM   3677  CE1 PHE   475     -13.792  45.460 -61.823  1.00  0.00           C  
ATOM   3678  CE2 PHE   475     -11.987  44.459 -60.617  1.00  0.00           C  
ATOM   3679  CZ  PHE   475     -12.523  45.525 -61.339  1.00  0.00           C  
ATOM   3680  N   VAL   476     -16.408  39.439 -60.718  1.00  0.00              
ATOM   3681  CA  VAL   476     -16.752  38.081 -60.253  1.00  0.00              
ATOM   3682  CB  VAL   476     -18.137  38.044 -59.525  1.00  0.00              
ATOM   3683  C   VAL   476     -16.649  37.037 -61.423  1.00  0.00              
ATOM   3684  O   VAL   476     -15.955  36.032 -61.400  1.00  0.00              
ATOM   3685  CG1 VAL   476     -18.588  36.610 -59.253  1.00  0.00           C  
ATOM   3686  CG2 VAL   476     -18.058  38.813 -58.223  1.00  0.00           C  
ATOM   3687  N   SER   477     -17.474  37.327 -62.429  1.00  0.00              
ATOM   3688  CA  SER   477     -17.491  36.408 -63.580  1.00  0.00              
ATOM   3689  CB  SER   477     -18.352  36.972 -64.709  1.00  0.00              
ATOM   3690  C   SER   477     -16.066  36.132 -64.089  1.00  0.00              
ATOM   3691  O   SER   477     -15.653  34.988 -64.254  1.00  0.00              
ATOM   3692  OG  SER   477     -19.699  37.115 -64.304  1.00  0.00           O  
ATOM   3693  N   VAL   478     -15.314  37.207 -64.290  1.00  0.00              
ATOM   3694  CA  VAL   478     -13.950  37.123 -64.749  1.00  0.00              
ATOM   3695  CB  VAL   478     -13.371  38.537 -65.025  1.00  0.00              
ATOM   3696  C   VAL   478     -12.948  36.537 -63.799  1.00  0.00              
ATOM   3697  O   VAL   478     -11.938  35.976 -64.220  1.00  0.00              
ATOM   3698  CG1 VAL   478     -11.905  38.456 -65.439  1.00  0.00           C  
ATOM   3699  CG2 VAL   478     -14.199  39.275 -66.086  1.00  0.00           C  
ATOM   3700  N   TRP   479     -13.240  36.622 -62.510  1.00  0.00              
ATOM   3701  CA  TRP   479     -12.281  35.959 -61.568  1.00  0.00              
ATOM   3702  CB  TRP   479     -11.342  34.751 -61.468  1.00  0.00              
ATOM   3703  C   TRP   479     -11.054  36.782 -61.301  1.00  0.00              
ATOM   3704  O   TRP   479      -9.948  36.316 -61.085  1.00  0.00              
ATOM   3705  CG  TRP   479     -11.933  33.472 -61.987  1.00  0.00           C  
ATOM   3706  CD1 TRP   479     -11.687  32.893 -63.199  1.00  0.00           C  
ATOM   3707  CD2 TRP   479     -12.871  32.617 -61.312  1.00  0.00           C  
ATOM   3708  NE1 TRP   479     -12.414  31.744 -63.296  1.00  0.00           N  
ATOM   3709  CE2 TRP   479     -13.148  31.538 -62.178  1.00  0.00           C  
ATOM   3710  CE3 TRP   479     -13.505  32.658 -60.064  1.00  0.00           C  
ATOM   3711  CZ2 TRP   479     -14.031  30.509 -61.844  1.00  0.00           C  
ATOM   3712  CZ3 TRP   479     -14.384  31.635 -59.722  1.00  0.00           C  
ATOM   3713  CH2 TRP   479     -14.640  30.571 -60.610  1.00  0.00           C  
ATOM   3714  N   GLY   480     -11.290  38.097 -61.183  1.00  0.00              
ATOM   3715  CA  GLY   480     -10.433  39.188 -60.849  1.00  0.00              
ATOM   3716  C   GLY   480     -10.339  39.480 -59.302  1.00  0.00              
ATOM   3717  O   GLY   480     -11.342  39.784 -58.653  1.00  0.00              
ATOM   3718  N   GLU   481      -9.141  39.316 -58.756  1.00  0.00              
ATOM   3719  CA  GLU   481      -8.955  39.620 -57.361  1.00  0.00              
ATOM   3720  CB  GLU   481      -7.914  38.553 -57.096  1.00  0.00              
ATOM   3721  C   GLU   481      -8.782  41.151 -57.049  1.00  0.00              
ATOM   3722  O   GLU   481      -8.857  42.020 -57.929  1.00  0.00              
ATOM   3723  CG  GLU   481      -7.553  38.357 -55.710  1.00  0.00           C  
ATOM   3724  CD  GLU   481      -6.679  37.186 -55.606  1.00  0.00           C  
ATOM   3725  OE1 GLU   481      -7.213  36.075 -55.469  1.00  0.00           O  
ATOM   3726  OE2 GLU   481      -5.456  37.356 -55.700  1.00  0.00           O  
ATOM   3727  N   GLU   482      -8.595  41.419 -55.770  1.00  0.00              
ATOM   3728  CA  GLU   482      -8.443  42.795 -55.306  1.00  0.00              
ATOM   3729  CB  GLU   482      -8.694  42.945 -53.807  1.00  0.00              
ATOM   3730  C   GLU   482      -7.519  43.829 -55.832  1.00  0.00              
ATOM   3731  O   GLU   482      -7.770  44.993 -55.566  1.00  0.00              
ATOM   3732  CG  GLU   482     -10.121  42.651 -53.436  1.00  0.00           C  
ATOM   3733  CD  GLU   482     -10.381  42.761 -51.948  1.00  0.00           C  
ATOM   3734  OE1 GLU   482      -9.579  42.240 -51.136  1.00  0.00           O  
ATOM   3735  OE2 GLU   482     -11.441  43.309 -51.596  1.00  0.00           O  
ATOM   3736  N   PHE   483      -6.499  43.493 -56.615  1.00  0.00              
ATOM   3737  CA  PHE   483      -5.643  44.530 -57.223  1.00  0.00              
ATOM   3738  CB  PHE   483      -4.488  43.878 -57.980  1.00  0.00              
ATOM   3739  C   PHE   483      -6.361  45.212 -58.376  1.00  0.00              
ATOM   3740  O   PHE   483      -6.001  46.339 -58.714  1.00  0.00              
ATOM   3741  CG  PHE   483      -3.584  44.867 -58.660  1.00  0.00           C  
ATOM   3742  CD1 PHE   483      -2.646  45.590 -57.918  1.00  0.00           C  
ATOM   3743  CD2 PHE   483      -3.675  45.085 -60.030  1.00  0.00           C  
ATOM   3744  CE1 PHE   483      -1.812  46.512 -58.533  1.00  0.00           C  
ATOM   3745  CE2 PHE   483      -2.843  46.006 -60.661  1.00  0.00           C  
ATOM   3746  CZ  PHE   483      -1.905  46.726 -59.904  1.00  0.00           C  
ATOM   3747  N   VAL   484      -7.394  44.585 -58.936  1.00  0.00              
ATOM   3748  CA  VAL   484      -8.219  45.160 -59.944  1.00  0.00              
ATOM   3749  CB  VAL   484      -9.145  44.129 -60.589  1.00  0.00              
ATOM   3750  C   VAL   484      -9.062  46.340 -59.454  1.00  0.00              
ATOM   3751  O   VAL   484      -9.395  47.278 -60.176  1.00  0.00              
ATOM   3752  CG1 VAL   484     -10.088  44.730 -61.622  1.00  0.00           C  
ATOM   3753  CG2 VAL   484      -8.266  43.016 -61.199  1.00  0.00           C  
ATOM   3754  N   LYS   485      -9.395  46.267 -58.167  1.00  0.00              
ATOM   3755  CA  LYS   485     -10.232  47.366 -57.595  1.00  0.00              
ATOM   3756  CB  LYS   485     -10.919  47.025 -56.285  1.00  0.00              
ATOM   3757  C   LYS   485      -9.454  48.553 -57.198  1.00  0.00              
ATOM   3758  O   LYS   485     -10.077  49.591 -56.984  1.00  0.00              
ATOM   3759  CG  LYS   485     -12.096  46.049 -56.403  1.00  0.00           C  
ATOM   3760  CD  LYS   485     -12.269  45.311 -55.085  1.00  0.00           C  
ATOM   3761  CE  LYS   485     -13.700  44.867 -54.829  1.00  0.00           C  
ATOM   3762  NZ  LYS   485     -13.874  44.429 -53.412  1.00  0.00           N  
ATOM   3763  N   SER   486      -8.129  48.496 -57.223  1.00  0.00              
ATOM   3764  CA  SER   486      -7.203  49.574 -56.942  1.00  0.00              
ATOM   3765  CB  SER   486      -5.870  49.102 -56.337  1.00  0.00              
ATOM   3766  C   SER   486      -6.841  50.455 -58.170  1.00  0.00              
ATOM   3767  O   SER   486      -6.193  51.490 -58.013  1.00  0.00              
ATOM   3768  OG  SER   486      -5.120  48.323 -57.253  1.00  0.00           O  
ATOM   3769  N   HIS   487      -7.239  50.019 -59.365  1.00  0.00              
ATOM   3770  CA  HIS   487      -6.910  50.741 -60.565  1.00  0.00              
ATOM   3771  CB  HIS   487      -7.006  49.631 -61.625  1.00  0.00              
ATOM   3772  C   HIS   487      -7.723  52.140 -60.669  1.00  0.00              
ATOM   3773  O   HIS   487      -8.567  52.546 -59.858  1.00  0.00              
ATOM   3774  CG  HIS   487      -6.206  48.407 -61.300  1.00  0.00           C  
ATOM   3775  ND1 HIS   487      -6.700  47.375 -60.532  1.00  0.00           N  
ATOM   3776  CD2 HIS   487      -4.935  48.063 -61.619  1.00  0.00           C  
ATOM   3777  CE1 HIS   487      -5.766  46.448 -60.389  1.00  0.00           C  
ATOM   3778  NE2 HIS   487      -4.685  46.843 -61.040  1.00  0.00           N  
ATOM   3779  N   GLY   488      -7.378  52.849 -61.753  1.00  0.00              
ATOM   3780  CA  GLY   488      -8.059  54.059 -62.040  1.00  0.00              
ATOM   3781  C   GLY   488      -9.434  54.002 -62.597  1.00  0.00              
ATOM   3782  O   GLY   488     -10.113  55.016 -62.552  1.00  0.00              
ATOM   3783  N   LEU   489      -9.900  52.844 -63.053  1.00  0.00              
ATOM   3784  CA  LEU   489     -11.226  52.928 -63.618  1.00  0.00              
ATOM   3785  CB  LEU   489     -12.560  52.926 -62.838  1.00  0.00              
ATOM   3786  C   LEU   489     -11.471  53.588 -64.937  1.00  0.00              
ATOM   3787  O   LEU   489     -11.257  54.793 -65.168  1.00  0.00              
ATOM   3788  CG  LEU   489     -12.620  51.978 -61.642  1.00  0.00           C  
ATOM   3789  CD1 LEU   489     -13.923  52.099 -60.863  1.00  0.00           C  
ATOM   3790  CD2 LEU   489     -12.355  50.546 -62.066  1.00  0.00           C  
ATOM   3791  N   ARG   490     -11.756  52.711 -65.900  1.00  0.00              
ATOM   3792  CA  ARG   490     -11.855  53.190 -67.205  1.00  0.00              
ATOM   3793  CB  ARG   490     -12.898  54.302 -67.311  1.00  0.00              
ATOM   3794  C   ARG   490     -10.706  52.827 -68.149  1.00  0.00              
ATOM   3795  O   ARG   490     -10.792  52.219 -69.227  1.00  0.00              
ATOM   3796  CG  ARG   490     -14.320  53.795 -67.142  1.00  0.00           C  
ATOM   3797  CD  ARG   490     -15.314  54.928 -67.024  1.00  0.00           C  
ATOM   3798  NE  ARG   490     -15.753  55.092 -65.643  1.00  0.00           N  
ATOM   3799  CZ  ARG   490     -16.760  54.421 -65.093  1.00  0.00           C  
ATOM   3800  NH1 ARG   490     -17.450  53.538 -65.803  1.00  0.00           N  
ATOM   3801  NH2 ARG   490     -17.061  54.613 -63.817  1.00  0.00           N  
ATOM   3802  N   GLU   491      -9.545  53.311 -67.699  1.00  0.00              
ATOM   3803  CA  GLU   491      -8.425  52.995 -68.484  1.00  0.00              
ATOM   3804  CB  GLU   491      -7.575  54.277 -68.579  1.00  0.00              
ATOM   3805  C   GLU   491      -7.558  51.811 -67.958  1.00  0.00              
ATOM   3806  O   GLU   491      -6.944  51.037 -68.683  1.00  0.00              
ATOM   3807  CG  GLU   491      -8.111  55.295 -69.605  1.00  0.00           C  
ATOM   3808  CD  GLU   491      -9.195  56.217 -69.126  1.00  0.00           C  
ATOM   3809  OE1 GLU   491      -9.345  56.273 -67.881  1.00  0.00           O  
ATOM   3810  OE2 GLU   491      -9.895  56.868 -69.896  1.00  0.00           O  
ATOM   3811  N   LEU   492      -7.552  51.715 -66.638  1.00  0.00              
ATOM   3812  CA  LEU   492      -6.703  50.684 -66.008  1.00  0.00              
ATOM   3813  CB  LEU   492      -5.481  51.314 -65.342  1.00  0.00              
ATOM   3814  C   LEU   492      -7.225  49.269 -65.562  1.00  0.00              
ATOM   3815  O   LEU   492      -6.801  48.369 -66.253  1.00  0.00              
ATOM   3816  CG  LEU   492      -4.604  50.367 -64.497  1.00  0.00           C  
ATOM   3817  CD1 LEU   492      -3.885  49.330 -65.347  1.00  0.00           C  
ATOM   3818  CD2 LEU   492      -3.580  51.143 -63.687  1.00  0.00           C  
ATOM   3819  N   GLN   493      -8.003  49.066 -64.510  1.00  0.00              
ATOM   3820  CA  GLN   493      -8.506  47.850 -64.088  1.00  0.00              
ATOM   3821  CB  GLN   493      -9.104  48.540 -62.867  1.00  0.00              
ATOM   3822  C   GLN   493      -8.815  47.069 -65.423  1.00  0.00              
ATOM   3823  O   GLN   493      -8.282  46.009 -65.740  1.00  0.00              
ATOM   3824  CG  GLN   493      -8.109  48.787 -61.749  1.00  0.00           C  
ATOM   3825  CD  GLN   493      -8.716  49.591 -60.623  1.00  0.00           C  
ATOM   3826  OE1 GLN   493      -8.204  50.647 -60.254  1.00  0.00           O  
ATOM   3827  NE2 GLN   493      -9.825  49.109 -60.084  1.00  0.00           N  
ATOM   3828  N   VAL   494      -9.699  47.699 -66.180  1.00  0.00              
ATOM   3829  CA  VAL   494     -10.134  47.121 -67.436  1.00  0.00              
ATOM   3830  CB  VAL   494     -10.964  48.114 -68.270  1.00  0.00              
ATOM   3831  C   VAL   494      -8.939  46.505 -68.134  1.00  0.00              
ATOM   3832  O   VAL   494      -8.891  45.410 -68.685  1.00  0.00              
ATOM   3833  CG1 VAL   494     -11.169  47.522 -69.662  1.00  0.00           C  
ATOM   3834  CG2 VAL   494     -12.352  48.389 -67.535  1.00  0.00           C  
ATOM   3835  N   ASP   495      -7.900  47.325 -68.058  1.00  0.00              
ATOM   3836  CA  ASP   495      -6.778  46.955 -68.846  1.00  0.00              
ATOM   3837  CB  ASP   495      -5.895  48.208 -68.875  1.00  0.00              
ATOM   3838  C   ASP   495      -6.108  45.633 -68.583  1.00  0.00              
ATOM   3839  O   ASP   495      -5.631  44.861 -69.411  1.00  0.00              
ATOM   3840  CG  ASP   495      -5.070  48.374 -67.614  1.00  0.00           C  
ATOM   3841  OD1 ASP   495      -4.179  49.249 -67.598  1.00  0.00           O  
ATOM   3842  OD2 ASP   495      -5.307  47.640 -66.633  1.00  0.00           O  
ATOM   3843  N   HIS   496      -6.147  45.354 -67.278  1.00  0.00              
ATOM   3844  CA  HIS   496      -5.530  44.081 -66.903  1.00  0.00              
ATOM   3845  CB  HIS   496      -5.183  44.106 -65.406  1.00  0.00              
ATOM   3846  C   HIS   496      -6.650  42.968 -66.905  1.00  0.00              
ATOM   3847  O   HIS   496      -6.507  41.802 -66.481  1.00  0.00              
ATOM   3848  CG  HIS   496      -4.556  42.836 -64.900  1.00  0.00           C  
ATOM   3849  ND1 HIS   496      -3.196  42.619 -64.908  1.00  0.00           N  
ATOM   3850  CD2 HIS   496      -5.112  41.722 -64.366  1.00  0.00           C  
ATOM   3851  CE1 HIS   496      -2.935  41.428 -64.400  1.00  0.00           C  
ATOM   3852  NE2 HIS   496      -4.081  40.862 -64.062  1.00  0.00           N  
ATOM   3853  N   LEU   497      -7.842  43.383 -67.400  1.00  0.00              
ATOM   3854  CA  LEU   497      -8.835  42.404 -67.712  1.00  0.00              
ATOM   3855  CB  LEU   497     -10.187  43.104 -67.588  1.00  0.00              
ATOM   3856  C   LEU   497      -8.516  41.759 -69.152  1.00  0.00              
ATOM   3857  O   LEU   497      -8.886  40.652 -69.539  1.00  0.00              
ATOM   3858  CG  LEU   497     -10.791  43.223 -66.203  1.00  0.00           C  
ATOM   3859  CD1 LEU   497     -12.042  44.067 -66.246  1.00  0.00           C  
ATOM   3860  CD2 LEU   497     -11.122  41.833 -65.729  1.00  0.00           C  
ATOM   3861  N   VAL   498      -8.010  42.677 -69.970  1.00  0.00              
ATOM   3862  CA  VAL   498      -7.761  42.183 -71.352  1.00  0.00              
ATOM   3863  CB  VAL   498      -7.932  43.342 -72.361  1.00  0.00              
ATOM   3864  C   VAL   498      -6.267  41.653 -71.404  1.00  0.00              
ATOM   3865  O   VAL   498      -5.823  40.763 -72.116  1.00  0.00              
ATOM   3866  CG1 VAL   498      -7.384  42.951 -73.717  1.00  0.00           C  
ATOM   3867  CG2 VAL   498      -9.389  43.726 -72.470  1.00  0.00           C  
ATOM   3868  N   SER   499      -5.490  42.462 -70.692  1.00  0.00              
ATOM   3869  CA  SER   499      -3.989  42.093 -70.862  1.00  0.00              
ATOM   3870  CB  SER   499      -3.193  43.367 -70.598  1.00  0.00              
ATOM   3871  C   SER   499      -3.974  41.620 -69.428  1.00  0.00              
ATOM   3872  O   SER   499      -4.082  42.374 -68.462  1.00  0.00              
ATOM   3873  OG  SER   499      -3.191  43.718 -69.205  1.00  0.00           O  
ATOM   3874  N   GLY   500      -3.881  40.311 -69.279  1.00  0.00              
ATOM   3875  CA  GLY   500      -3.812  39.436 -68.176  1.00  0.00              
ATOM   3876  C   GLY   500      -2.864  39.906 -67.071  1.00  0.00              
ATOM   3877  O   GLY   500      -2.100  40.841 -67.290  1.00  0.00              
ATOM   3878  N   PHE   501      -2.882  39.236 -65.923  1.00  0.00              
ATOM   3879  CA  PHE   501      -1.933  39.717 -64.911  1.00  0.00              
ATOM   3880  CB  PHE   501      -2.691  40.033 -63.636  1.00  0.00              
ATOM   3881  C   PHE   501      -0.690  38.722 -64.717  1.00  0.00              
ATOM   3882  O   PHE   501      -0.767  37.511 -64.937  1.00  0.00              
ATOM   3883  CG  PHE   501      -3.690  41.138 -63.804  1.00  0.00           C  
ATOM   3884  CD1 PHE   501      -4.997  40.862 -64.171  1.00  0.00           C  
ATOM   3885  CD2 PHE   501      -3.329  42.443 -63.568  1.00  0.00           C  
ATOM   3886  CE1 PHE   501      -5.932  41.882 -64.286  1.00  0.00           C  
ATOM   3887  CE2 PHE   501      -4.263  43.484 -63.680  1.00  0.00           C  
ATOM   3888  CZ  PHE   501      -5.561  43.196 -64.038  1.00  0.00           C  
ATOM   3889  N   SER   502       0.440  39.297 -64.328  1.00  0.00              
ATOM   3890  CA  SER   502       1.594  38.562 -64.137  1.00  0.00              
ATOM   3891  CB  SER   502       2.779  39.321 -64.740  1.00  0.00              
ATOM   3892  C   SER   502       1.650  38.614 -62.598  1.00  0.00              
ATOM   3893  O   SER   502       1.508  39.561 -61.818  1.00  0.00              
ATOM   3894  OG  SER   502       4.014  38.707 -64.402  1.00  0.00           O  
ATOM   3895  N   ARG   503       1.802  37.373 -62.193  1.00  0.00              
ATOM   3896  CA  ARG   503       1.991  36.860 -60.748  1.00  0.00              
ATOM   3897  CB  ARG   503       1.954  35.348 -60.436  1.00  0.00              
ATOM   3898  C   ARG   503       3.105  37.682 -60.124  1.00  0.00              
ATOM   3899  O   ARG   503       3.026  38.325 -59.097  1.00  0.00              
ATOM   3900  CG  ARG   503       3.216  34.585 -60.862  1.00  0.00           C  
ATOM   3901  CD  ARG   503       2.997  33.070 -60.777  1.00  0.00           C  
ATOM   3902  NE  ARG   503       2.835  32.638 -59.405  1.00  0.00           N  
ATOM   3903  CZ  ARG   503       2.643  31.367 -59.019  1.00  0.00           C  
ATOM   3904  NH1 ARG   503       2.263  30.466 -59.940  1.00  0.00           N  
ATOM   3905  NH2 ARG   503       2.718  31.043 -57.793  1.00  0.00           N  
ATOM   3906  N   ARG   504       4.233  37.595 -60.785  1.00  0.00              
ATOM   3907  CA  ARG   504       5.380  38.415 -60.380  1.00  0.00              
ATOM   3908  CB  ARG   504       5.769  37.693 -59.085  1.00  0.00              
ATOM   3909  C   ARG   504       6.385  37.980 -61.382  1.00  0.00              
ATOM   3910  O   ARG   504       7.089  37.000 -61.170  1.00  0.00              
ATOM   3911  CG  ARG   504       4.668  37.778 -58.042  1.00  0.00           C  
ATOM   3912  CD  ARG   504       5.194  37.617 -56.629  1.00  0.00           C  
ATOM   3913  NE  ARG   504       4.093  37.627 -55.663  1.00  0.00           N  
ATOM   3914  CZ  ARG   504       3.445  36.538 -55.260  1.00  0.00           C  
ATOM   3915  NH1 ARG   504       3.784  35.347 -55.738  1.00  0.00           N  
ATOM   3916  NH2 ARG   504       2.465  36.644 -54.369  1.00  0.00           N  
ATOM   3917  N   PRO   505       6.463  38.677 -62.467  1.00  0.00              
ATOM   3918  CA  PRO   505       7.392  38.228 -63.519  1.00  0.00              
ATOM   3919  CB  PRO   505       8.815  38.842 -63.476  1.00  0.00              
ATOM   3920  C   PRO   505       7.557  36.854 -64.073  1.00  0.00              
ATOM   3921  O   PRO   505       7.994  35.980 -63.325  1.00  0.00              
ATOM   3922  CG  PRO   505       8.603  40.000 -62.557  1.00  0.00           C  
ATOM   3923  CD  PRO   505       7.756  39.412 -61.438  1.00  0.00           C  
ATOM   3924  N   LEU   506       7.150  36.613 -65.316  1.00  0.00              
ATOM   3925  CA  LEU   506       7.213  35.338 -65.956  1.00  0.00              
ATOM   3926  CB  LEU   506       8.355  34.340 -66.099  1.00  0.00              
ATOM   3927  C   LEU   506       6.153  34.297 -65.829  1.00  0.00              
ATOM   3928  O   LEU   506       6.021  33.451 -66.710  1.00  0.00              
ATOM   3929  CG  LEU   506       8.286  33.539 -67.395  1.00  0.00           C  
ATOM   3930  CD1 LEU   506       9.685  33.087 -67.822  1.00  0.00           C  
ATOM   3931  CD2 LEU   506       7.341  32.353 -67.172  1.00  0.00           C  
ATOM   3932  N   GLU   507       5.377  34.326 -64.750  1.00  0.00              
ATOM   3933  CA  GLU   507       4.261  33.404 -64.584  1.00  0.00              
ATOM   3934  CB  GLU   507       4.298  32.510 -63.306  1.00  0.00              
ATOM   3935  C   GLU   507       2.946  34.006 -64.447  1.00  0.00              
ATOM   3936  O   GLU   507       2.637  34.657 -63.447  1.00  0.00              
ATOM   3937  CG  GLU   507       5.638  31.767 -63.187  1.00  0.00           C  
ATOM   3938  CD  GLU   507       5.879  30.794 -64.323  1.00  0.00           C  
ATOM   3939  OE1 GLU   507       4.796  30.487 -64.975  1.00  0.00           O  
ATOM   3940  OE2 GLU   507       6.965  30.297 -64.550  1.00  0.00           O  
ATOM   3941  N   PHE   508       2.112  33.853 -65.489  1.00  0.00              
ATOM   3942  CA  PHE   508       0.721  34.420 -65.461  1.00  0.00              
ATOM   3943  CB  PHE   508       0.077  34.041 -66.799  1.00  0.00              
ATOM   3944  C   PHE   508      -0.446  34.107 -64.503  1.00  0.00              
ATOM   3945  O   PHE   508      -1.039  33.036 -64.674  1.00  0.00              
ATOM   3946  CG  PHE   508       0.902  34.400 -67.995  1.00  0.00           C  
ATOM   3947  CD1 PHE   508       1.965  33.595 -68.395  1.00  0.00           C  
ATOM   3948  CD2 PHE   508       0.620  35.549 -68.726  1.00  0.00           C  
ATOM   3949  CE1 PHE   508       2.738  33.926 -69.509  1.00  0.00           C  
ATOM   3950  CE2 PHE   508       1.387  35.891 -69.838  1.00  0.00           C  
ATOM   3951  CZ  PHE   508       2.448  35.075 -70.229  1.00  0.00           C  
ATOM   3952  N   ASP   509      -0.790  34.983 -63.565  1.00  0.00              
ATOM   3953  CA  ASP   509      -1.854  34.700 -62.691  1.00  0.00              
ATOM   3954  CB  ASP   509      -1.867  35.733 -61.563  1.00  0.00              
ATOM   3955  C   ASP   509      -3.185  34.645 -63.505  1.00  0.00              
ATOM   3956  O   ASP   509      -4.137  33.934 -63.210  1.00  0.00              
ATOM   3957  CG  ASP   509      -0.555  35.713 -60.796  1.00  0.00           C  
ATOM   3958  OD1 ASP   509      -0.247  34.657 -60.203  1.00  0.00           O  
ATOM   3959  OD2 ASP   509       0.159  36.737 -60.793  1.00  0.00           O  
ATOM   3960  N   ASN   510      -3.189  35.527 -64.520  1.00  0.00              
ATOM   3961  CA  ASN   510      -4.431  35.538 -65.349  1.00  0.00              
ATOM   3962  CB  ASN   510      -5.215  36.724 -64.774  1.00  0.00              
ATOM   3963  C   ASN   510      -3.833  35.761 -66.727  1.00  0.00              
ATOM   3964  O   ASN   510      -3.166  36.737 -67.074  1.00  0.00              
ATOM   3965  CG  ASN   510      -6.647  36.773 -65.262  1.00  0.00           C  
ATOM   3966  OD1 ASN   510      -6.970  36.243 -66.321  1.00  0.00           O  
ATOM   3967  ND2 ASN   510      -7.506  37.429 -64.501  1.00  0.00           N  
ATOM   3968  N   PRO   511      -4.090  34.736 -67.557  1.00  0.00              
ATOM   3969  CA  PRO   511      -3.737  34.739 -68.983  1.00  0.00              
ATOM   3970  CB  PRO   511      -4.439  33.525 -69.590  1.00  0.00              
ATOM   3971  C   PRO   511      -4.267  35.956 -69.671  1.00  0.00              
ATOM   3972  O   PRO   511      -5.259  36.565 -69.257  1.00  0.00              
ATOM   3973  CG  PRO   511      -5.468  33.113 -68.588  1.00  0.00           C  
ATOM   3974  CD  PRO   511      -4.939  33.514 -67.235  1.00  0.00           C  
ATOM   3975  N   PRO   512      -3.620  36.266 -70.778  1.00  0.00              
ATOM   3976  CA  PRO   512      -3.867  37.474 -71.606  1.00  0.00              
ATOM   3977  CB  PRO   512      -2.593  38.107 -72.067  1.00  0.00              
ATOM   3978  C   PRO   512      -4.734  37.207 -72.612  1.00  0.00              
ATOM   3979  O   PRO   512      -4.450  36.072 -73.010  1.00  0.00              
ATOM   3980  CG  PRO   512      -1.583  37.759 -71.019  1.00  0.00           C  
ATOM   3981  CD  PRO   512      -1.986  36.402 -70.504  1.00  0.00           C  
ATOM   3982  N   LEU   513      -5.649  37.968 -73.199  1.00  0.00              
ATOM   3983  CA  LEU   513      -6.449  37.397 -74.406  1.00  0.00              
ATOM   3984  CB  LEU   513      -7.898  37.881 -74.312  1.00  0.00              
ATOM   3985  C   LEU   513      -5.880  37.995 -75.725  1.00  0.00              
ATOM   3986  O   LEU   513      -6.590  38.828 -76.285  1.00  0.00              
ATOM   3987  CG  LEU   513      -8.802  37.714 -75.543  1.00  0.00           C  
ATOM   3988  CD1 LEU   513      -8.934  36.240 -75.884  1.00  0.00           C  
ATOM   3989  CD2 LEU   513     -10.174  38.312 -75.255  1.00  0.00           C  
ATOM   3990  N   MET   514      -4.745  37.545 -76.277  1.00  0.00              
ATOM   3991  CA  MET   514      -4.153  38.185 -77.367  1.00  0.00              
ATOM   3992  CB  MET   514      -2.872  37.399 -77.628  1.00  0.00              
ATOM   3993  C   MET   514      -5.125  38.393 -78.608  1.00  0.00              
ATOM   3994  O   MET   514      -4.995  39.286 -79.447  1.00  0.00              
ATOM   3995  CG  MET   514      -2.005  37.232 -76.399  1.00  0.00           C  
ATOM   3996  SD  MET   514      -1.597  38.796 -75.626  1.00  0.00           S  
ATOM   3997  CE  MET   514      -0.437  39.440 -76.778  1.00  0.00           C  
ATOM   3998  N   ASN   515      -6.034  37.436 -78.727  1.00  0.00              
ATOM   3999  CA  ASN   515      -6.862  37.514 -79.930  1.00  0.00              
ATOM   4000  CB  ASN   515      -7.678  36.226 -80.086  1.00  0.00              
ATOM   4001  C   ASN   515      -7.935  38.607 -79.913  1.00  0.00              
ATOM   4002  O   ASN   515      -8.720  38.713 -80.843  1.00  0.00              
ATOM   4003  CG  ASN   515      -8.762  36.081 -79.035  1.00  0.00           C  
ATOM   4004  OD1 ASN   515      -8.502  36.175 -77.839  1.00  0.00           O  
ATOM   4005  ND2 ASN   515      -9.983  35.829 -79.481  1.00  0.00           N  
ATOM   4006  N   LEU   516      -7.982  39.374 -78.824  1.00  0.00              
ATOM   4007  CA  LEU   516      -8.990  40.410 -78.692  1.00  0.00              
ATOM   4008  CB  LEU   516      -9.220  40.762 -77.243  1.00  0.00              
ATOM   4009  C   LEU   516      -9.027  41.441 -79.755  1.00  0.00              
ATOM   4010  O   LEU   516     -10.078  42.063 -79.985  1.00  0.00              
ATOM   4011  CG  LEU   516      -9.456  39.580 -76.311  1.00  0.00           C  
ATOM   4012  CD1 LEU   516      -9.732  40.180 -74.909  1.00  0.00           C  
ATOM   4013  CD2 LEU   516     -10.561  38.656 -76.744  1.00  0.00           C  
ATOM   4014  N   PHE   517      -7.923  41.565 -80.489  1.00  0.00              
ATOM   4015  CA  PHE   517      -7.800  42.533 -81.622  1.00  0.00              
ATOM   4016  CB  PHE   517      -6.332  42.845 -81.978  1.00  0.00              
ATOM   4017  C   PHE   517      -8.510  42.030 -82.874  1.00  0.00              
ATOM   4018  O   PHE   517      -8.672  42.798 -83.824  1.00  0.00              
ATOM   4019  CG  PHE   517      -5.652  43.610 -80.897  1.00  0.00           C  
ATOM   4020  CD1 PHE   517      -5.905  44.937 -80.685  1.00  0.00           C  
ATOM   4021  CD2 PHE   517      -4.810  42.980 -80.003  1.00  0.00           C  
ATOM   4022  CE1 PHE   517      -5.332  45.618 -79.615  1.00  0.00           C  
ATOM   4023  CE2 PHE   517      -4.190  43.643 -78.961  1.00  0.00           C  
ATOM   4024  CZ  PHE   517      -4.481  44.977 -78.766  1.00  0.00           C  
ATOM   4025  N   PHE   518      -9.058  40.824 -82.838  1.00  0.00              
ATOM   4026  CA  PHE   518      -9.873  40.244 -83.832  1.00  0.00              
ATOM   4027  CB  PHE   518      -9.467  38.774 -84.039  1.00  0.00              
ATOM   4028  C   PHE   518     -11.231  40.280 -83.035  1.00  0.00              
ATOM   4029  O   PHE   518     -11.622  39.405 -82.285  1.00  0.00              
ATOM   4030  CG  PHE   518      -7.995  38.485 -83.997  1.00  0.00           C  
ATOM   4031  CD1 PHE   518      -7.088  39.118 -84.863  1.00  0.00           C  
ATOM   4032  CD2 PHE   518      -7.508  37.651 -82.986  1.00  0.00           C  
ATOM   4033  CE1 PHE   518      -5.720  38.885 -84.739  1.00  0.00           C  
ATOM   4034  CE2 PHE   518      -6.148  37.369 -82.890  1.00  0.00           C  
ATOM   4035  CZ  PHE   518      -5.267  37.980 -83.748  1.00  0.00           C  
ATOM   4036  N   MET   519     -11.855  41.413 -83.306  1.00  0.00              
ATOM   4037  CA  MET   519     -13.216  41.744 -82.838  1.00  0.00              
ATOM   4038  CB  MET   519     -13.454  43.273 -82.788  1.00  0.00              
ATOM   4039  C   MET   519     -14.334  40.984 -83.675  1.00  0.00              
ATOM   4040  O   MET   519     -15.484  40.882 -83.233  1.00  0.00              
ATOM   4041  CG  MET   519     -12.463  44.024 -81.867  1.00  0.00           C  
ATOM   4042  SD  MET   519     -12.464  43.350 -80.193  1.00  0.00           S  
ATOM   4043  CE  MET   519     -14.075  43.801 -79.581  1.00  0.00           C  
ATOM   4044  N   ARG   520     -13.981  40.506 -84.865  1.00  0.00              
ATOM   4045  CA  ARG   520     -14.858  39.786 -85.657  1.00  0.00              
ATOM   4046  CB  ARG   520     -14.314  39.605 -87.078  1.00  0.00              
ATOM   4047  C   ARG   520     -15.478  38.521 -84.888  1.00  0.00              
ATOM   4048  O   ARG   520     -16.658  38.159 -84.815  1.00  0.00              
ATOM   4049  CG  ARG   520     -14.185  40.927 -87.826  1.00  0.00           C  
ATOM   4050  CD  ARG   520     -13.883  40.729 -89.293  1.00  0.00           C  
ATOM   4051  NE  ARG   520     -12.580  40.106 -89.509  1.00  0.00           N  
ATOM   4052  CZ  ARG   520     -11.423  40.765 -89.553  1.00  0.00           C  
ATOM   4053  NH1 ARG   520     -11.380  42.084 -89.394  1.00  0.00           N  
ATOM   4054  NH2 ARG   520     -10.301  40.096 -89.784  1.00  0.00           N  
ATOM   4055  N   ASP   521     -14.487  37.888 -84.273  1.00  0.00              
ATOM   4056  CA  ASP   521     -14.964  36.645 -83.549  1.00  0.00              
ATOM   4057  CB  ASP   521     -13.829  35.639 -83.782  1.00  0.00              
ATOM   4058  C   ASP   521     -15.207  37.133 -82.170  1.00  0.00              
ATOM   4059  O   ASP   521     -14.363  37.897 -81.679  1.00  0.00              
ATOM   4060  CG  ASP   521     -14.124  34.290 -83.180  1.00  0.00           C  
ATOM   4061  OD1 ASP   521     -13.294  33.374 -83.418  1.00  0.00           O  
ATOM   4062  OD2 ASP   521     -15.128  34.091 -82.472  1.00  0.00           O  
ATOM   4063  N   PRO   522     -16.285  36.723 -81.527  1.00  0.00              
ATOM   4064  CA  PRO   522     -16.603  37.082 -80.169  1.00  0.00              
ATOM   4065  CB  PRO   522     -15.987  38.013 -79.116  1.00  0.00              
ATOM   4066  C   PRO   522     -18.095  37.415 -80.270  1.00  0.00              
ATOM   4067  O   PRO   522     -18.960  37.106 -79.446  1.00  0.00              
ATOM   4068  CG  PRO   522     -15.232  39.000 -79.923  1.00  0.00           C  
ATOM   4069  CD  PRO   522     -14.593  38.145 -80.998  1.00  0.00           C  
ATOM   4070  N   ILE   523     -18.371  38.144 -81.356  1.00  0.00              
ATOM   4071  CA  ILE   523     -19.856  38.559 -81.477  1.00  0.00              
ATOM   4072  CB  ILE   523     -20.422  39.698 -80.633  1.00  0.00              
ATOM   4073  C   ILE   523     -19.808  39.083 -82.938  1.00  0.00              
ATOM   4074  O   ILE   523     -18.812  39.388 -83.588  1.00  0.00              
ATOM   4075  CG1 ILE   523     -20.109  39.525 -79.149  1.00  0.00           C  
ATOM   4076  CG2 ILE   523     -21.924  39.801 -80.888  1.00  0.00           C  
ATOM   4077  CD1 ILE   523     -20.672  40.648 -78.261  1.00  0.00           C  
ATOM   4078  N   PHE   524     -21.024  39.006 -83.459  1.00  0.00              
ATOM   4079  CA  PHE   524     -21.407  39.222 -84.893  1.00  0.00              
ATOM   4080  CB  PHE   524     -21.650  37.977 -85.750  1.00  0.00              
ATOM   4081  C   PHE   524     -22.742  40.055 -84.625  1.00  0.00              
ATOM   4082  O   PHE   524     -23.351  40.130 -83.558  1.00  0.00              
ATOM   4083  CG  PHE   524     -20.396  37.263 -86.173  1.00  0.00           C  
ATOM   4084  CD1 PHE   524     -19.559  37.809 -87.140  1.00  0.00           C  
ATOM   4085  CD2 PHE   524     -20.060  36.038 -85.606  1.00  0.00           C  
ATOM   4086  CE1 PHE   524     -18.400  37.142 -87.534  1.00  0.00           C  
ATOM   4087  CE2 PHE   524     -18.900  35.366 -85.998  1.00  0.00           C  
ATOM   4088  CZ  PHE   524     -18.075  35.915 -86.957  1.00  0.00           C  
ATOM   4089  N   ALA   525     -23.013  40.826 -85.675  1.00  0.00              
ATOM   4090  CA  ALA   525     -24.025  41.853 -85.743  1.00  0.00              
ATOM   4091  CB  ALA   525     -23.832  43.123 -86.509  1.00  0.00              
ATOM   4092  C   ALA   525     -24.742  41.267 -87.068  1.00  0.00              
ATOM   4093  O   ALA   525     -24.436  41.536 -88.231  1.00  0.00              
ATOM   4094  N   VAL   526     -25.768  40.479 -86.768  1.00  0.00              
ATOM   4095  CA  VAL   526     -26.747  40.018 -87.624  1.00  0.00              
ATOM   4096  CB  VAL   526     -27.048  38.631 -87.081  1.00  0.00              
ATOM   4097  C   VAL   526     -27.645  40.967 -88.167  1.00  0.00              
ATOM   4098  O   VAL   526     -27.912  41.932 -87.461  1.00  0.00              
ATOM   4099  CG1 VAL   526     -27.829  37.786 -88.047  1.00  0.00           C  
ATOM   4100  CG2 VAL   526     -25.819  37.835 -86.576  1.00  0.00           C  
ATOM   4101  N   PRO   527     -28.127  40.832 -89.399  1.00  0.00              
ATOM   4102  CA  PRO   527     -29.082  41.820 -89.961  1.00  0.00              
ATOM   4103  CB  PRO   527     -29.292  41.319 -91.370  1.00  0.00              
ATOM   4104  C   PRO   527     -30.432  41.895 -89.202  1.00  0.00              
ATOM   4105  O   PRO   527     -31.063  40.922 -88.785  1.00  0.00              
ATOM   4106  CG  PRO   527     -28.669  39.990 -91.459  1.00  0.00           C  
ATOM   4107  CD  PRO   527     -27.697  39.850 -90.324  1.00  0.00           C  
ATOM   4108  N   GLY   528     -30.799  43.149 -88.953  1.00  0.00              
ATOM   4109  CA  GLY   528     -32.050  43.310 -88.174  1.00  0.00              
ATOM   4110  C   GLY   528     -31.760  44.138 -86.894  1.00  0.00              
ATOM   4111  O   GLY   528     -32.682  44.486 -86.162  1.00  0.00              
ATOM   4112  N   GLY   529     -30.482  44.357 -86.570  1.00  0.00              
ATOM   4113  CA  GLY   529     -29.951  44.829 -85.409  1.00  0.00              
ATOM   4114  C   GLY   529     -29.488  43.832 -84.309  1.00  0.00              
ATOM   4115  O   GLY   529     -28.749  44.172 -83.369  1.00  0.00              
ATOM   4116  N   TRP   530     -29.965  42.587 -84.396  1.00  0.00              
ATOM   4117  CA  TRP   530     -29.619  41.640 -83.396  1.00  0.00              
ATOM   4118  CB  TRP   530     -30.780  40.637 -83.496  1.00  0.00              
ATOM   4119  C   TRP   530     -28.335  40.959 -83.830  1.00  0.00              
ATOM   4120  O   TRP   530     -27.995  40.736 -84.989  1.00  0.00              
ATOM   4121  CG  TRP   530     -30.848  39.689 -82.327  1.00  0.00           C  
ATOM   4122  CD1 TRP   530     -29.991  38.662 -82.053  1.00  0.00           C  
ATOM   4123  CD2 TRP   530     -31.797  39.716 -81.251  1.00  0.00           C  
ATOM   4124  NE1 TRP   530     -30.340  38.054 -80.872  1.00  0.00           N  
ATOM   4125  CE2 TRP   530     -31.443  38.681 -80.357  1.00  0.00           C  
ATOM   4126  CE3 TRP   530     -32.909  40.518 -80.951  1.00  0.00           C  
ATOM   4127  CZ2 TRP   530     -32.161  38.423 -79.185  1.00  0.00           C  
ATOM   4128  CZ3 TRP   530     -33.625  40.261 -79.783  1.00  0.00           C  
ATOM   4129  CH2 TRP   530     -33.245  39.222 -78.914  1.00  0.00           C  
ATOM   4130  N   ALA   531     -27.556  40.715 -82.781  1.00  0.00              
ATOM   4131  CA  ALA   531     -26.246  40.245 -82.353  1.00  0.00              
ATOM   4132  CB  ALA   531     -25.584  40.951 -81.181  1.00  0.00              
ATOM   4133  C   ALA   531     -26.081  38.715 -82.110  1.00  0.00              
ATOM   4134  O   ALA   531     -27.019  38.165 -81.532  1.00  0.00              
ATOM   4135  N   VAL   532     -24.952  38.096 -82.433  1.00  0.00              
ATOM   4136  CA  VAL   532     -24.797  36.749 -81.972  1.00  0.00              
ATOM   4137  CB  VAL   532     -24.386  35.792 -83.096  1.00  0.00              
ATOM   4138  C   VAL   532     -23.332  37.069 -81.189  1.00  0.00              
ATOM   4139  O   VAL   532     -22.353  37.759 -81.495  1.00  0.00              
ATOM   4140  CG1 VAL   532     -24.182  34.411 -82.485  1.00  0.00           C  
ATOM   4141  CG2 VAL   532     -25.397  35.805 -84.216  1.00  0.00           C  
ATOM   4142  N   ILE   533     -23.492  36.475 -80.019  1.00  0.00              
ATOM   4143  CA  ILE   533     -22.717  36.479 -78.801  1.00  0.00              
ATOM   4144  CB  ILE   533     -23.320  36.515 -77.373  1.00  0.00              
ATOM   4145  C   ILE   533     -21.553  35.520 -78.809  1.00  0.00              
ATOM   4146  O   ILE   533     -20.522  35.666 -78.131  1.00  0.00              
ATOM   4147  CG1 ILE   533     -23.977  35.185 -77.023  1.00  0.00           C  
ATOM   4148  CG2 ILE   533     -24.330  37.669 -77.261  1.00  0.00           C  
ATOM   4149  CD1 ILE   533     -24.533  35.143 -75.564  1.00  0.00           C  
ATOM   4150  N   ALA   534     -21.714  34.443 -79.574  1.00  0.00              
ATOM   4151  CA  ALA   534     -20.626  33.444 -79.732  1.00  0.00              
ATOM   4152  CB  ALA   534     -20.711  34.871 -79.197  1.00  0.00              
ATOM   4153  C   ALA   534     -20.091  32.455 -78.535  1.00  0.00              
ATOM   4154  O   ALA   534     -19.697  32.896 -77.456  1.00  0.00              
ATOM   4155  N   ARG   535     -20.128  31.159 -78.814  1.00  0.00              
ATOM   4156  CA  ARG   535     -19.547  30.305 -77.879  1.00  0.00              
ATOM   4157  CB  ARG   535     -20.423  29.049 -77.825  1.00  0.00              
ATOM   4158  C   ARG   535     -18.060  30.179 -77.645  1.00  0.00              
ATOM   4159  O   ARG   535     -17.569  29.911 -76.532  1.00  0.00              
ATOM   4160  CG  ARG   535     -21.810  29.286 -77.217  1.00  0.00           C  
ATOM   4161  CD  ARG   535     -21.671  29.657 -75.729  1.00  0.00           C  
ATOM   4162  NE  ARG   535     -21.255  28.492 -74.953  1.00  0.00           N  
ATOM   4163  CZ  ARG   535     -20.401  28.429 -73.942  1.00  0.00           C  
ATOM   4164  NH1 ARG   535     -19.778  29.525 -73.532  1.00  0.00           N  
ATOM   4165  NH2 ARG   535     -20.179  27.251 -73.350  1.00  0.00           N  
ATOM   4166  N   PRO   536     -17.426  30.371 -78.821  1.00  0.00              
ATOM   4167  CA  PRO   536     -15.909  30.187 -78.941  1.00  0.00              
ATOM   4168  CB  PRO   536     -14.938  31.201 -78.333  1.00  0.00              
ATOM   4169  C   PRO   536     -15.469  28.725 -78.717  1.00  0.00              
ATOM   4170  O   PRO   536     -15.898  28.075 -77.764  1.00  0.00              
ATOM   4171  CG  PRO   536     -15.554  31.524 -77.006  1.00  0.00           C  
ATOM   4172  CD  PRO   536     -17.009  31.634 -77.343  1.00  0.00           C  
ATOM   4173  N   PHE   537     -14.740  28.177 -79.684  1.00  0.00              
ATOM   4174  CA  PHE   537     -14.297  26.820 -79.631  1.00  0.00              
ATOM   4175  CB  PHE   537     -13.700  26.406 -80.977  1.00  0.00              
ATOM   4176  C   PHE   537     -13.415  26.409 -78.487  1.00  0.00              
ATOM   4177  O   PHE   537     -13.632  25.412 -77.737  1.00  0.00              
ATOM   4178  CG  PHE   537     -14.716  26.339 -82.086  1.00  0.00           C  
ATOM   4179  CD1 PHE   537     -15.758  25.403 -82.048  1.00  0.00           C  
ATOM   4180  CD2 PHE   537     -14.648  27.226 -83.146  1.00  0.00           C  
ATOM   4181  CE1 PHE   537     -16.724  25.363 -83.067  1.00  0.00           C  
ATOM   4182  CE2 PHE   537     -15.602  27.197 -84.168  1.00  0.00           C  
ATOM   4183  CZ  PHE   537     -16.637  26.259 -84.118  1.00  0.00           C  
ATOM   4184  N   PHE   538     -12.353  27.190 -78.344  1.00  0.00              
ATOM   4185  CA  PHE   538     -11.381  27.003 -77.234  1.00  0.00              
ATOM   4186  CB  PHE   538     -10.033  27.661 -77.584  1.00  0.00              
ATOM   4187  C   PHE   538     -11.733  27.888 -76.017  1.00  0.00              
ATOM   4188  O   PHE   538     -11.909  29.099 -76.146  1.00  0.00              
ATOM   4189  CG  PHE   538      -9.301  26.997 -78.724  1.00  0.00           C  
ATOM   4190  CD1 PHE   538      -8.869  25.672 -78.623  1.00  0.00           C  
ATOM   4191  CD2 PHE   538      -9.000  27.709 -79.871  1.00  0.00           C  
ATOM   4192  CE1 PHE   538      -8.175  25.072 -79.652  1.00  0.00           C  
ATOM   4193  CE2 PHE   538      -8.305  27.095 -80.922  1.00  0.00           C  
ATOM   4194  CZ  PHE   538      -7.901  25.782 -80.809  1.00  0.00           C  
ATOM   4195  N   PRO   539     -11.744  27.274 -74.832  1.00  0.00              
ATOM   4196  CA  PRO   539     -12.038  27.989 -73.675  1.00  0.00              
ATOM   4197  CB  PRO   539     -11.726  26.954 -72.588  1.00  0.00              
ATOM   4198  C   PRO   539     -11.331  29.371 -73.489  1.00  0.00              
ATOM   4199  O   PRO   539     -11.826  30.374 -72.971  1.00  0.00              
ATOM   4200  CG  PRO   539     -12.043  25.658 -73.272  1.00  0.00           C  
ATOM   4201  CD  PRO   539     -11.422  25.845 -74.628  1.00  0.00           C  
ATOM   4202  N   ILE   540     -10.079  29.308 -73.932  1.00  0.00              
ATOM   4203  CA  ILE   540      -9.208  30.470 -73.833  1.00  0.00              
ATOM   4204  CB  ILE   540      -7.808  30.273 -74.443  1.00  0.00              
ATOM   4205  C   ILE   540      -9.821  31.728 -74.532  1.00  0.00              
ATOM   4206  O   ILE   540      -9.810  32.881 -74.078  1.00  0.00              
ATOM   4207  CG1 ILE   540      -7.240  28.906 -74.063  1.00  0.00           C  
ATOM   4208  CG2 ILE   540      -6.885  31.380 -73.963  1.00  0.00           C  
ATOM   4209  CD1 ILE   540      -5.815  28.687 -74.563  1.00  0.00           C  
ATOM   4210  N   ARG   541     -10.386  31.413 -75.696  1.00  0.00              
ATOM   4211  CA  ARG   541     -11.002  32.544 -76.443  1.00  0.00              
ATOM   4212  CB  ARG   541     -11.103  32.215 -77.893  1.00  0.00              
ATOM   4213  C   ARG   541     -12.361  32.859 -75.973  1.00  0.00              
ATOM   4214  O   ARG   541     -12.926  33.923 -76.226  1.00  0.00              
ATOM   4215  CG  ARG   541      -9.752  31.995 -78.496  1.00  0.00           C  
ATOM   4216  CD  ARG   541      -9.937  31.840 -79.986  1.00  0.00           C  
ATOM   4217  NE  ARG   541     -10.574  30.587 -80.324  1.00  0.00           N  
ATOM   4218  CZ  ARG   541      -9.851  29.492 -80.544  1.00  0.00           C  
ATOM   4219  NH1 ARG   541      -8.530  29.506 -80.450  1.00  0.00           N  
ATOM   4220  NH2 ARG   541     -10.465  28.366 -80.865  1.00  0.00           N  
ATOM   4221  N   GLN   542     -12.892  31.955 -75.158  1.00  0.00              
ATOM   4222  CA  GLN   542     -14.298  32.199 -74.654  1.00  0.00              
ATOM   4223  CB  GLN   542     -14.830  30.895 -74.046  1.00  0.00              
ATOM   4224  C   GLN   542     -14.269  33.393 -73.720  1.00  0.00              
ATOM   4225  O   GLN   542     -15.182  34.237 -73.741  1.00  0.00              
ATOM   4226  CG  GLN   542     -14.174  30.536 -72.712  1.00  0.00           C  
ATOM   4227  CD  GLN   542     -14.606  29.190 -72.164  1.00  0.00           C  
ATOM   4228  OE1 GLN   542     -15.654  29.074 -71.526  1.00  0.00           O  
ATOM   4229  NE2 GLN   542     -13.786  28.170 -72.388  1.00  0.00           N  
ATOM   4230  N   MET   543     -13.185  33.502 -72.953  1.00  0.00              
ATOM   4231  CA  MET   543     -12.975  34.588 -72.018  1.00  0.00              
ATOM   4232  CB  MET   543     -11.589  34.517 -71.371  1.00  0.00              
ATOM   4233  C   MET   543     -13.226  36.017 -72.610  1.00  0.00              
ATOM   4234  O   MET   543     -13.598  36.980 -71.918  1.00  0.00              
ATOM   4235  CG  MET   543     -11.378  33.307 -70.480  1.00  0.00           C  
ATOM   4236  SD  MET   543     -12.611  33.195 -69.183  1.00  0.00           S  
ATOM   4237  CE  MET   543     -12.318  34.693 -68.335  1.00  0.00           C  
ATOM   4238  N   GLU   544     -12.993  36.100 -73.920  1.00  0.00              
ATOM   4239  CA  GLU   544     -13.123  37.377 -74.595  1.00  0.00              
ATOM   4240  CB  GLU   544     -12.284  37.355 -75.868  1.00  0.00              
ATOM   4241  C   GLU   544     -14.557  37.841 -74.751  1.00  0.00              
ATOM   4242  O   GLU   544     -14.886  39.031 -74.892  1.00  0.00              
ATOM   4243  CG  GLU   544     -10.764  37.217 -75.629  1.00  0.00           C  
ATOM   4244  CD  GLU   544     -10.119  37.079 -77.005  1.00  0.00           C  
ATOM   4245  OE1 GLU   544     -10.160  36.064 -77.689  1.00  0.00           O  
ATOM   4246  OE2 GLU   544      -9.577  38.120 -77.483  1.00  0.00           O  
ATOM   4247  N   SER   545     -15.432  36.839 -74.680  1.00  0.00              
ATOM   4248  CA  SER   545     -16.891  37.137 -74.868  1.00  0.00              
ATOM   4249  CB  SER   545     -17.785  35.943 -75.295  1.00  0.00              
ATOM   4250  C   SER   545     -17.491  37.724 -73.634  1.00  0.00              
ATOM   4251  O   SER   545     -18.568  38.318 -73.663  1.00  0.00              
ATOM   4252  OG  SER   545     -17.484  34.846 -74.451  1.00  0.00           O  
ATOM   4253  N   LYS   546     -16.739  37.681 -72.540  1.00  0.00              
ATOM   4254  CA  LYS   546     -17.248  38.270 -71.265  1.00  0.00              
ATOM   4255  CB  LYS   546     -16.387  37.814 -70.082  1.00  0.00              
ATOM   4256  C   LYS   546     -17.359  39.819 -71.387  1.00  0.00              
ATOM   4257  O   LYS   546     -18.256  40.425 -70.807  1.00  0.00              
ATOM   4258  CG  LYS   546     -16.331  36.302 -69.937  1.00  0.00           C  
ATOM   4259  CD  LYS   546     -15.552  35.976 -68.682  1.00  0.00           C  
ATOM   4260  CE  LYS   546     -15.742  34.509 -68.286  1.00  0.00           C  
ATOM   4261  NZ  LYS   546     -15.019  34.278 -67.049  1.00  0.00           N  
ATOM   4262  N   LEU   547     -16.469  40.420 -72.166  1.00  0.00              
ATOM   4263  CA  LEU   547     -16.448  41.800 -72.416  1.00  0.00              
ATOM   4264  CB  LEU   547     -15.082  42.183 -72.956  1.00  0.00              
ATOM   4265  C   LEU   547     -17.550  42.271 -73.302  1.00  0.00              
ATOM   4266  O   LEU   547     -18.162  43.322 -73.078  1.00  0.00              
ATOM   4267  CG  LEU   547     -13.857  42.249 -72.126  1.00  0.00           C  
ATOM   4268  CD1 LEU   547     -12.705  42.932 -72.919  1.00  0.00           C  
ATOM   4269  CD2 LEU   547     -14.185  43.065 -70.873  1.00  0.00           C  
ATOM   4270  N   MET   548     -17.802  41.499 -74.359  1.00  0.00              
ATOM   4271  CA  MET   548     -18.870  41.877 -75.332  1.00  0.00              
ATOM   4272  CB  MET   548     -18.799  41.034 -76.598  1.00  0.00              
ATOM   4273  C   MET   548     -20.204  41.806 -74.553  1.00  0.00              
ATOM   4274  O   MET   548     -21.058  42.691 -74.551  1.00  0.00              
ATOM   4275  CG  MET   548     -17.536  41.261 -77.404  1.00  0.00           C  
ATOM   4276  SD  MET   548     -17.431  40.027 -78.743  1.00  0.00           S  
ATOM   4277  CE  MET   548     -18.680  40.601 -79.722  1.00  0.00           C  
ATOM   4278  N   LYS   549     -20.347  40.663 -73.885  1.00  0.00              
ATOM   4279  CA  LYS   549     -21.627  40.491 -73.134  1.00  0.00              
ATOM   4280  CB  LYS   549     -21.742  39.134 -72.463  1.00  0.00              
ATOM   4281  C   LYS   549     -21.920  41.668 -72.192  1.00  0.00              
ATOM   4282  O   LYS   549     -22.988  42.269 -72.250  1.00  0.00              
ATOM   4283  CG  LYS   549     -21.860  37.942 -73.421  1.00  0.00           C  
ATOM   4284  CD  LYS   549     -21.334  36.693 -72.732  1.00  0.00           C  
ATOM   4285  CE  LYS   549     -21.978  35.412 -73.240  1.00  0.00           C  
ATOM   4286  NZ  LYS   549     -21.660  34.265 -72.337  1.00  0.00           N  
ATOM   4287  N   ALA   550     -20.944  42.040 -71.366  1.00  0.00              
ATOM   4288  CA  ALA   550     -21.101  43.167 -70.519  1.00  0.00              
ATOM   4289  CB  ALA   550     -19.801  43.453 -69.797  1.00  0.00              
ATOM   4290  C   ALA   550     -21.552  44.472 -71.198  1.00  0.00              
ATOM   4291  O   ALA   550     -22.281  45.261 -70.610  1.00  0.00              
ATOM   4292  N   ILE   551     -21.039  44.704 -72.402  1.00  0.00              
ATOM   4293  CA  ILE   551     -21.377  45.867 -73.182  1.00  0.00              
ATOM   4294  CB  ILE   551     -20.451  46.071 -74.406  1.00  0.00              
ATOM   4295  C   ILE   551     -22.828  45.798 -73.622  1.00  0.00              
ATOM   4296  O   ILE   551     -23.631  46.715 -73.418  1.00  0.00              
ATOM   4297  CG1 ILE   551     -19.052  46.443 -73.931  1.00  0.00           C  
ATOM   4298  CG2 ILE   551     -21.007  47.168 -75.317  1.00  0.00           C  
ATOM   4299  CD1 ILE   551     -17.976  46.280 -75.011  1.00  0.00           C  
ATOM   4300  N   PHE   552     -23.147  44.692 -74.295  1.00  0.00              
ATOM   4301  CA  PHE   552     -24.534  44.533 -74.824  1.00  0.00              
ATOM   4302  CB  PHE   552     -24.631  43.161 -75.493  1.00  0.00              
ATOM   4303  C   PHE   552     -25.541  44.627 -73.705  1.00  0.00              
ATOM   4304  O   PHE   552     -26.511  45.370 -73.842  1.00  0.00              
ATOM   4305  CG  PHE   552     -25.928  42.908 -76.200  1.00  0.00           C  
ATOM   4306  CD1 PHE   552     -27.000  42.343 -75.527  1.00  0.00           C  
ATOM   4307  CD2 PHE   552     -26.071  43.222 -77.543  1.00  0.00           C  
ATOM   4308  CE1 PHE   552     -28.194  42.094 -76.177  1.00  0.00           C  
ATOM   4309  CE2 PHE   552     -27.259  42.980 -78.205  1.00  0.00           C  
ATOM   4310  CZ  PHE   552     -28.326  42.413 -77.515  1.00  0.00           C  
ATOM   4311  N   LYS   553     -25.298  43.956 -72.576  1.00  0.00              
ATOM   4312  CA  LYS   553     -26.201  43.995 -71.449  1.00  0.00              
ATOM   4313  CB  LYS   553     -25.781  42.908 -70.487  1.00  0.00              
ATOM   4314  C   LYS   553     -26.430  45.378 -70.774  1.00  0.00              
ATOM   4315  O   LYS   553     -27.543  45.879 -70.661  1.00  0.00              
ATOM   4316  CG  LYS   553     -26.704  42.763 -69.325  1.00  0.00           C  
ATOM   4317  CD  LYS   553     -26.163  41.708 -68.374  1.00  0.00           C  
ATOM   4318  CE  LYS   553     -26.859  41.676 -67.048  1.00  0.00           C  
ATOM   4319  NZ  LYS   553     -27.417  40.110 -66.833  1.00  0.00           N  
ATOM   4320  N   LEU   554     -25.313  45.999 -70.410  1.00  0.00              
ATOM   4321  CA  LEU   554     -25.364  47.265 -69.711  1.00  0.00              
ATOM   4322  CB  LEU   554     -24.666  46.856 -68.409  1.00  0.00              
ATOM   4323  C   LEU   554     -24.950  48.631 -70.260  1.00  0.00              
ATOM   4324  O   LEU   554     -25.121  49.645 -69.580  1.00  0.00              
ATOM   4325  CG  LEU   554     -25.365  45.808 -67.483  1.00  0.00           C  
ATOM   4326  CD1 LEU   554     -24.463  45.334 -66.363  1.00  0.00           C  
ATOM   4327  CD2 LEU   554     -26.723  46.298 -67.035  1.00  0.00           C  
ATOM   4328  N   HIS   555     -24.510  48.686 -71.520  1.00  0.00              
ATOM   4329  CA  HIS   555     -24.378  49.918 -72.248  1.00  0.00              
ATOM   4330  CB  HIS   555     -23.247  49.714 -73.272  1.00  0.00              
ATOM   4331  C   HIS   555     -25.803  50.314 -72.959  1.00  0.00              
ATOM   4332  O   HIS   555     -26.629  49.708 -73.649  1.00  0.00              
ATOM   4333  CG  HIS   555     -22.584  50.992 -73.695  1.00  0.00           C  
ATOM   4334  ND1 HIS   555     -21.644  51.050 -74.698  1.00  0.00           N  
ATOM   4335  CD2 HIS   555     -22.757  52.269 -73.276  1.00  0.00           C  
ATOM   4336  CE1 HIS   555     -21.266  52.305 -74.882  1.00  0.00           C  
ATOM   4337  NE2 HIS   555     -21.929  53.064 -74.033  1.00  0.00           N  
ATOM   4338  N   PRO   556     -25.996  51.540 -72.529  1.00  0.00              
ATOM   4339  CA  PRO   556     -27.079  52.519 -72.874  1.00  0.00              
ATOM   4340  CB  PRO   556     -26.897  53.977 -72.433  1.00  0.00              
ATOM   4341  C   PRO   556     -27.398  52.346 -74.345  1.00  0.00              
ATOM   4342  O   PRO   556     -28.515  52.042 -74.768  1.00  0.00              
ATOM   4343  CG  PRO   556     -25.451  54.017 -72.042  1.00  0.00           C  
ATOM   4344  CD  PRO   556     -24.872  52.618 -71.905  1.00  0.00           C  
ATOM   4345  N   GLY   557     -26.338  52.541 -75.131  1.00  0.00              
ATOM   4346  CA  GLY   557     -26.491  52.446 -76.631  1.00  0.00              
ATOM   4347  C   GLY   557     -26.461  51.063 -77.243  1.00  0.00              
ATOM   4348  O   GLY   557     -26.304  50.916 -78.463  1.00  0.00              
ATOM   4349  N   LEU   558     -26.624  50.038 -76.401  1.00  0.00              
ATOM   4350  CA  LEU   558     -26.664  48.663 -76.826  1.00  0.00              
ATOM   4351  CB  LEU   558     -25.416  48.115 -77.519  1.00  0.00              
ATOM   4352  C   LEU   558     -27.432  47.789 -75.890  1.00  0.00              
ATOM   4353  O   LEU   558     -27.881  46.741 -76.359  1.00  0.00              
ATOM   4354  CG  LEU   558     -25.620  46.819 -78.321  1.00  0.00           C  
ATOM   4355  CD1 LEU   558     -26.422  47.119 -79.575  1.00  0.00           C  
ATOM   4356  CD2 LEU   558     -24.243  46.197 -78.673  1.00  0.00           C  
ATOM   4357  N   ARG   559     -27.592  48.063 -74.582  1.00  0.00              
ATOM   4358  CA  ARG   559     -28.524  47.343 -73.775  1.00  0.00              
ATOM   4359  CB  ARG   559     -28.556  48.051 -72.405  1.00  0.00              
ATOM   4360  C   ARG   559     -29.983  46.845 -74.082  1.00  0.00              
ATOM   4361  O   ARG   559     -30.390  45.707 -73.826  1.00  0.00              
ATOM   4362  CG  ARG   559     -28.987  47.087 -71.328  1.00  0.00           C  
ATOM   4363  CD  ARG   559     -28.796  47.547 -69.912  1.00  0.00           C  
ATOM   4364  NE  ARG   559     -27.433  47.674 -69.515  1.00  0.00           N  
ATOM   4365  CZ  ARG   559     -26.591  46.743 -69.195  1.00  0.00           C  
ATOM   4366  NH1 ARG   559     -26.986  45.467 -69.186  1.00  0.00           N  
ATOM   4367  NH2 ARG   559     -25.352  47.022 -68.865  1.00  0.00           N  
ATOM   4368  N   SER   560     -30.755  47.774 -74.640  1.00  0.00              
ATOM   4369  CA  SER   560     -32.073  47.365 -75.028  1.00  0.00              
ATOM   4370  CB  SER   560     -32.890  48.627 -75.301  1.00  0.00              
ATOM   4371  C   SER   560     -32.043  46.993 -76.465  1.00  0.00              
ATOM   4372  O   SER   560     -33.095  46.726 -77.067  1.00  0.00              
ATOM   4373  OG  SER   560     -33.266  49.240 -74.085  1.00  0.00           O  
ATOM   4374  N   ILE   561     -30.839  46.849 -77.019  1.00  0.00              
ATOM   4375  CA  ILE   561     -30.764  46.130 -78.305  1.00  0.00              
ATOM   4376  CB  ILE   561     -29.347  46.271 -78.891  1.00  0.00              
ATOM   4377  C   ILE   561     -31.062  44.606 -78.073  1.00  0.00              
ATOM   4378  O   ILE   561     -30.550  43.818 -77.271  1.00  0.00              
ATOM   4379  CG1 ILE   561     -29.053  47.746 -78.982  1.00  0.00           C  
ATOM   4380  CG2 ILE   561     -29.307  45.691 -80.305  1.00  0.00           C  
ATOM   4381  CD1 ILE   561     -27.634  48.005 -78.900  1.00  0.00           C  
ATOM   4382  N   PRO   562     -32.125  44.321 -78.822  1.00  0.00              
ATOM   4383  CA  PRO   562     -32.646  43.089 -78.960  1.00  0.00              
ATOM   4384  CB  PRO   562     -33.647  42.207 -79.679  1.00  0.00              
ATOM   4385  C   PRO   562     -31.670  42.246 -79.817  1.00  0.00              
ATOM   4386  O   PRO   562     -31.620  42.148 -81.045  1.00  0.00              
ATOM   4387  CG  PRO   562     -34.857  43.144 -79.727  1.00  0.00           C  
ATOM   4388  CD  PRO   562     -34.248  44.518 -80.061  1.00  0.00           C  
ATOM   4389  N   VAL   563     -30.765  41.707 -79.007  1.00  0.00              
ATOM   4390  CA  VAL   563     -29.719  40.876 -79.322  1.00  0.00              
ATOM   4391  CB  VAL   563     -28.993  40.244 -78.116  1.00  0.00              
ATOM   4392  C   VAL   563     -30.043  40.042 -80.832  1.00  0.00              
ATOM   4393  O   VAL   563     -29.583  40.079 -81.972  1.00  0.00              
ATOM   4394  CG1 VAL   563     -27.807  39.415 -78.573  1.00  0.00           C  
ATOM   4395  CG2 VAL   563     -28.541  41.332 -77.158  1.00  0.00           C  
ATOM   4396  N   TYR   564     -30.795  39.049 -80.373  1.00  0.00              
ATOM   4397  CA  TYR   564     -31.103  37.782 -80.940  1.00  0.00              
ATOM   4398  CB  TYR   564     -32.006  37.831 -82.171  1.00  0.00              
ATOM   4399  C   TYR   564     -30.002  36.803 -80.865  1.00  0.00              
ATOM   4400  O   TYR   564     -30.174  35.525 -80.938  1.00  0.00              
ATOM   4401  CG  TYR   564     -33.265  38.631 -81.823  1.00  0.00           C  
ATOM   4402  CD1 TYR   564     -34.216  38.113 -80.941  1.00  0.00           C  
ATOM   4403  CD2 TYR   564     -33.516  39.887 -82.387  1.00  0.00           C  
ATOM   4404  CE1 TYR   564     -35.404  38.815 -80.630  1.00  0.00           C  
ATOM   4405  CE2 TYR   564     -34.710  40.604 -82.083  1.00  0.00           C  
ATOM   4406  CZ  TYR   564     -35.650  40.058 -81.209  1.00  0.00           C  
ATOM   4407  OH  TYR   564     -36.844  40.726 -80.953  1.00  0.00           O  
ATOM   4408  N   ASP   565     -28.839  37.434 -80.645  1.00  0.00              
ATOM   4409  CA  ASP   565     -27.988  36.794 -79.868  1.00  0.00              
ATOM   4410  CB  ASP   565     -27.438  37.397 -78.584  1.00  0.00              
ATOM   4411  C   ASP   565     -27.942  35.913 -78.784  1.00  0.00              
ATOM   4412  O   ASP   565     -27.960  36.117 -77.561  1.00  0.00              
ATOM   4413  CG  ASP   565     -28.481  37.393 -77.467  1.00  0.00           C  
ATOM   4414  OD1 ASP   565     -29.380  36.466 -77.434  1.00  0.00           O  
ATOM   4415  OD2 ASP   565     -28.466  38.310 -76.564  1.00  0.00           O  
ATOM   4416  N   GLY   566     -28.160  34.718 -79.331  1.00  0.00              
ATOM   4417  CA  GLY   566     -28.011  33.793 -78.704  1.00  0.00              
ATOM   4418  C   GLY   566     -27.131  32.578 -78.439  1.00  0.00              
ATOM   4419  O   GLY   566     -27.234  31.494 -77.867  1.00  0.00              
ATOM   4420  N   LEU   567     -25.943  33.007 -78.866  1.00  0.00              
ATOM   4421  CA  LEU   567     -24.933  32.471 -78.267  1.00  0.00              
ATOM   4422  CB  LEU   567     -24.169  32.836 -79.543  1.00  0.00              
ATOM   4423  C   LEU   567     -24.411  33.532 -76.969  1.00  0.00              
ATOM   4424  O   LEU   567     -23.748  34.541 -76.825  1.00  0.00              
ATOM   4425  CG  LEU   567     -24.837  32.424 -80.854  1.00  0.00           C  
ATOM   4426  CD1 LEU   567     -23.970  32.864 -82.036  1.00  0.00           C  
ATOM   4427  CD2 LEU   567     -25.031  30.909 -80.882  1.00  0.00           C  
ATOM   4428  N   ALA   568     -25.242  33.053 -76.044  1.00  0.00              
ATOM   4429  CA  ALA   568     -25.676  33.243 -74.689  1.00  0.00              
ATOM   4430  CB  ALA   568     -26.945  33.116 -73.888  1.00  0.00              
ATOM   4431  C   ALA   568     -24.714  32.205 -74.089  1.00  0.00              
ATOM   4432  O   ALA   568     -24.255  32.376 -72.919  1.00  0.00              
ATOM   4433  N   ASP   569     -24.299  31.226 -74.904  1.00  0.00              
ATOM   4434  CA  ASP   569     -23.502  30.434 -74.430  1.00  0.00              
ATOM   4435  CB  ASP   569     -22.112  30.415 -73.788  1.00  0.00              
ATOM   4436  C   ASP   569     -24.008  29.313 -73.840  1.00  0.00              
ATOM   4437  O   ASP   569     -23.485  28.832 -72.828  1.00  0.00              
ATOM   4438  CG  ASP   569     -21.072  31.157 -74.611  1.00  0.00           C  
ATOM   4439  OD1 ASP   569     -21.391  31.583 -75.746  1.00  0.00           O  
ATOM   4440  OD2 ASP   569     -19.925  31.305 -74.123  1.00  0.00           O  
ATOM   4441  N   ASP   570     -25.254  29.049 -74.222  1.00  0.00              
ATOM   4442  CA  ASP   570     -25.875  27.871 -73.593  1.00  0.00              
ATOM   4443  CB  ASP   570     -27.095  27.529 -74.432  1.00  0.00              
ATOM   4444  C   ASP   570     -25.142  26.554 -73.593  1.00  0.00              
ATOM   4445  O   ASP   570     -25.575  25.467 -73.329  1.00  0.00              
ATOM   4446  CG  ASP   570     -26.732  27.229 -75.859  1.00  0.00           C  
ATOM   4447  OD1 ASP   570     -26.097  28.088 -76.522  1.00  0.00           O  
ATOM   4448  OD2 ASP   570     -27.060  26.120 -76.322  1.00  0.00           O  
ATOM   4449  N   PRO   571     -23.868  26.740 -73.940  1.00  0.00              
ATOM   4450  CA  PRO   571     -23.083  25.632 -74.074  1.00  0.00              
ATOM   4451  CB  PRO   571     -22.330  25.180 -72.808  1.00  0.00              
ATOM   4452  C   PRO   571     -22.938  24.685 -75.293  1.00  0.00              
ATOM   4453  O   PRO   571     -21.980  24.062 -75.771  1.00  0.00              
ATOM   4454  CG  PRO   571     -22.852  26.090 -71.718  1.00  0.00           C  
ATOM   4455  CD  PRO   571     -24.302  26.224 -72.072  1.00  0.00           C  
ATOM   4456  N   GLU   572     -24.125  24.431 -75.806  1.00  0.00              
ATOM   4457  CA  GLU   572     -24.042  23.585 -76.820  1.00  0.00              
ATOM   4458  CB  GLU   572     -25.539  23.553 -77.239  1.00  0.00              
ATOM   4459  C   GLU   572     -23.099  23.403 -78.138  1.00  0.00              
ATOM   4460  O   GLU   572     -22.269  22.750 -78.723  1.00  0.00              
ATOM   4461  CG  GLU   572     -26.462  23.160 -76.088  1.00  0.00           C  
ATOM   4462  CD  GLU   572     -26.814  21.689 -76.094  1.00  0.00           C  
ATOM   4463  OE1 GLU   572     -25.822  20.909 -76.040  1.00  0.00           O  
ATOM   4464  OE2 GLU   572     -27.996  21.267 -76.102  1.00  0.00           O  
ATOM   4465  N   VAL   573     -23.579  24.483 -78.752  1.00  0.00              
ATOM   4466  CA  VAL   573     -22.665  24.351 -79.995  1.00  0.00              
ATOM   4467  CB  VAL   573     -23.707  24.111 -81.119  1.00  0.00              
ATOM   4468  C   VAL   573     -22.078  25.594 -80.410  1.00  0.00              
ATOM   4469  O   VAL   573     -22.566  26.714 -80.252  1.00  0.00              
ATOM   4470  CG1 VAL   573     -23.030  23.887 -82.486  1.00  0.00           C  
ATOM   4471  CG2 VAL   573     -24.641  22.963 -80.808  1.00  0.00           C  
ATOM   4472  N   HIS   574     -20.779  25.412 -80.699  1.00  0.00              
ATOM   4473  CA  HIS   574     -19.967  26.518 -81.114  1.00  0.00              
ATOM   4474  CB  HIS   574     -18.561  26.011 -81.369  1.00  0.00              
ATOM   4475  C   HIS   574     -20.028  27.243 -82.166  1.00  0.00              
ATOM   4476  O   HIS   574     -20.564  26.760 -83.155  1.00  0.00              
ATOM   4477  CG  HIS   574     -17.761  25.469 -80.187  1.00  0.00           C  
ATOM   4478  ND1 HIS   574     -16.447  25.588 -80.126  1.00  0.00           N  
ATOM   4479  CD2 HIS   574     -18.185  24.781 -79.062  1.00  0.00           C  
ATOM   4480  CE1 HIS   574     -16.048  25.007 -79.031  1.00  0.00           C  
ATOM   4481  NE2 HIS   574     -17.070  24.526 -78.398  1.00  0.00           N  
ATOM   4482  N   ILE   575     -19.750  28.532 -82.075  1.00  0.00              
ATOM   4483  CA  ILE   575     -20.201  29.469 -83.423  1.00  0.00              
ATOM   4484  CB  ILE   575     -21.647  29.993 -83.658  1.00  0.00              
ATOM   4485  C   ILE   575     -19.079  30.574 -83.585  1.00  0.00              
ATOM   4486  O   ILE   575     -19.062  31.296 -82.587  1.00  0.00              
ATOM   4487  CG1 ILE   575     -22.702  28.882 -83.983  1.00  0.00           C  
ATOM   4488  CG2 ILE   575     -21.676  31.021 -84.823  1.00  0.00           C  
ATOM   4489  CD1 ILE   575     -24.188  29.344 -83.770  1.00  0.00           C  
ATOM   4490  N   GLU   576     -18.285  30.775 -84.630  1.00  0.00              
ATOM   4491  CA  GLU   576     -17.614  32.064 -84.362  1.00  0.00              
ATOM   4492  CB  GLU   576     -16.250  31.487 -84.714  1.00  0.00              
ATOM   4493  C   GLU   576     -17.992  33.099 -85.278  1.00  0.00              
ATOM   4494  O   GLU   576     -18.744  32.732 -86.177  1.00  0.00              
ATOM   4495  CG  GLU   576     -15.724  30.542 -83.675  1.00  0.00           C  
ATOM   4496  CD  GLU   576     -14.515  29.786 -84.166  1.00  0.00           C  
ATOM   4497  OE1 GLU   576     -14.657  28.952 -85.090  1.00  0.00           O  
ATOM   4498  OE2 GLU   576     -13.415  30.034 -83.629  1.00  0.00           O  
ATOM   4499  N   GLY   577     -17.565  34.346 -85.169  1.00  0.00              
ATOM   4500  CA  GLY   577     -17.944  35.418 -86.098  1.00  0.00              
ATOM   4501  C   GLY   577     -17.391  35.403 -87.514  1.00  0.00              
ATOM   4502  O   GLY   577     -17.849  36.070 -88.442  1.00  0.00              
ATOM   4503  N   GLY   578     -16.347  34.599 -87.666  1.00  0.00              
ATOM   4504  CA  GLY   578     -15.697  34.584 -89.050  1.00  0.00              
ATOM   4505  C   GLY   578     -16.586  33.786 -89.977  1.00  0.00              
ATOM   4506  O   GLY   578     -16.578  34.092 -91.166  1.00  0.00              
ATOM   4507  N   ASP   579     -17.395  32.863 -89.474  1.00  0.00              
ATOM   4508  CA  ASP   579     -18.352  32.095 -90.150  1.00  0.00              
ATOM   4509  CB  ASP   579     -18.758  30.800 -89.488  1.00  0.00              
ATOM   4510  C   ASP   579     -19.777  32.693 -90.286  1.00  0.00              
ATOM   4511  O   ASP   579     -20.723  31.994 -90.653  1.00  0.00              
ATOM   4512  CG  ASP   579     -17.647  29.751 -89.463  1.00  0.00           C  
ATOM   4513  OD1 ASP   579     -16.709  29.862 -90.261  1.00  0.00           O  
ATOM   4514  OD2 ASP   579     -17.663  28.939 -88.525  1.00  0.00           O  
ATOM   4515  N   VAL   580     -19.903  33.975 -89.974  1.00  0.00              
ATOM   4516  CA  VAL   580     -21.146  34.658 -90.104  1.00  0.00              
ATOM   4517  CB  VAL   580     -21.473  35.425 -88.805  1.00  0.00              
ATOM   4518  C   VAL   580     -21.175  35.589 -91.101  1.00  0.00              
ATOM   4519  O   VAL   580     -20.273  36.414 -91.167  1.00  0.00              
ATOM   4520  CG1 VAL   580     -22.615  36.417 -89.025  1.00  0.00           C  
ATOM   4521  CG2 VAL   580     -21.822  34.448 -87.706  1.00  0.00           C  
ATOM   4522  N   LEU   581     -22.127  35.512 -92.015  1.00  0.00              
ATOM   4523  CA  LEU   581     -21.981  36.702 -93.180  1.00  0.00              
ATOM   4524  CB  LEU   581     -21.965  35.864 -94.446  1.00  0.00              
ATOM   4525  C   LEU   581     -23.496  37.149 -93.356  1.00  0.00              
ATOM   4526  O   LEU   581     -24.435  36.418 -93.038  1.00  0.00              
ATOM   4527  CG  LEU   581     -20.826  34.855 -94.655  1.00  0.00           C  
ATOM   4528  CD1 LEU   581     -21.092  34.033 -95.924  1.00  0.00           C  
ATOM   4529  CD2 LEU   581     -19.486  35.575 -94.798  1.00  0.00           C  
ATOM   4530  N   VAL   582     -23.688  38.364 -93.862  1.00  0.00              
ATOM   4531  CA  VAL   582     -24.987  38.850 -93.993  1.00  0.00              
ATOM   4532  CB  VAL   582     -25.515  40.040 -93.147  1.00  0.00              
ATOM   4533  C   VAL   582     -24.603  39.430 -95.553  1.00  0.00              
ATOM   4534  O   VAL   582     -23.565  39.994 -95.917  1.00  0.00              
ATOM   4535  CG1 VAL   582     -26.860  40.518 -93.683  1.00  0.00           C  
ATOM   4536  CG2 VAL   582     -25.650  39.633 -91.689  1.00  0.00           C  
ATOM   4537  N   ALA   583     -25.556  39.002 -96.376  1.00  0.00              
ATOM   4538  CA  ALA   583     -25.548  39.030 -97.725  1.00  0.00              
ATOM   4539  CB  ALA   583     -25.349  37.678 -98.433  1.00  0.00              
ATOM   4540  C   ALA   583     -26.404  40.133 -98.323  1.00  0.00              
ATOM   4541  O   ALA   583     -26.139  40.922 -99.229  1.00  0.00              
ATOM   4542  N   ASP   584     -27.581  40.102 -97.717  1.00  0.00              
ATOM   4543  CA  ASP   584     -28.618  41.156 -98.093  1.00  0.00              
ATOM   4544  CB  ASP   584     -29.307  40.561 -99.315  1.00  0.00              
ATOM   4545  C   ASP   584     -29.362  41.105 -96.833  1.00  0.00              
ATOM   4546  O   ASP   584     -28.903  40.496 -95.865  1.00  0.00              
ATOM   4547  CG  ASP   584     -28.812  41.170-100.591  1.00  0.00           C  
ATOM   4548  OD1 ASP   584     -28.516  42.384-100.588  1.00  0.00           O  
ATOM   4549  OD2 ASP   584     -28.712  40.442-101.594  1.00  0.00           O  
ATOM   4550  N   SER   585     -30.525  41.747 -96.771  1.00  0.00              
ATOM   4551  CA  SER   585     -31.282  41.770 -95.536  1.00  0.00              
ATOM   4552  CB  SER   585     -32.198  42.983 -95.509  1.00  0.00              
ATOM   4553  C   SER   585     -32.035  40.361 -95.379  1.00  0.00              
ATOM   4554  O   SER   585     -32.546  40.014 -94.312  1.00  0.00              
ATOM   4555  OG  SER   585     -33.155  42.916 -96.561  1.00  0.00           O  
ATOM   4556  N   GLU   586     -32.183  39.644 -96.489  1.00  0.00              
ATOM   4557  CA  GLU   586     -32.818  38.423 -96.400  1.00  0.00              
ATOM   4558  CB  GLU   586     -33.499  38.012 -97.686  1.00  0.00              
ATOM   4559  C   GLU   586     -32.022  37.177 -96.675  1.00  0.00              
ATOM   4560  O   GLU   586     -32.506  36.189 -97.240  1.00  0.00              
ATOM   4561  CG  GLU   586     -34.671  38.887 -97.978  1.00  0.00           C  
ATOM   4562  CD  GLU   586     -35.683  38.933 -96.853  1.00  0.00           C  
ATOM   4563  OE1 GLU   586     -36.168  37.858 -96.483  1.00  0.00           O  
ATOM   4564  OE2 GLU   586     -35.983  40.043 -96.392  1.00  0.00           O  
ATOM   4565  N   THR   587     -30.725  37.291 -96.404  1.00  0.00              
ATOM   4566  CA  THR   587     -29.946  35.990 -96.739  1.00  0.00              
ATOM   4567  CB  THR   587     -29.422  35.752 -98.237  1.00  0.00              
ATOM   4568  C   THR   587     -28.755  36.151 -95.841  1.00  0.00              
ATOM   4569  O   THR   587     -28.025  37.161 -95.818  1.00  0.00              
ATOM   4570  OG1 THR   587     -30.522  36.255 -99.076  1.00  0.00           O  
ATOM   4571  CG2 THR   587     -29.281  34.251 -98.447  1.00  0.00           C  
ATOM   4572  N   VAL   588     -28.611  35.120 -95.010  1.00  0.00              
ATOM   4573  CA  VAL   588     -27.532  34.973 -94.007  1.00  0.00              
ATOM   4574  CB  VAL   588     -27.975  34.893 -92.531  1.00  0.00              
ATOM   4575  C   VAL   588     -26.817  33.706 -94.516  1.00  0.00              
ATOM   4576  O   VAL   588     -27.370  32.703 -94.957  1.00  0.00              
ATOM   4577  CG1 VAL   588     -26.757  34.947 -91.621  1.00  0.00           C  
ATOM   4578  CG2 VAL   588     -28.945  36.040 -92.251  1.00  0.00           C  
ATOM   4579  N   LEU   589     -25.500  33.858 -94.486  1.00  0.00              
ATOM   4580  CA  LEU   589     -24.478  32.909 -94.885  1.00  0.00              
ATOM   4581  CB  LEU   589     -23.533  33.353 -96.003  1.00  0.00              
ATOM   4582  C   LEU   589     -23.851  32.587 -93.699  1.00  0.00              
ATOM   4583  O   LEU   589     -23.639  33.415 -92.822  1.00  0.00              
ATOM   4584  CG  LEU   589     -24.134  33.555 -97.389  1.00  0.00           C  
ATOM   4585  CD1 LEU   589     -23.067  34.079 -98.334  1.00  0.00           C  
ATOM   4586  CD2 LEU   589     -24.705  32.256 -97.902  1.00  0.00           C  
ATOM   4587  N   VAL   590     -23.535  31.313 -93.555  1.00  0.00              
ATOM   4588  CA  VAL   590     -22.976  30.816 -92.118  1.00  0.00              
ATOM   4589  CB  VAL   590     -23.994  30.401 -91.020  1.00  0.00              
ATOM   4590  C   VAL   590     -22.078  29.522 -92.604  1.00  0.00              
ATOM   4591  O   VAL   590     -22.463  28.633 -93.366  1.00  0.00              
ATOM   4592  CG1 VAL   590     -23.278  29.967 -89.753  1.00  0.00           C  
ATOM   4593  CG2 VAL   590     -24.905  31.563 -90.698  1.00  0.00           C  
ATOM   4594  N   GLY   591     -20.848  29.542 -92.108  1.00  0.00              
ATOM   4595  CA  GLY   591     -19.968  28.557 -92.385  1.00  0.00              
ATOM   4596  C   GLY   591     -19.809  27.656 -91.129  1.00  0.00              
ATOM   4597  O   GLY   591     -19.286  27.776 -90.026  1.00  0.00              
ATOM   4598  N   ILE   592     -20.308  26.513 -91.571  1.00  0.00              
ATOM   4599  CA  ILE   592     -20.326  25.132 -90.854  1.00  0.00              
ATOM   4600  CB  ILE   592     -20.917  23.935 -91.648  1.00  0.00              
ATOM   4601  C   ILE   592     -19.104  24.446 -91.119  1.00  0.00              
ATOM   4602  O   ILE   592     -18.961  23.372 -91.722  1.00  0.00              
ATOM   4603  CG1 ILE   592     -22.322  24.332 -92.070  1.00  0.00           C  
ATOM   4604  CG2 ILE   592     -20.925  22.652 -90.823  1.00  0.00           C  
ATOM   4605  CD1 ILE   592     -23.065  23.355 -92.988  1.00  0.00           C  
ATOM   4606  N   SER   593     -18.089  25.131 -90.591  1.00  0.00              
ATOM   4607  CA  SER   593     -16.643  24.701 -90.654  1.00  0.00              
ATOM   4608  CB  SER   593     -15.701  25.572 -91.497  1.00  0.00              
ATOM   4609  C   SER   593     -16.233  24.041 -89.361  1.00  0.00              
ATOM   4610  O   SER   593     -17.060  23.664 -88.535  1.00  0.00              
ATOM   4611  OG  SER   593     -15.289  26.710 -90.744  1.00  0.00           O  
ATOM   4612  N   GLN   594     -14.934  23.928 -89.145  1.00  0.00              
ATOM   4613  CA  GLN   594     -14.534  23.273 -87.954  1.00  0.00              
ATOM   4614  CB  GLN   594     -13.018  23.080 -88.002  1.00  0.00              
ATOM   4615  C   GLN   594     -14.962  24.036 -86.609  1.00  0.00              
ATOM   4616  O   GLN   594     -15.375  23.425 -85.619  1.00  0.00              
ATOM   4617  CG  GLN   594     -12.560  22.281 -89.215  1.00  0.00           C  
ATOM   4618  CD  GLN   594     -11.061  22.347 -89.432  1.00  0.00           C  
ATOM   4619  OE1 GLN   594     -10.529  23.350 -89.911  1.00  0.00           O  
ATOM   4620  NE2 GLN   594     -10.371  21.274 -89.081  1.00  0.00           N  
ATOM   4621  N   ARG   595     -14.893  25.359 -86.656  1.00  0.00              
ATOM   4622  CA  ARG   595     -15.270  26.162 -85.529  1.00  0.00              
ATOM   4623  CB  ARG   595     -14.684  27.594 -85.642  1.00  0.00              
ATOM   4624  C   ARG   595     -16.736  26.199 -85.231  1.00  0.00              
ATOM   4625  O   ARG   595     -17.162  26.183 -84.039  1.00  0.00              
ATOM   4626  CG  ARG   595     -14.760  28.338 -84.303  1.00  0.00           C  
ATOM   4627  CD  ARG   595     -14.048  29.691 -84.449  1.00  0.00           C  
ATOM   4628  NE  ARG   595     -12.594  29.455 -84.554  1.00  0.00           N  
ATOM   4629  CZ  ARG   595     -11.742  30.368 -85.036  1.00  0.00           C  
ATOM   4630  NH1 ARG   595     -12.282  31.525 -85.454  1.00  0.00           N  
ATOM   4631  NH2 ARG   595     -10.433  30.098 -85.094  1.00  0.00           N  
ATOM   4632  N   THR   596     -17.547  26.290 -86.276  1.00  0.00              
ATOM   4633  CA  THR   596     -19.007  26.329 -86.217  1.00  0.00              
ATOM   4634  CB  THR   596     -19.510  27.472 -87.111  1.00  0.00              
ATOM   4635  C   THR   596     -19.431  24.777 -86.565  1.00  0.00              
ATOM   4636  O   THR   596     -18.965  24.142 -87.505  1.00  0.00              
ATOM   4637  OG1 THR   596     -18.895  28.697 -86.692  1.00  0.00           O  
ATOM   4638  CG2 THR   596     -21.027  27.623 -86.986  1.00  0.00           C  
ATOM   4639  N   ASN   597     -20.316  24.275 -85.714  1.00  0.00              
ATOM   4640  CA  ASN   597     -20.894  23.043 -85.859  1.00  0.00              
ATOM   4641  CB  ASN   597     -20.687  22.093 -84.678  1.00  0.00              
ATOM   4642  C   ASN   597     -22.302  23.294 -86.434  1.00  0.00              
ATOM   4643  O   ASN   597     -22.787  24.420 -86.321  1.00  0.00              
ATOM   4644  CG  ASN   597     -21.205  20.673 -84.984  1.00  0.00           C  
ATOM   4645  OD1 ASN   597     -20.513  19.897 -85.626  1.00  0.00           O  
ATOM   4646  ND2 ASN   597     -22.452  20.342 -84.639  1.00  0.00           N  
ATOM   4647  N   GLU   598     -22.950  22.299 -87.031  1.00  0.00              
ATOM   4648  CA  GLU   598     -24.276  22.539 -87.501  1.00  0.00              
ATOM   4649  CB  GLU   598     -24.685  21.320 -88.312  1.00  0.00              
ATOM   4650  C   GLU   598     -25.317  22.776 -86.386  1.00  0.00              
ATOM   4651  O   GLU   598     -26.318  23.491 -86.563  1.00  0.00              
ATOM   4652  CG  GLU   598     -26.038  21.428 -88.977  1.00  0.00           C  
ATOM   4653  CD  GLU   598     -26.313  20.274 -89.919  1.00  0.00           C  
ATOM   4654  OE1 GLU   598     -25.773  19.162 -89.706  1.00  0.00           O  
ATOM   4655  OE2 GLU   598     -27.071  20.490 -90.880  1.00  0.00           O  
ATOM   4656  N   THR   599     -25.022  22.198 -85.222  1.00  0.00              
ATOM   4657  CA  THR   599     -25.896  22.336 -84.055  1.00  0.00              
ATOM   4658  CB  THR   599     -25.332  21.392 -82.915  1.00  0.00              
ATOM   4659  C   THR   599     -26.161  23.772 -83.650  1.00  0.00              
ATOM   4660  O   THR   599     -27.265  24.143 -83.260  1.00  0.00              
ATOM   4661  OG1 THR   599     -24.019  21.940 -82.615  1.00  0.00           O  
ATOM   4662  CG2 THR   599     -25.215  19.937 -83.388  1.00  0.00           C  
ATOM   4663  N   GLY   600     -25.133  24.598 -83.798  1.00  0.00              
ATOM   4664  CA  GLY   600     -25.220  26.014 -83.433  1.00  0.00              
ATOM   4665  C   GLY   600     -25.873  26.783 -84.485  1.00  0.00              
ATOM   4666  O   GLY   600     -26.584  27.725 -84.117  1.00  0.00              
ATOM   4667  N   ALA   601     -25.721  26.448 -85.766  1.00  0.00              
ATOM   4668  CA  ALA   601     -26.383  27.059 -86.895  1.00  0.00              
ATOM   4669  CB  ALA   601     -25.762  26.587 -88.204  1.00  0.00              
ATOM   4670  C   ALA   601     -27.876  26.918 -86.704  1.00  0.00              
ATOM   4671  O   ALA   601     -28.569  27.931 -86.729  1.00  0.00              
ATOM   4672  N   ASP   602     -28.366  25.715 -86.435  1.00  0.00              
ATOM   4673  CA  ASP   602     -29.723  25.398 -86.171  1.00  0.00              
ATOM   4674  CB  ASP   602     -30.042  23.926 -86.063  1.00  0.00              
ATOM   4675  C   ASP   602     -30.300  26.400 -85.124  1.00  0.00              
ATOM   4676  O   ASP   602     -31.251  27.136 -85.341  1.00  0.00              
ATOM   4677  CG  ASP   602     -29.847  23.161 -87.372  1.00  0.00           C  
ATOM   4678  OD1 ASP   602     -29.832  23.794 -88.433  1.00  0.00           O  
ATOM   4679  OD2 ASP   602     -29.544  21.961 -87.280  1.00  0.00           O  
ATOM   4680  N   ARG   603     -29.697  26.326 -83.937  1.00  0.00              
ATOM   4681  CA  ARG   603     -30.162  27.212 -82.851  1.00  0.00              
ATOM   4682  CB  ARG   603     -29.213  27.119 -81.667  1.00  0.00              
ATOM   4683  C   ARG   603     -30.292  28.675 -83.409  1.00  0.00              
ATOM   4684  O   ARG   603     -31.355  29.278 -83.303  1.00  0.00              
ATOM   4685  CG  ARG   603     -29.240  25.783 -80.940  1.00  0.00           C  
ATOM   4686  CD  ARG   603     -28.265  25.714 -79.844  1.00  0.00           C  
ATOM   4687  NE  ARG   603     -28.347  24.430 -79.135  1.00  0.00           N  
ATOM   4688  CZ  ARG   603     -29.283  24.121 -78.246  1.00  0.00           C  
ATOM   4689  NH1 ARG   603     -30.227  24.990 -77.915  1.00  0.00           N  
ATOM   4690  NH2 ARG   603     -29.252  22.911 -77.661  1.00  0.00           N  
ATOM   4691  N   LEU   604     -29.233  29.213 -84.010  1.00  0.00              
ATOM   4692  CA  LEU   604     -29.285  30.475 -84.585  1.00  0.00              
ATOM   4693  CB  LEU   604     -27.927  30.812 -85.187  1.00  0.00              
ATOM   4694  C   LEU   604     -30.587  30.645 -85.482  1.00  0.00              
ATOM   4695  O   LEU   604     -31.417  31.525 -85.281  1.00  0.00              
ATOM   4696  CG  LEU   604     -26.740  30.983 -84.234  1.00  0.00           C  
ATOM   4697  CD1 LEU   604     -25.452  31.179 -85.019  1.00  0.00           C  
ATOM   4698  CD2 LEU   604     -27.025  32.168 -83.323  1.00  0.00           C  
ATOM   4699  N   ALA   605     -30.719  29.761 -86.469  1.00  0.00              
ATOM   4700  CA  ALA   605     -31.872  29.845 -87.301  1.00  0.00              
ATOM   4701  CB  ALA   605     -31.853  28.686 -88.276  1.00  0.00              
ATOM   4702  C   ALA   605     -33.208  29.861 -86.529  1.00  0.00              
ATOM   4703  O   ALA   605     -34.055  30.720 -86.749  1.00  0.00              
ATOM   4704  N   GLU   606     -33.366  28.940 -85.580  1.00  0.00              
ATOM   4705  CA  GLU   606     -34.560  28.929 -84.768  1.00  0.00              
ATOM   4706  CB  GLU   606     -34.472  27.768 -83.773  1.00  0.00              
ATOM   4707  C   GLU   606     -34.802  30.377 -84.169  1.00  0.00              
ATOM   4708  O   GLU   606     -35.846  31.006 -84.315  1.00  0.00              
ATOM   4709  CG  GLU   606     -34.252  26.424 -84.457  1.00  0.00           C  
ATOM   4710  CD  GLU   606     -34.089  25.236 -83.502  1.00  0.00           C  
ATOM   4711  OE1 GLU   606     -33.686  25.427 -82.328  1.00  0.00           O  
ATOM   4712  OE2 GLU   606     -34.341  24.090 -83.952  1.00  0.00           O  
ATOM   4713  N   PHE   607     -33.768  30.846 -83.482  1.00  0.00              
ATOM   4714  CA  PHE   607     -33.854  32.126 -82.854  1.00  0.00              
ATOM   4715  CB  PHE   607     -32.599  32.379 -82.038  1.00  0.00              
ATOM   4716  C   PHE   607     -34.138  33.321 -83.844  1.00  0.00              
ATOM   4717  O   PHE   607     -34.964  34.214 -83.685  1.00  0.00              
ATOM   4718  CG  PHE   607     -32.839  33.410 -80.974  1.00  0.00           C  
ATOM   4719  CD1 PHE   607     -33.760  33.196 -79.971  1.00  0.00           C  
ATOM   4720  CD2 PHE   607     -32.148  34.617 -81.038  1.00  0.00           C  
ATOM   4721  CE1 PHE   607     -33.975  34.190 -79.029  1.00  0.00           C  
ATOM   4722  CE2 PHE   607     -32.353  35.608 -80.099  1.00  0.00           C  
ATOM   4723  CZ  PHE   607     -33.274  35.381 -79.091  1.00  0.00           C  
ATOM   4724  N   LEU   608     -33.316  33.282 -84.892  1.00  0.00              
ATOM   4725  CA  LEU   608     -33.504  34.468 -85.829  1.00  0.00              
ATOM   4726  CB  LEU   608     -32.192  34.579 -86.592  1.00  0.00              
ATOM   4727  C   LEU   608     -34.759  34.564 -86.534  1.00  0.00              
ATOM   4728  O   LEU   608     -35.326  35.650 -86.694  1.00  0.00              
ATOM   4729  CG  LEU   608     -30.983  34.717 -85.667  1.00  0.00           C  
ATOM   4730  CD1 LEU   608     -29.725  34.839 -86.490  1.00  0.00           C  
ATOM   4731  CD2 LEU   608     -31.152  35.929 -84.757  1.00  0.00           C  
ATOM   4732  N   PHE   609     -35.259  33.412 -86.983  1.00  0.00              
ATOM   4733  CA  PHE   609     -36.574  33.380 -87.758  1.00  0.00              
ATOM   4734  CB  PHE   609     -36.834  31.949 -88.234  1.00  0.00              
ATOM   4735  C   PHE   609     -37.757  33.602 -86.829  1.00  0.00              
ATOM   4736  O   PHE   609     -38.822  34.042 -87.266  1.00  0.00              
ATOM   4737  CG  PHE   609     -38.078  31.787 -89.054  1.00  0.00           C  
ATOM   4738  CD1 PHE   609     -39.292  31.507 -88.449  1.00  0.00           C  
ATOM   4739  CD2 PHE   609     -38.029  31.900 -90.436  1.00  0.00           C  
ATOM   4740  CE1 PHE   609     -40.440  31.342 -89.202  1.00  0.00           C  
ATOM   4741  CE2 PHE   609     -39.167  31.740 -91.200  1.00  0.00           C  
ATOM   4742  CZ  PHE   609     -40.380  31.460 -90.577  1.00  0.00           C  
ATOM   4743  N   ARG   610     -37.547  33.413 -85.535  1.00  0.00              
ATOM   4744  CA  ARG   610     -38.529  33.685 -84.520  1.00  0.00              
ATOM   4745  CB  ARG   610     -38.228  32.754 -83.342  1.00  0.00              
ATOM   4746  C   ARG   610     -38.981  35.096 -84.456  1.00  0.00              
ATOM   4747  O   ARG   610     -40.157  35.414 -84.557  1.00  0.00              
ATOM   4748  CG  ARG   610     -37.979  31.303 -83.719  1.00  0.00           C  
ATOM   4749  CD  ARG   610     -37.311  30.564 -82.568  1.00  0.00           C  
ATOM   4750  NE  ARG   610     -36.180  31.320 -82.029  1.00  0.00           N  
ATOM   4751  CZ  ARG   610     -35.894  31.427 -80.735  1.00  0.00           C  
ATOM   4752  NH1 ARG   610     -36.653  30.824 -79.830  1.00  0.00           N  
ATOM   4753  NH2 ARG   610     -34.849  32.143 -80.346  1.00  0.00           N  
ATOM   4754  N   GLU   611     -38.019  36.004 -84.305  1.00  0.00              
ATOM   4755  CA  GLU   611     -38.399  37.428 -84.410  1.00  0.00              
ATOM   4756  CB  GLU   611     -37.100  38.307 -84.333  1.00  0.00              
ATOM   4757  C   GLU   611     -38.076  37.795 -85.918  1.00  0.00              
ATOM   4758  O   GLU   611     -37.102  38.398 -86.379  1.00  0.00              
ATOM   4759  CG  GLU   611     -35.960  37.531 -83.627  1.00  0.00           C  
ATOM   4760  CD  GLU   611     -34.691  38.258 -83.291  1.00  0.00           C  
ATOM   4761  OE1 GLU   611     -34.072  38.967 -84.172  1.00  0.00           O  
ATOM   4762  OE2 GLU   611     -34.204  38.163 -82.106  1.00  0.00           O  
ATOM   4763  N   THR   612     -39.065  37.311 -86.671  1.00  0.00              
ATOM   4764  CA  THR   612     -38.815  37.647 -87.985  1.00  0.00              
ATOM   4765  CB  THR   612     -40.271  37.757 -88.462  1.00  0.00              
ATOM   4766  C   THR   612     -38.524  38.693 -88.956  1.00  0.00              
ATOM   4767  O   THR   612     -39.486  39.392 -89.305  1.00  0.00              
ATOM   4768  OG1 THR   612     -41.072  36.832 -87.718  1.00  0.00           O  
ATOM   4769  CG2 THR   612     -40.385  37.456 -89.960  1.00  0.00           C  
ATOM   4770  N   PRO   613     -37.285  39.141 -89.174  1.00  0.00              
ATOM   4771  CA  PRO   613     -36.875  39.169 -90.553  1.00  0.00              
ATOM   4772  CB  PRO   613     -36.379  40.559 -90.938  1.00  0.00              
ATOM   4773  C   PRO   613     -36.923  37.788 -91.373  1.00  0.00              
ATOM   4774  O   PRO   613     -37.498  37.493 -92.420  1.00  0.00              
ATOM   4775  CG  PRO   613     -37.017  40.754 -92.282  1.00  0.00           C  
ATOM   4776  CD  PRO   613     -36.747  39.424 -92.959  1.00  0.00           C  
ATOM   4777  N   VAL   614     -35.982  37.025 -90.820  1.00  0.00              
ATOM   4778  CA  VAL   614     -35.671  36.206 -91.861  1.00  0.00              
ATOM   4779  CB  VAL   614     -35.415  35.210 -90.695  1.00  0.00              
ATOM   4780  C   VAL   614     -35.956  35.635 -92.797  1.00  0.00              
ATOM   4781  O   VAL   614     -36.983  36.205 -93.177  1.00  0.00              
ATOM   4782  CG1 VAL   614     -34.509  34.073 -91.162  1.00  0.00           C  
ATOM   4783  CG2 VAL   614     -34.788  35.940 -89.513  1.00  0.00           C  
ATOM   4784  N   THR   615     -35.338  34.716 -93.526  1.00  0.00              
ATOM   4785  CA  THR   615     -35.583  34.301 -94.688  1.00  0.00              
ATOM   4786  CB  THR   615     -35.666  35.030 -96.033  1.00  0.00              
ATOM   4787  C   THR   615     -34.187  33.963 -95.206  1.00  0.00              
ATOM   4788  O   THR   615     -33.268  34.786 -95.364  1.00  0.00              
ATOM   4789  OG1 THR   615     -34.403  35.618 -96.315  1.00  0.00           O  
ATOM   4790  CG2 THR   615     -36.665  36.154 -95.987  1.00  0.00           C  
ATOM   4791  N   ARG   616     -34.089  32.673 -95.469  1.00  0.00              
ATOM   4792  CA  ARG   616     -32.897  32.040 -95.466  1.00  0.00              
ATOM   4793  CB  ARG   616     -32.540  31.711 -96.910  1.00  0.00              
ATOM   4794  C   ARG   616     -31.545  32.030 -95.300  1.00  0.00              
ATOM   4795  O   ARG   616     -30.898  33.058 -95.497  1.00  0.00              
ATOM   4796  CG  ARG   616     -31.702  32.786 -97.595  1.00  0.00           C  
ATOM   4797  CD  ARG   616     -31.128  32.259 -98.905  1.00  0.00           C  
ATOM   4798  NE  ARG   616     -30.478  33.335 -99.641  1.00  0.00           N  
ATOM   4799  CZ  ARG   616     -29.205  33.668 -99.495  1.00  0.00           C  
ATOM   4800  NH1 ARG   616     -28.427  32.990 -98.655  1.00  0.00           N  
ATOM   4801  NH2 ARG   616     -28.718  34.725-100.143  1.00  0.00           N  
ATOM   4802  N   VAL   617     -31.067  31.003 -94.605  1.00  0.00              
ATOM   4803  CA  VAL   617     -29.646  30.890 -94.078  1.00  0.00              
ATOM   4804  CB  VAL   617     -29.499  30.438 -92.598  1.00  0.00              
ATOM   4805  C   VAL   617     -28.881  30.131 -94.869  1.00  0.00              
ATOM   4806  O   VAL   617     -29.385  29.026 -94.883  1.00  0.00              
ATOM   4807  CG1 VAL   617     -28.036  30.205 -92.256  1.00  0.00           C  
ATOM   4808  CG2 VAL   617     -30.092  31.489 -91.657  1.00  0.00           C  
ATOM   4809  N   VAL   618     -27.791  30.439 -95.557  1.00  0.00              
ATOM   4810  CA  VAL   618     -27.159  29.353 -96.477  1.00  0.00              
ATOM   4811  CB  VAL   618     -26.496  30.116 -97.686  1.00  0.00              
ATOM   4812  C   VAL   618     -25.989  28.678 -95.912  1.00  0.00              
ATOM   4813  O   VAL   618     -24.929  29.304 -95.943  1.00  0.00              
ATOM   4814  CG1 VAL   618     -25.600  29.197 -98.497  1.00  0.00           C  
ATOM   4815  CG2 VAL   618     -27.570  30.738 -98.585  1.00  0.00           C  
ATOM   4816  N   LYS   619     -26.099  27.486 -95.299  1.00  0.00              
ATOM   4817  CA  LYS   619     -24.947  26.954 -94.558  1.00  0.00              
ATOM   4818  CB  LYS   619     -25.424  25.879 -93.595  1.00  0.00              
ATOM   4819  C   LYS   619     -24.013  26.262 -95.658  1.00  0.00              
ATOM   4820  O   LYS   619     -24.347  25.448 -96.533  1.00  0.00              
ATOM   4821  CG  LYS   619     -26.514  26.402 -92.610  1.00  0.00           C  
ATOM   4822  CD  LYS   619     -26.877  25.252 -91.675  1.00  0.00           C  
ATOM   4823  CE  LYS   619     -28.096  25.584 -90.817  1.00  0.00           C  
ATOM   4824  NZ  LYS   619     -28.210  24.480 -89.801  1.00  0.00           N  
ATOM   4825  N   VAL   620     -22.791  26.756 -95.539  1.00  0.00              
ATOM   4826  CA  VAL   620     -21.597  26.561 -96.275  1.00  0.00              
ATOM   4827  CB  VAL   620     -20.690  27.738 -96.709  1.00  0.00              
ATOM   4828  C   VAL   620     -20.664  25.805 -95.074  1.00  0.00              
ATOM   4829  O   VAL   620     -20.450  25.976 -93.882  1.00  0.00              
ATOM   4830  CG1 VAL   620     -19.555  27.222 -97.587  1.00  0.00           C  
ATOM   4831  CG2 VAL   620     -21.504  28.786 -97.453  1.00  0.00           C  
ATOM   4832  N   PHE   621     -20.355  24.686 -95.714  1.00  0.00              
ATOM   4833  CA  PHE   621     -19.807  23.331 -95.499  1.00  0.00              
ATOM   4834  CB  PHE   621     -20.336  21.939 -95.929  1.00  0.00              
ATOM   4835  C   PHE   621     -18.304  23.005 -95.613  1.00  0.00              
ATOM   4836  O   PHE   621     -17.779  21.955 -95.226  1.00  0.00              
ATOM   4837  CG  PHE   621     -19.695  20.757 -95.179  1.00  0.00           C  
ATOM   4838  CD1 PHE   621     -18.462  20.218 -95.562  1.00  0.00           C  
ATOM   4839  CD2 PHE   621     -20.298  20.240 -94.054  1.00  0.00           C  
ATOM   4840  CE1 PHE   621     -17.851  19.223 -94.849  1.00  0.00           C  
ATOM   4841  CE2 PHE   621     -19.683  19.219 -93.322  1.00  0.00           C  
ATOM   4842  CZ  PHE   621     -18.454  18.714 -93.717  1.00  0.00           C  
ATOM   4843  N   ILE   622     -17.590  24.062 -95.971  1.00  0.00              
ATOM   4844  CA  ILE   622     -16.179  24.079 -95.403  1.00  0.00              
ATOM   4845  CB  ILE   622     -15.693  25.506 -95.034  1.00  0.00              
ATOM   4846  C   ILE   622     -15.556  23.057 -94.608  1.00  0.00              
ATOM   4847  O   ILE   622     -16.085  22.646 -93.582  1.00  0.00              
ATOM   4848  CG1 ILE   622     -16.163  26.525 -96.071  1.00  0.00           C  
ATOM   4849  CG2 ILE   622     -14.181  25.540 -94.897  1.00  0.00           C  
ATOM   4850  CD1 ILE   622     -15.630  27.936 -95.856  1.00  0.00           C  
ATOM   4851  N   PRO   623     -14.525  22.449 -95.184  1.00  0.00              
ATOM   4852  CA  PRO   623     -13.906  21.536 -94.322  1.00  0.00              
ATOM   4853  CB  PRO   623     -13.291  20.789 -95.546  1.00  0.00              
ATOM   4854  C   PRO   623     -13.122  21.547 -93.366  1.00  0.00              
ATOM   4855  O   PRO   623     -13.072  22.723 -92.999  1.00  0.00              
ATOM   4856  CG  PRO   623     -13.300  21.731 -96.654  1.00  0.00           C  
ATOM   4857  CD  PRO   623     -14.342  22.773 -96.382  1.00  0.00           C  
ATOM   4858  N   LYS   624     -12.441  20.563 -92.793  1.00  0.00              
ATOM   4859  CA  LYS   624     -11.527  20.653 -91.789  1.00  0.00              
ATOM   4860  CB  LYS   624     -10.684  19.380 -91.843  1.00  0.00              
ATOM   4861  C   LYS   624     -10.079  21.080 -92.340  1.00  0.00              
ATOM   4862  O   LYS   624      -9.076  20.362 -92.351  1.00  0.00              
ATOM   4863  CG  LYS   624     -11.302  18.069 -91.415  1.00  0.00           C  
ATOM   4864  CD  LYS   624     -12.152  18.189 -90.167  1.00  0.00           C  
ATOM   4865  CE  LYS   624     -13.033  16.984 -89.844  1.00  0.00           C  
ATOM   4866  NZ  LYS   624     -14.053  17.262 -88.752  1.00  0.00           N  
ATOM   4867  N   GLN   625     -10.074  22.327 -92.795  1.00  0.00              
ATOM   4868  CA  GLN   625      -9.012  22.961 -93.221  1.00  0.00              
ATOM   4869  CB  GLN   625      -9.308  24.299 -92.534  1.00  0.00              
ATOM   4870  C   GLN   625      -8.461  23.712 -92.186  1.00  0.00              
ATOM   4871  O   GLN   625      -8.328  24.939 -92.192  1.00  0.00              
ATOM   4872  CG  GLN   625     -10.609  24.910 -92.953  1.00  0.00           C  
ATOM   4873  CD  GLN   625     -10.887  26.242 -92.271  1.00  0.00           C  
ATOM   4874  OE1 GLN   625     -10.095  26.723 -91.458  1.00  0.00           O  
ATOM   4875  NE2 GLN   625     -12.016  26.843 -92.604  1.00  0.00           N  
ATOM   4876  N   ARG   626      -8.051  22.936 -91.163  1.00  0.00              
ATOM   4877  CA  ARG   626      -7.580  23.366 -89.789  1.00  0.00              
ATOM   4878  CB  ARG   626      -7.154  21.955 -89.368  1.00  0.00              
ATOM   4879  C   ARG   626      -6.774  24.725 -89.821  1.00  0.00              
ATOM   4880  O   ARG   626      -6.840  25.512 -88.881  1.00  0.00              
ATOM   4881  CG  ARG   626      -8.301  21.053 -88.957  1.00  0.00           C  
ATOM   4882  CD  ARG   626      -7.825  19.616 -88.833  1.00  0.00           C  
ATOM   4883  NE  ARG   626      -8.867  18.724 -88.347  1.00  0.00           N  
ATOM   4884  CZ  ARG   626      -9.227  18.617 -87.074  1.00  0.00           C  
ATOM   4885  NH1 ARG   626     -10.192  17.775 -86.724  1.00  0.00           N  
ATOM   4886  NH2 ARG   626      -8.617  19.341 -86.148  1.00  0.00           N  
ATOM   4887  N   ALA   627      -6.024  24.938 -90.901  1.00  0.00              
ATOM   4888  CA  ALA   627      -5.387  26.193 -91.151  1.00  0.00              
ATOM   4889  CB  ALA   627      -4.335  25.950 -92.233  1.00  0.00              
ATOM   4890  C   ALA   627      -6.197  27.203 -91.756  1.00  0.00              
ATOM   4891  O   ALA   627      -5.654  28.073 -92.436  1.00  0.00              
ATOM   4892  N   PHE   628      -7.509  27.054 -91.637  1.00  0.00              
ATOM   4893  CA  PHE   628      -8.413  27.966 -92.061  1.00  0.00              
ATOM   4894  CB  PHE   628      -8.822  27.985 -93.528  1.00  0.00              
ATOM   4895  C   PHE   628      -9.644  27.341 -91.269  1.00  0.00              
ATOM   4896  O   PHE   628      -9.899  26.134 -91.191  1.00  0.00              
ATOM   4897  CG  PHE   628      -9.452  29.285 -93.945  1.00  0.00           C  
ATOM   4898  CD1 PHE   628     -10.769  29.571 -93.611  1.00  0.00           C  
ATOM   4899  CD2 PHE   628      -8.709  30.243 -94.615  1.00  0.00           C  
ATOM   4900  CE1 PHE   628     -11.330  30.792 -93.933  1.00  0.00           C  
ATOM   4901  CE2 PHE   628      -9.259  31.477 -94.946  1.00  0.00           C  
ATOM   4902  CZ  PHE   628     -10.569  31.754 -94.603  1.00  0.00           C  
ATOM   4903  N   MET   629     -10.184  28.276 -90.493  1.00  0.00              
ATOM   4904  CA  MET   629     -10.982  28.177 -89.646  1.00  0.00              
ATOM   4905  CB  MET   629     -10.682  28.882 -88.283  1.00  0.00              
ATOM   4906  C   MET   629     -12.438  28.780 -89.687  1.00  0.00              
ATOM   4907  O   MET   629     -13.284  28.782 -88.785  1.00  0.00              
ATOM   4908  CG  MET   629      -9.482  28.313 -87.528  1.00  0.00           C  
ATOM   4909  SD  MET   629      -9.550  26.591 -87.062  1.00  0.00           S  
ATOM   4910  CE  MET   629     -10.696  26.497 -85.706  1.00  0.00           C  
ATOM   4911  N   HIS   630     -12.456  29.647 -90.696  1.00  0.00              
ATOM   4912  CA  HIS   630     -13.847  30.163 -90.777  1.00  0.00              
ATOM   4913  CB  HIS   630     -14.034  31.431 -89.952  1.00  0.00              
ATOM   4914  C   HIS   630     -14.033  30.442 -92.127  1.00  0.00              
ATOM   4915  O   HIS   630     -13.105  30.216 -92.902  1.00  0.00              
ATOM   4916  CG  HIS   630     -14.199  31.149 -88.495  1.00  0.00           C  
ATOM   4917  ND1 HIS   630     -13.128  30.988 -87.644  1.00  0.00           N  
ATOM   4918  CD2 HIS   630     -15.307  30.915 -87.755  1.00  0.00           C  
ATOM   4919  CE1 HIS   630     -13.567  30.666 -86.440  1.00  0.00           C  
ATOM   4920  NE2 HIS   630     -14.887  30.615 -86.482  1.00  0.00           N  
ATOM   4921  N   LEU   631     -15.290  30.680 -92.563  1.00  0.00              
ATOM   4922  CA  LEU   631     -15.793  30.830 -93.911  1.00  0.00              
ATOM   4923  CB  LEU   631     -17.317  30.978 -93.974  1.00  0.00              
ATOM   4924  C   LEU   631     -15.058  32.046 -94.529  1.00  0.00              
ATOM   4925  O   LEU   631     -14.558  32.039 -95.667  1.00  0.00              
ATOM   4926  CG  LEU   631     -18.223  29.830 -93.538  1.00  0.00           C  
ATOM   4927  CD1 LEU   631     -19.668  30.271 -93.687  1.00  0.00           C  
ATOM   4928  CD2 LEU   631     -17.966  28.596 -94.373  1.00  0.00           C  
ATOM   4929  N   ASP   632     -14.981  33.084 -93.698  1.00  0.00              
ATOM   4930  CA  ASP   632     -14.333  34.334 -94.134  1.00  0.00              
ATOM   4931  CB  ASP   632     -14.436  35.396 -93.034  1.00  0.00              
ATOM   4932  C   ASP   632     -12.937  34.227 -94.665  1.00  0.00              
ATOM   4933  O   ASP   632     -12.507  35.020 -95.500  1.00  0.00              
ATOM   4934  CG  ASP   632     -15.889  35.843 -92.884  1.00  0.00           C  
ATOM   4935  OD1 ASP   632     -16.497  36.272 -93.885  1.00  0.00           O  
ATOM   4936  OD2 ASP   632     -16.392  35.744 -91.746  1.00  0.00           O
[truncated: 110,651 more chars]
