# Supplementary material for: De novo Transcriptome of the Non-saxitoxin Producing Alexandrium tamutum Reveals New Insights on Harmful Dinoflagellates
Source: Mar Drugs. 2020 Jul 24;18(8):386. doi: 10.3390/md18080386 (PMC7460133; doi:10.3390/md18080386)
Supplement: Supplementary file 1 [file marinedrugs-18-00386-s001.zip › Supplementary files/Supplementary file 3. sxtU_-_Short_Alcohol_dehydrogenase.pdb]

REMARK  99  Chain ID : 1
REMARK  99  Residues : 329
REMARK  99  Atoms    : 2450
REMARK  99  File     : final.sc.pdb
ATOM      1  N   MET     1      43.500  18.932 -26.421  1.00  0.00              
ATOM      2  CA  MET     1      42.849  19.540 -25.238  1.00  0.00              
ATOM      3  CB  MET     1      43.870  19.727 -24.099  1.00  0.00              
ATOM      4  C   MET     1      42.358  20.912 -25.591  1.00  0.00              
ATOM      5  O   MET     1      41.645  21.098 -26.577  1.00  0.00              
ATOM      6  CG  MET     1      44.525  18.450 -23.564  1.00  0.00           C  
ATOM      7  SD  MET     1      43.489  17.403 -22.500  1.00  0.00           S  
ATOM      8  CE  MET     1      44.904  16.491 -21.814  1.00  0.00           C  
ATOM      9  N   GLY     2      42.737  21.915 -24.768  1.00  0.00              
ATOM     10  CA  GLY     2      42.403  23.287 -25.032  1.00  0.00              
ATOM     11  C   GLY     2      40.969  23.546 -24.722  1.00  0.00              
ATOM     12  O   GLY     2      40.321  24.336 -25.407  1.00  0.00              
ATOM     13  N   ALA     3      40.433  22.886 -23.678  1.00  0.00              
ATOM     14  CA  ALA     3      39.045  23.030 -23.346  1.00  0.00              
ATOM     15  CB  ALA     3      38.528  24.481 -23.342  1.00  0.00              
ATOM     16  C   ALA     3      38.322  22.240 -24.387  1.00  0.00              
ATOM     17  O   ALA     3      38.811  22.062 -25.502  1.00  0.00              
ATOM     18  N   CYS     4      37.136  21.711 -24.053  1.00  0.00              
ATOM     19  CA  CYS     4      36.480  20.913 -25.041  1.00  0.00              
ATOM     20  CB  CYS     4      36.561  19.405 -24.754  1.00  0.00              
ATOM     21  C   CYS     4      35.036  21.276 -25.034  1.00  0.00              
ATOM     22  O   CYS     4      34.559  22.025 -24.183  1.00  0.00              
ATOM     23  SG  CYS     4      35.735  18.953 -23.198  1.00  0.00           S  
ATOM     24  N   GLN     5      34.320  20.740 -26.034  1.00  0.00              
ATOM     25  CA  GLN     5      32.933  20.989 -26.271  1.00  0.00              
ATOM     26  CB  GLN     5      32.476  20.454 -27.637  1.00  0.00              
ATOM     27  C   GLN     5      32.061  20.373 -25.231  1.00  0.00              
ATOM     28  O   GLN     5      31.032  20.938 -24.865  1.00  0.00              
ATOM     29  CG  GLN     5      33.306  20.992 -28.807  1.00  0.00           C  
ATOM     30  CD  GLN     5      33.244  22.515 -28.797  1.00  0.00           C  
ATOM     31  OE1 GLN     5      34.150  23.182 -28.299  1.00  0.00           O  
ATOM     32  NE2 GLN     5      32.146  23.083 -29.365  1.00  0.00           N  
ATOM     33  N   SER     6      32.457  19.204 -24.706  1.00  0.00              
ATOM     34  CA  SER     6      31.598  18.501 -23.802  1.00  0.00              
ATOM     35  CB  SER     6      31.115  19.362 -22.621  1.00  0.00              
ATOM     36  C   SER     6      30.422  18.017 -24.569  1.00  0.00              
ATOM     37  O   SER     6      29.326  17.843 -24.040  1.00  0.00              
ATOM     38  OG  SER     6      30.281  18.597 -21.763  1.00  0.00           O  
ATOM     39  N   ALA     7      30.661  17.761 -25.863  1.00  0.00              
ATOM     40  CA  ALA     7      29.666  17.273 -26.759  1.00  0.00              
ATOM     41  CB  ALA     7      28.434  18.193 -26.903  1.00  0.00              
ATOM     42  C   ALA     7      30.403  17.014 -28.053  1.00  0.00              
ATOM     43  O   ALA     7      31.295  16.168 -28.094  1.00  0.00              
ATOM     44  N   PRO     8      30.075  17.701 -29.106  1.00  0.00              
ATOM     45  CA  PRO     8      29.911  17.115 -30.397  1.00  0.00              
ATOM     46  CB  PRO     8      29.392  18.258 -31.279  1.00  0.00              
ATOM     47  C   PRO     8      30.855  16.236 -31.170  1.00  0.00              
ATOM     48  O   PRO     8      30.364  15.203 -31.624  1.00  0.00              
ATOM     49  CD  PRO     8      30.132  19.160 -29.164  1.00  0.00           C  
ATOM     50  CG  PRO     8      29.995  19.524 -30.649  1.00  0.00           C  
ATOM     51  N   PRO     9      32.103  16.508 -31.379  1.00  0.00              
ATOM     52  CA  PRO     9      32.706  15.753 -32.455  1.00  0.00              
ATOM     53  CB  PRO     9      33.667  16.712 -33.160  1.00  0.00              
ATOM     54  C   PRO     9      33.407  14.476 -32.165  1.00  0.00              
ATOM     55  O   PRO     9      33.591  14.116 -31.003  1.00  0.00              
ATOM     56  CD  PRO     9      32.512  17.902 -31.426  1.00  0.00           C  
ATOM     57  CG  PRO     9      33.154  18.109 -32.800  1.00  0.00           C  
ATOM     58  N   GLN    10      33.802  13.791 -33.260  1.00  0.00              
ATOM     59  CA  GLN    10      34.598  12.605 -33.198  1.00  0.00              
ATOM     60  CB  GLN    10      33.761  11.334 -33.421  1.00  0.00              
ATOM     61  C   GLN    10      35.555  12.654 -34.349  1.00  0.00              
ATOM     62  O   GLN    10      35.815  11.628 -34.976  1.00  0.00              
ATOM     63  CG  GLN    10      32.658  11.107 -32.385  1.00  0.00           C  
ATOM     64  CD  GLN    10      31.800   9.945 -32.876  1.00  0.00           C  
ATOM     65  OE1 GLN    10      31.827   9.592 -34.054  1.00  0.00           O  
ATOM     66  NE2 GLN    10      31.011   9.334 -31.952  1.00  0.00           N  
ATOM     67  N   THR    11      36.123  13.832 -34.673  1.00  0.00              
ATOM     68  CA  THR    11      37.020  13.818 -35.791  1.00  0.00              
ATOM     69  CB  THR    11      36.523  14.619 -36.966  1.00  0.00              
ATOM     70  C   THR    11      38.373  14.307 -35.390  1.00  0.00              
ATOM     71  O   THR    11      38.732  15.463 -35.606  1.00  0.00              
ATOM     72  OG1 THR    11      37.460  14.555 -38.030  1.00  0.00           O  
ATOM     73  CG2 THR    11      36.236  16.071 -36.545  1.00  0.00           C  
ATOM     74  N   PRO    12      39.140  13.443 -34.790  1.00  0.00              
ATOM     75  CA  PRO    12      40.494  13.821 -34.501  1.00  0.00              
ATOM     76  CB  PRO    12      40.960  12.909 -33.372  1.00  0.00              
ATOM     77  C   PRO    12      41.232  13.588 -35.777  1.00  0.00              
ATOM     78  O   PRO    12      40.836  12.695 -36.525  1.00  0.00              
ATOM     79  CD  PRO    12      38.591  12.569 -33.766  1.00  0.00           C  
ATOM     80  CG  PRO    12      39.655  12.517 -32.658  1.00  0.00           C  
ATOM     81  N   ARG    13      42.276  14.380 -36.075  1.00  0.00              
ATOM     82  CA  ARG    13      43.029  14.102 -37.260  1.00  0.00              
ATOM     83  CB  ARG    13      42.228  14.430 -38.531  1.00  0.00              
ATOM     84  C   ARG    13      44.216  15.006 -37.202  1.00  0.00              
ATOM     85  O   ARG    13      44.143  16.147 -37.657  1.00  0.00              
ATOM     86  CG  ARG    13      42.805  13.883 -39.835  1.00  0.00           C  
ATOM     87  CD  ARG    13      41.882  14.161 -41.023  1.00  0.00           C  
ATOM     88  NE  ARG    13      42.510  13.606 -42.253  1.00  0.00           N  
ATOM     89  CZ  ARG    13      42.131  14.089 -43.472  1.00  0.00           C  
ATOM     90  NH1 ARG    13      41.225  15.107 -43.549  1.00  0.00           N  
ATOM     91  NH2 ARG    13      42.655  13.555 -44.614  1.00  0.00           N  
ATOM     92  N   ASP    14      45.350  14.530 -36.646  1.00  0.00              
ATOM     93  CA  ASP    14      46.453  15.439 -36.574  1.00  0.00              
ATOM     94  CB  ASP    14      46.159  16.632 -35.647  1.00  0.00              
ATOM     95  C   ASP    14      47.660  14.739 -36.024  1.00  0.00              
ATOM     96  O   ASP    14      47.807  14.580 -34.813  1.00  0.00              
ATOM     97  CG  ASP    14      47.229  17.691 -35.849  1.00  0.00           C  
ATOM     98  OD1 ASP    14      48.232  17.397 -36.552  1.00  0.00           O  
ATOM     99  OD2 ASP    14      47.050  18.814 -35.308  1.00  0.00           O  
ATOM    100  N   PRO    15      48.518  14.288 -36.893  1.00  0.00              
ATOM    101  CA  PRO    15      49.733  13.648 -36.457  1.00  0.00              
ATOM    102  CB  PRO    15      50.101  12.645 -37.552  1.00  0.00              
ATOM    103  C   PRO    15      50.756  14.722 -36.285  1.00  0.00              
ATOM    104  O   PRO    15      50.476  15.803 -36.800  1.00  0.00              
ATOM    105  CD  PRO    15      48.075  13.793 -38.185  1.00  0.00           C  
ATOM    106  CG  PRO    15      49.317  13.119 -38.787  1.00  0.00           C  
ATOM    107  N   PRO    16      51.891  14.586 -35.634  1.00  0.00              
ATOM    108  CA  PRO    16      52.269  13.453 -34.812  1.00  0.00              
ATOM    109  CB  PRO    16      53.620  12.972 -35.331  1.00  0.00              
ATOM    110  C   PRO    16      52.421  14.018 -33.425  1.00  0.00              
ATOM    111  O   PRO    16      51.498  14.650 -32.913  1.00  0.00              
ATOM    112  CD  PRO    16      53.052  15.071 -36.370  1.00  0.00           C  
ATOM    113  CG  PRO    16      54.257  14.259 -35.867  1.00  0.00           C  
ATOM    114  N   LEU    17      53.609  13.776 -32.816  1.00  0.00              
ATOM    115  CA  LEU    17      53.984  14.181 -31.483  1.00  0.00              
ATOM    116  CB  LEU    17      55.428  13.791 -31.107  1.00  0.00              
ATOM    117  C   LEU    17      53.853  15.663 -31.328  1.00  0.00              
ATOM    118  O   LEU    17      54.201  16.437 -32.218  1.00  0.00              
ATOM    119  CG  LEU    17      55.714  12.276 -31.175  1.00  0.00           C  
ATOM    120  CD1 LEU    17      54.839  11.486 -30.187  1.00  0.00           C  
ATOM    121  CD2 LEU    17      55.623  11.751 -32.617  1.00  0.00           C  
ATOM    122  N   HIS    18      53.311  16.078 -30.162  1.00  0.00              
ATOM    123  CA  HIS    18      53.119  17.462 -29.829  1.00  0.00              
ATOM    124  CB  HIS    18      51.640  17.859 -29.686  1.00  0.00              
ATOM    125  C   HIS    18      53.762  17.669 -28.495  1.00  0.00              
ATOM    126  O   HIS    18      53.973  16.709 -27.756  1.00  0.00              
ATOM    127  ND1 HIS    18      50.093  16.511 -31.188  1.00  0.00           N  
ATOM    128  CG  HIS    18      50.848  17.637 -30.941  1.00  0.00           C  
ATOM    129  NE2 HIS    18      49.876  17.822 -32.970  1.00  0.00           N  
ATOM    130  CD2 HIS    18      50.704  18.427 -32.041  1.00  0.00           C  
ATOM    131  CE1 HIS    18      49.534  16.675 -32.413  1.00  0.00           C  
ATOM    132  N   THR    19      54.111  18.928 -28.153  1.00  0.00              
ATOM    133  CA  THR    19      54.730  19.167 -26.881  1.00  0.00              
ATOM    134  CB  THR    19      55.387  20.519 -26.769  1.00  0.00              
ATOM    135  C   THR    19      53.684  19.064 -25.816  1.00  0.00              
ATOM    136  O   THR    19      52.644  19.717 -25.855  1.00  0.00              
ATOM    137  OG1 THR    19      56.074  20.627 -25.531  1.00  0.00           O  
ATOM    138  CG2 THR    19      54.319  21.624 -26.887  1.00  0.00           C  
ATOM    139  N   PRO    20      53.933  18.206 -24.869  1.00  0.00              
ATOM    140  CA  PRO    20      52.991  18.014 -23.803  1.00  0.00              
ATOM    141  CB  PRO    20      53.325  16.662 -23.172  1.00  0.00              
ATOM    142  C   PRO    20      52.957  19.141 -22.821  1.00  0.00              
ATOM    143  O   PRO    20      51.946  19.280 -22.134  1.00  0.00              
ATOM    144  CD  PRO    20      54.776  17.039 -25.068  1.00  0.00           C  
ATOM    145  CG  PRO    20      54.719  16.307 -23.718  1.00  0.00           C  
ATOM    146  N   ARG    21      54.024  19.962 -22.751  1.00  0.00              
ATOM    147  CA  ARG    21      54.075  20.981 -21.740  1.00  0.00              
ATOM    148  CB  ARG    21      55.362  21.821 -21.801  1.00  0.00              
ATOM    149  C   ARG    21      52.901  21.877 -21.910  1.00  0.00              
ATOM    150  O   ARG    21      52.170  22.157 -20.961  1.00  0.00              
ATOM    151  CG  ARG    21      55.586  22.513 -23.145  1.00  0.00           C  
ATOM    152  CD  ARG    21      56.864  23.355 -23.195  1.00  0.00           C  
ATOM    153  NE  ARG    21      57.058  23.807 -24.602  1.00  0.00           N  
ATOM    154  CZ  ARG    21      57.907  24.840 -24.877  1.00  0.00           C  
ATOM    155  NH1 ARG    21      58.528  25.500 -23.856  1.00  0.00           N  
ATOM    156  NH2 ARG    21      58.138  25.214 -26.169  1.00  0.00           N  
ATOM    157  N   LEU    22      52.653  22.328 -23.143  1.00  0.00              
ATOM    158  CA  LEU    22      51.496  23.137 -23.318  1.00  0.00              
ATOM    159  CB  LEU    22      51.527  23.967 -24.612  1.00  0.00              
ATOM    160  C   LEU    22      50.408  22.125 -23.424  1.00  0.00              
ATOM    161  O   LEU    22      50.346  21.168 -22.659  1.00  0.00              
ATOM    162  CG  LEU    22      52.722  24.938 -24.669  1.00  0.00           C  
ATOM    163  CD1 LEU    22      52.642  25.849 -25.903  1.00  0.00           C  
ATOM    164  CD2 LEU    22      52.880  25.713 -23.352  1.00  0.00           C  
ATOM    165  N   ASP    23      49.485  22.338 -24.356  1.00  0.00              
ATOM    166  CA  ASP    23      48.454  21.394 -24.640  1.00  0.00              
ATOM    167  CB  ASP    23      48.985  19.986 -24.963  1.00  0.00              
ATOM    168  C   ASP    23      47.488  21.267 -23.507  1.00  0.00              
ATOM    169  O   ASP    23      46.545  20.490 -23.610  1.00  0.00              
ATOM    170  CG  ASP    23      47.866  19.210 -25.648  1.00  0.00           C  
ATOM    171  OD1 ASP    23      47.000  19.865 -26.288  1.00  0.00           O  
ATOM    172  OD2 ASP    23      47.860  17.955 -25.537  1.00  0.00           O  
ATOM    173  N   GLY    24      47.630  22.072 -22.438  1.00  0.00              
ATOM    174  CA  GLY    24      46.719  21.989 -21.330  1.00  0.00              
ATOM    175  C   GLY    24      46.887  23.265 -20.566  1.00  0.00              
ATOM    176  O   GLY    24      47.891  23.954 -20.727  1.00  0.00              
ATOM    177  N   GLN    25      45.919  23.594 -19.683  1.00  0.00              
ATOM    178  CA  GLN    25      45.931  24.864 -19.006  1.00  0.00              
ATOM    179  CB  GLN    25      44.561  25.243 -18.424  1.00  0.00              
ATOM    180  C   GLN    25      46.927  24.845 -17.881  1.00  0.00              
ATOM    181  O   GLN    25      47.158  23.816 -17.246  1.00  0.00              
ATOM    182  CG  GLN    25      43.470  25.350 -19.491  1.00  0.00           C  
ATOM    183  CD  GLN    25      43.832  26.486 -20.438  1.00  0.00           C  
ATOM    184  OE1 GLN    25      44.131  27.599 -20.008  1.00  0.00           O  
ATOM    185  NE2 GLN    25      43.809  26.198 -21.767  1.00  0.00           N  
ATOM    186  N   SER    26      47.536  26.024 -17.616  1.00  0.00              
ATOM    187  CA  SER    26      48.531  26.215 -16.604  1.00  0.00              
ATOM    188  CB  SER    26      49.863  26.746 -17.176  1.00  0.00              
ATOM    189  C   SER    26      48.049  27.259 -15.632  1.00  0.00              
ATOM    190  O   SER    26      47.210  28.098 -15.961  1.00  0.00              
ATOM    191  OG  SER    26      50.469  25.771 -18.009  1.00  0.00           O  
ATOM    192  N   PRO    27      48.574  27.211 -14.424  1.00  0.00              
ATOM    193  CA  PRO    27      48.211  28.139 -13.380  1.00  0.00              
ATOM    194  CB  PRO    27      49.106  27.766 -12.205  1.00  0.00              
ATOM    195  C   PRO    27      48.573  29.503 -13.872  1.00  0.00              
ATOM    196  O   PRO    27      49.317  29.576 -14.848  1.00  0.00              
ATOM    197  CD  PRO    27      49.846  26.559 -14.161  1.00  0.00           C  
ATOM    198  CG  PRO    27      50.376  27.223 -12.881  1.00  0.00           C  
ATOM    199  N   PRO    28      48.114  30.572 -13.266  1.00  0.00              
ATOM    200  CA  PRO    28      47.275  30.613 -12.091  1.00  0.00              
ATOM    201  CB  PRO    28      47.294  32.073 -11.630  1.00  0.00              
ATOM    202  C   PRO    28      45.871  30.151 -12.329  1.00  0.00              
ATOM    203  O   PRO    28      45.315  30.429 -13.393  1.00  0.00              
ATOM    204  CD  PRO    28      48.465  31.900 -13.741  1.00  0.00           C  
ATOM    205  CG  PRO    28      47.584  32.861 -12.924  1.00  0.00           C  
ATOM    206  N   SER    29      45.280  29.478 -11.317  1.00  0.00              
ATOM    207  CA  SER    29      43.918  29.027 -11.378  1.00  0.00              
ATOM    208  CB  SER    29      43.734  27.604 -10.820  1.00  0.00              
ATOM    209  C   SER    29      43.126  29.958 -10.531  1.00  0.00              
ATOM    210  O   SER    29      43.669  30.715  -9.731  1.00  0.00              
ATOM    211  OG  SER    29      42.373  27.209 -10.905  1.00  0.00           O  
ATOM    212  N   PHE    30      41.800  29.960 -10.713  1.00  0.00              
ATOM    213  CA  PHE    30      41.009  30.840  -9.907  1.00  0.00              
ATOM    214  CB  PHE    30      39.683  31.254 -10.564  1.00  0.00              
ATOM    215  C   PHE    30      40.708  30.088  -8.666  1.00  0.00              
ATOM    216  O   PHE    30      40.712  28.858  -8.659  1.00  0.00              
ATOM    217  CG  PHE    30      40.066  31.967 -11.813  1.00  0.00           C  
ATOM    218  CD1 PHE    30      40.386  33.305 -11.787  1.00  0.00           C  
ATOM    219  CD2 PHE    30      40.130  31.286 -13.007  1.00  0.00           C  
ATOM    220  CE1 PHE    30      40.749  33.958 -12.941  1.00  0.00           C  
ATOM    221  CE2 PHE    30      40.492  31.936 -14.163  1.00  0.00           C  
ATOM    222  CZ  PHE    30      40.801  33.274 -14.132  1.00  0.00           C  
ATOM    223  N   GLY    31      40.488  30.817  -7.561  1.00  0.00              
ATOM    224  CA  GLY    31      40.176  30.123  -6.350  1.00  0.00              
ATOM    225  C   GLY    31      38.821  29.521  -6.541  1.00  0.00              
ATOM    226  O   GLY    31      37.891  30.202  -6.974  1.00  0.00              
ATOM    227  N   ALA    32      38.672  28.212  -6.245  1.00  0.00              
ATOM    228  CA  ALA    32      37.352  27.646  -6.387  1.00  0.00              
ATOM    229  CB  ALA    32      37.102  27.087  -7.797  1.00  0.00              
ATOM    230  C   ALA    32      37.123  26.507  -5.433  1.00  0.00              
ATOM    231  O   ALA    32      37.476  25.363  -5.720  1.00  0.00              
ATOM    232  N   ALA    33      36.406  26.767  -4.319  1.00  0.00              
ATOM    233  CA  ALA    33      36.225  25.734  -3.319  1.00  0.00              
ATOM    234  CB  ALA    33      36.167  26.262  -1.877  1.00  0.00              
ATOM    235  C   ALA    33      34.968  24.967  -3.538  1.00  0.00              
ATOM    236  O   ALA    33      33.950  25.521  -3.949  1.00  0.00              
ATOM    237  N   CYS    34      35.034  23.651  -3.236  1.00  0.00              
ATOM    238  CA  CYS    34      33.903  22.761  -3.327  1.00  0.00              
ATOM    239  CB  CYS    34      33.960  21.837  -4.554  1.00  0.00              
ATOM    240  C   CYS    34      33.921  21.870  -2.120  1.00  0.00              
ATOM    241  O   CYS    34      34.965  21.657  -1.501  1.00  0.00              
ATOM    242  SG  CYS    34      33.899  22.746  -6.126  1.00  0.00           S  
ATOM    243  N   ASN    35      32.734  21.342  -1.754  1.00  0.00              
ATOM    244  CA  ASN    35      32.605  20.436  -0.647  1.00  0.00              
ATOM    245  CB  ASN    35      31.170  20.318  -0.103  1.00  0.00              
ATOM    246  C   ASN    35      33.051  19.090  -1.113  1.00  0.00              
ATOM    247  O   ASN    35      32.871  18.731  -2.275  1.00  0.00              
ATOM    248  CG  ASN    35      30.862  21.585   0.687  1.00  0.00           C  
ATOM    249  OD1 ASN    35      31.602  21.960   1.595  1.00  0.00           O  
ATOM    250  ND2 ASN    35      29.738  22.267   0.335  1.00  0.00           N  
ATOM    251  N   GLY    36      33.621  18.307  -0.177  1.00  0.00              
ATOM    252  CA  GLY    36      34.178  17.007  -0.423  1.00  0.00              
ATOM    253  C   GLY    36      33.235  16.155  -1.193  1.00  0.00              
ATOM    254  O   GLY    36      32.050  15.999  -0.883  1.00  0.00              
ATOM    255  N   GLU    37      33.861  15.544  -2.211  1.00  0.00              
ATOM    256  CA  GLU    37      33.343  14.753  -3.260  1.00  0.00              
ATOM    257  CB  GLU    37      31.927  14.185  -2.988  1.00  0.00              
ATOM    258  C   GLU    37      33.421  15.703  -4.441  1.00  0.00              
ATOM    259  O   GLU    37      34.289  15.533  -5.293  1.00  0.00              
ATOM    260  CG  GLU    37      31.860  13.189  -1.801  1.00  0.00           C  
ATOM    261  CD  GLU    37      32.364  11.794  -2.187  1.00  0.00           C  
ATOM    262  OE1 GLU    37      32.328  11.478  -3.405  1.00  0.00           O  
ATOM    263  OE2 GLU    37      32.781  11.026  -1.272  1.00  0.00           O  
ATOM    264  N   ASN    38      32.590  16.783  -4.426  1.00  0.00              
ATOM    265  CA  ASN    38      32.292  17.832  -5.389  1.00  0.00              
ATOM    266  CB  ASN    38      33.125  19.133  -5.374  1.00  0.00              
ATOM    267  C   ASN    38      32.040  17.340  -6.789  1.00  0.00              
ATOM    268  O   ASN    38      31.963  16.136  -7.035  1.00  0.00              
ATOM    269  CG  ASN    38      34.472  18.927  -5.998  1.00  0.00           C  
ATOM    270  OD1 ASN    38      35.070  17.876  -5.817  1.00  0.00           O  
ATOM    271  ND2 ASN    38      34.972  19.950  -6.741  1.00  0.00           N  
ATOM    272  N   VAL    39      31.822  18.291  -7.736  1.00  0.00              
ATOM    273  CA  VAL    39      31.437  17.948  -9.086  1.00  0.00              
ATOM    274  CB  VAL    39      30.124  18.564  -9.490  1.00  0.00              
ATOM    275  C   VAL    39      32.421  18.551 -10.048  1.00  0.00              
ATOM    276  O   VAL    39      32.855  19.690  -9.887  1.00  0.00              
ATOM    277  CG1 VAL    39      29.807  18.145 -10.936  1.00  0.00           C  
ATOM    278  CG2 VAL    39      29.042  18.238  -8.449  1.00  0.00           C  
ATOM    279  N   GLN    40      32.759  17.806 -11.119  1.00  0.00              
ATOM    280  CA  GLN    40      33.689  18.280 -12.111  1.00  0.00              
ATOM    281  CB  GLN    40      34.005  17.278 -13.230  1.00  0.00              
ATOM    282  C   GLN    40      33.097  19.455 -12.826  1.00  0.00              
ATOM    283  O   GLN    40      33.802  20.370 -13.248  1.00  0.00              
ATOM    284  CG  GLN    40      34.858  16.083 -12.824  1.00  0.00           C  
ATOM    285  CD  GLN    40      35.080  15.277 -14.095  1.00  0.00           C  
ATOM    286  OE1 GLN    40      35.854  15.670 -14.966  1.00  0.00           O  
ATOM    287  NE2 GLN    40      34.371  14.124 -14.213  1.00  0.00           N  
ATOM    288  N   THR    41      31.769  19.469 -13.002  1.00  0.00              
ATOM    289  CA  THR    41      31.211  20.532 -13.786  1.00  0.00              
ATOM    290  CB  THR    41      29.735  20.423 -14.013  1.00  0.00              
ATOM    291  C   THR    41      31.486  21.859 -13.141  1.00  0.00              
ATOM    292  O   THR    41      31.523  22.876 -13.827  1.00  0.00              
ATOM    293  OG1 THR    41      29.423  19.188 -14.642  1.00  0.00           O  
ATOM    294  CG2 THR    41      29.322  21.588 -14.932  1.00  0.00           C  
ATOM    295  N   ALA    42      31.610  21.884 -11.802  1.00  0.00              
ATOM    296  CA  ALA    42      31.836  23.060 -10.984  1.00  0.00              
ATOM    297  CB  ALA    42      31.675  22.759  -9.483  1.00  0.00              
ATOM    298  C   ALA    42      33.185  23.738 -11.145  1.00  0.00              
ATOM    299  O   ALA    42      33.287  24.947 -10.938  1.00  0.00              
ATOM    300  N   LEU    43      34.265  22.993 -11.459  1.00  0.00              
ATOM    301  CA  LEU    43      35.629  23.488 -11.400  1.00  0.00              
ATOM    302  CB  LEU    43      36.649  22.352 -11.561  1.00  0.00              
ATOM    303  C   LEU    43      35.921  24.503 -12.482  1.00  0.00              
ATOM    304  O   LEU    43      35.202  24.599 -13.478  1.00  0.00              
ATOM    305  CG  LEU    43      36.303  21.168 -10.645  1.00  0.00           C  
ATOM    306  CD1 LEU    43      37.465  20.170 -10.522  1.00  0.00           C  
ATOM    307  CD2 LEU    43      35.722  21.661  -9.312  1.00  0.00           C  
ATOM    308  N   GLU    44      36.992  25.320 -12.272  1.00  0.00              
ATOM    309  CA  GLU    44      37.374  26.327 -13.225  1.00  0.00              
ATOM    310  CB  GLU    44      37.207  27.756 -12.680  1.00  0.00              
ATOM    311  C   GLU    44      38.832  26.169 -13.572  1.00  0.00              
ATOM    312  O   GLU    44      39.698  26.426 -12.731  1.00  0.00              
ATOM    313  CG  GLU    44      35.751  28.130 -12.400  1.00  0.00           C  
ATOM    314  CD  GLU    44      35.736  29.509 -11.756  1.00  0.00           C  
ATOM    315  OE1 GLU    44      36.842  30.061 -11.510  1.00  0.00           O  
ATOM    316  OE2 GLU    44      34.617  30.027 -11.498  1.00  0.00           O  
ATOM    317  N   PRO    45      39.176  25.780 -14.785  1.00  0.00              
ATOM    318  CA  PRO    45      38.253  25.419 -15.843  1.00  0.00              
ATOM    319  CB  PRO    45      39.036  25.550 -17.151  1.00  0.00              
ATOM    320  C   PRO    45      37.775  24.025 -15.586  1.00  0.00              
ATOM    321  O   PRO    45      38.345  23.362 -14.724  1.00  0.00              
ATOM    322  CD  PRO    45      40.490  26.112 -15.305  1.00  0.00           C  
ATOM    323  CG  PRO    45      40.511  25.512 -16.718  1.00  0.00           C  
ATOM    324  N   ARG    46      36.727  23.549 -16.287  1.00  0.00              
ATOM    325  CA  ARG    46      36.323  22.195 -16.039  1.00  0.00              
ATOM    326  CB  ARG    46      34.896  21.867 -16.518  1.00  0.00              
ATOM    327  C   ARG    46      37.342  21.286 -16.658  1.00  0.00              
ATOM    328  O   ARG    46      37.922  21.569 -17.706  1.00  0.00              
ATOM    329  CG  ARG    46      34.619  22.170 -17.988  1.00  0.00           C  
ATOM    330  CD  ARG    46      33.131  22.085 -18.338  1.00  0.00           C  
ATOM    331  NE  ARG    46      32.418  23.135 -17.551  1.00  0.00           N  
ATOM    332  CZ  ARG    46      32.346  24.413 -18.028  1.00  0.00           C  
ATOM    333  NH1 ARG    46      32.955  24.734 -19.207  1.00  0.00           N  
ATOM    334  NH2 ARG    46      31.666  25.370 -17.330  1.00  0.00           N  
ATOM    335  N   PRO    47      37.572  20.195 -15.977  1.00  0.00              
ATOM    336  CA  PRO    47      38.561  19.209 -16.323  1.00  0.00              
ATOM    337  CB  PRO    47      38.481  18.156 -15.218  1.00  0.00              
ATOM    338  C   PRO    47      38.345  18.589 -17.671  1.00  0.00              
ATOM    339  O   PRO    47      37.203  18.458 -18.111  1.00  0.00              
ATOM    340  CD  PRO    47      36.655  19.723 -14.951  1.00  0.00           C  
ATOM    341  CG  PRO    47      37.020  18.245 -14.743  1.00  0.00           C  
ATOM    342  N   VAL    48      39.450  18.210 -18.347  1.00  0.00              
ATOM    343  CA  VAL    48      39.366  17.541 -19.608  1.00  0.00              
ATOM    344  CB  VAL    48      40.449  17.960 -20.559  1.00  0.00              
ATOM    345  C   VAL    48      39.576  16.095 -19.305  1.00  0.00              
ATOM    346  O   VAL    48      40.656  15.691 -18.875  1.00  0.00              
ATOM    347  CG1 VAL    48      40.354  17.103 -21.831  1.00  0.00           C  
ATOM    348  CG2 VAL    48      40.320  19.474 -20.802  1.00  0.00           C  
ATOM    349  N   LEU    49      38.535  15.268 -19.518  1.00  0.00              
ATOM    350  CA  LEU    49      38.698  13.889 -19.188  1.00  0.00              
ATOM    351  CB  LEU    49      37.524  13.305 -18.382  1.00  0.00              
ATOM    352  C   LEU    49      38.710  13.077 -20.438  1.00  0.00              
ATOM    353  O   LEU    49      38.218  11.954 -20.385  1.00  0.00              
ATOM    354  CG  LEU    49      37.223  14.016 -17.052  1.00  0.00           C  
ATOM    355  CD1 LEU    49      36.251  13.196 -16.201  1.00  0.00           C  
ATOM    356  CD2 LEU    49      38.494  14.328 -16.269  1.00  0.00           C  
ATOM    357  N   LEU    50      39.351  13.565 -21.531  1.00  0.00              
ATOM    358  CA  LEU    50      39.453  12.864 -22.799  1.00  0.00              
ATOM    359  CB  LEU    50      39.592  11.335 -22.645  1.00  0.00              
ATOM    360  C   LEU    50      38.238  12.925 -23.666  1.00  0.00              
ATOM    361  O   LEU    50      38.274  12.260 -24.699  1.00  0.00              
ATOM    362  CG  LEU    50      40.900  10.778 -22.086  1.00  0.00           C  
ATOM    363  CD1 LEU    50      40.710   9.328 -21.619  1.00  0.00           C  
ATOM    364  CD2 LEU    50      42.011  10.877 -23.143  1.00  0.00           C  
ATOM    365  N   SER    51      37.191  13.719 -23.345  1.00  0.00              
ATOM    366  CA  SER    51      35.967  13.672 -24.112  1.00  0.00              
ATOM    367  CB  SER    51      34.975  14.778 -23.712  1.00  0.00              
ATOM    368  C   SER    51      36.269  13.844 -25.578  1.00  0.00              
ATOM    369  O   SER    51      35.911  12.999 -26.398  1.00  0.00              
ATOM    370  OG  SER    51      34.573  14.610 -22.361  1.00  0.00           O  
ATOM    371  N   THR    52      36.921  14.947 -25.967  1.00  0.00              
ATOM    372  CA  THR    52      37.236  15.134 -27.357  1.00  0.00              
ATOM    373  CB  THR    52      37.528  16.573 -27.665  1.00  0.00              
ATOM    374  C   THR    52      38.414  14.324 -27.851  1.00  0.00              
ATOM    375  O   THR    52      38.340  13.687 -28.901  1.00  0.00              
ATOM    376  OG1 THR    52      37.790  16.721 -29.050  1.00  0.00           O  
ATOM    377  CG2 THR    52      38.739  17.039 -26.836  1.00  0.00           C  
ATOM    378  N   ASN    53      39.533  14.339 -27.096  1.00  0.00              
ATOM    379  CA  ASN    53      40.820  13.858 -27.543  1.00  0.00              
ATOM    380  CB  ASN    53      41.954  14.301 -26.604  1.00  0.00              
ATOM    381  C   ASN    53      40.981  12.377 -27.679  1.00  0.00              
ATOM    382  O   ASN    53      41.559  11.918 -28.661  1.00  0.00              
ATOM    383  CG  ASN    53      42.051  15.815 -26.669  1.00  0.00           C  
ATOM    384  OD1 ASN    53      42.042  16.405 -27.748  1.00  0.00           O  
ATOM    385  ND2 ASN    53      42.136  16.465 -25.477  1.00  0.00           N  
ATOM    386  N   ARG    54      40.503  11.571 -26.714  1.00  0.00              
ATOM    387  CA  ARG    54      40.910  10.195 -26.784  1.00  0.00              
ATOM    388  CB  ARG    54      40.663   9.396 -25.495  1.00  0.00              
ATOM    389  C   ARG    54      40.253   9.479 -27.909  1.00  0.00              
ATOM    390  O   ARG    54      39.058   9.621 -28.156  1.00  0.00              
ATOM    391  CG  ARG    54      41.303   8.004 -25.523  1.00  0.00           C  
ATOM    392  CD  ARG    54      42.831   8.024 -25.667  1.00  0.00           C  
ATOM    393  NE  ARG    54      43.319   6.638 -25.405  1.00  0.00           N  
ATOM    394  CZ  ARG    54      44.538   6.417 -24.829  1.00  0.00           C  
ATOM    395  NH1 ARG    54      45.313   7.458 -24.405  1.00  0.00           N  
ATOM    396  NH2 ARG    54      44.953   5.133 -24.623  1.00  0.00           N  
ATOM    397  N   GLY    55      41.057   8.664 -28.618  1.00  0.00              
ATOM    398  CA  GLY    55      40.559   7.888 -29.711  1.00  0.00              
ATOM    399  C   GLY    55      40.927   6.469 -29.420  1.00  0.00              
ATOM    400  O   GLY    55      42.039   6.186 -28.982  1.00  0.00              
ATOM    401  N   GLU    56      39.986   5.547 -29.690  1.00  0.00              
ATOM    402  CA  GLU    56      40.099   4.128 -29.499  1.00  0.00              
ATOM    403  CB  GLU    56      38.772   3.439 -29.663  1.00  0.00              
ATOM    404  C   GLU    56      40.932   3.546 -30.590  1.00  0.00              
ATOM    405  O   GLU    56      41.459   4.273 -31.425  1.00  0.00              
ATOM    406  CG  GLU    56      38.006   3.949 -30.876  1.00  0.00           C  
ATOM    407  CD  GLU    56      37.239   5.182 -30.415  1.00  0.00           C  
ATOM    408  OE1 GLU    56      36.480   5.064 -29.416  1.00  0.00           O  
ATOM    409  OE2 GLU    56      37.406   6.259 -31.046  1.00  0.00           O  
ATOM    410  N   GLY    57      41.084   2.200 -30.604  1.00  0.00              
ATOM    411  CA  GLY    57      41.940   1.615 -31.602  1.00  0.00              
ATOM    412  C   GLY    57      41.208   0.767 -32.611  1.00  0.00              
ATOM    413  O   GLY    57      41.206  -0.458 -32.499  1.00  0.00              
ATOM    414  N   SER    58      40.550   1.392 -33.618  1.00  0.00              
ATOM    415  CA  SER    58      39.907   0.639 -34.671  1.00  0.00              
ATOM    416  CB  SER    58      38.696   1.361 -35.291  1.00  0.00              
ATOM    417  C   SER    58      40.836   0.259 -35.787  1.00  0.00              
ATOM    418  O   SER    58      40.909  -0.932 -36.082  1.00  0.00              
ATOM    419  OG  SER    58      38.116   0.556 -36.308  1.00  0.00           O  
ATOM    420  N   PRO    59      41.582   1.130 -36.450  1.00  0.00              
ATOM    421  CA  PRO    59      41.725   2.556 -36.240  1.00  0.00              
ATOM    422  CB  PRO    59      42.826   3.015 -37.199  1.00  0.00              
ATOM    423  C   PRO    59      40.526   3.442 -36.285  1.00  0.00              
ATOM    424  O   PRO    59      39.650   3.246 -37.125  1.00  0.00              
ATOM    425  CD  PRO    59      42.432   0.653 -37.527  1.00  0.00           C  
ATOM    426  CG  PRO    59      42.871   1.920 -38.278  1.00  0.00           C  
ATOM    427  N   THR    60      40.489   4.425 -35.354  1.00  0.00              
ATOM    428  CA  THR    60      39.461   5.422 -35.314  1.00  0.00              
ATOM    429  CB  THR    60      38.781   5.564 -33.976  1.00  0.00              
ATOM    430  C   THR    60      40.105   6.707 -35.707  1.00  0.00              
ATOM    431  O   THR    60      40.930   7.251 -34.974  1.00  0.00              
ATOM    432  OG1 THR    60      37.769   6.557 -34.050  1.00  0.00           O  
ATOM    433  CG2 THR    60      39.804   5.908 -32.881  1.00  0.00           C  
ATOM    434  N   GLY    61      39.739   7.223 -36.899  1.00  0.00              
ATOM    435  CA  GLY    61      40.411   8.388 -37.385  1.00  0.00              
ATOM    436  C   GLY    61      41.829   7.931 -37.457  1.00  0.00              
ATOM    437  O   GLY    61      42.099   6.763 -37.730  1.00  0.00              
ATOM    438  N   ASP    62      42.776   8.847 -37.220  1.00  0.00              
ATOM    439  CA  ASP    62      44.135   8.438 -37.056  1.00  0.00              
ATOM    440  CB  ASP    62      45.100   9.030 -38.096  1.00  0.00              
ATOM    441  C   ASP    62      44.477   9.051 -35.742  1.00  0.00              
ATOM    442  O   ASP    62      44.591  10.270 -35.631  1.00  0.00              
ATOM    443  CG  ASP    62      46.448   8.339 -37.935  1.00  0.00           C  
ATOM    444  OD1 ASP    62      46.462   7.082 -37.844  1.00  0.00           O  
ATOM    445  OD2 ASP    62      47.480   9.060 -37.885  1.00  0.00           O  
ATOM    446  N   ALA    63      44.633   8.220 -34.700  1.00  0.00              
ATOM    447  CA  ALA    63      44.784   8.761 -33.385  1.00  0.00              
ATOM    448  CB  ALA    63      44.575   7.722 -32.269  1.00  0.00              
ATOM    449  C   ALA    63      46.121   9.365 -33.160  1.00  0.00              
ATOM    450  O   ALA    63      47.126   8.987 -33.762  1.00  0.00              
ATOM    451  N   MET    64      46.112  10.371 -32.268  1.00  0.00              
ATOM    452  CA  MET    64      47.286  10.988 -31.745  1.00  0.00              
ATOM    453  CB  MET    64      46.939  12.298 -31.029  1.00  0.00              
ATOM    454  C   MET    64      47.717   9.934 -30.777  1.00  0.00              
ATOM    455  O   MET    64      46.909   9.072 -30.433  1.00  0.00              
ATOM    456  CG  MET    64      46.277  13.264 -32.017  1.00  0.00           C  
ATOM    457  SD  MET    64      45.381  14.667 -31.291  1.00  0.00           S  
ATOM    458  CE  MET    64      44.432  15.005 -32.804  1.00  0.00           C  
ATOM    459  N   ARG    65      48.990   9.935 -30.347  1.00  0.00              
ATOM    460  CA  ARG    65      49.491   8.900 -29.483  1.00  0.00              
ATOM    461  CB  ARG    65      49.035   8.944 -28.010  1.00  0.00              
ATOM    462  C   ARG    65      49.159   7.557 -30.033  1.00  0.00              
ATOM    463  O   ARG    65      48.444   6.778 -29.405  1.00  0.00              
ATOM    464  CG  ARG    65      47.532   8.803 -27.785  1.00  0.00           C  
ATOM    465  CD  ARG    65      47.191   8.131 -26.458  1.00  0.00           C  
ATOM    466  NE  ARG    65      47.355   6.661 -26.661  1.00  0.00           N  
ATOM    467  CZ  ARG    65      48.582   6.077 -26.529  1.00  0.00           C  
ATOM    468  NH1 ARG    65      49.659   6.832 -26.167  1.00  0.00           N  
ATOM    469  NH2 ARG    65      48.728   4.737 -26.746  1.00  0.00           N  
ATOM    470  N   MET    66      49.678   7.245 -31.236  1.00  0.00              
ATOM    471  CA  MET    66      49.365   5.966 -31.790  1.00  0.00              
ATOM    472  CB  MET    66      49.659   5.828 -33.295  1.00  0.00              
ATOM    473  C   MET    66      50.164   4.923 -31.092  1.00  0.00              
ATOM    474  O   MET    66      51.393   4.958 -31.063  1.00  0.00              
ATOM    475  CG  MET    66      48.772   6.701 -34.184  1.00  0.00           C  
ATOM    476  SD  MET    66      49.064   6.476 -35.962  1.00  0.00           S  
ATOM    477  CE  MET    66      50.815   6.946 -35.864  1.00  0.00           C  
ATOM    478  N   SER    67      49.441   3.967 -30.489  1.00  0.00              
ATOM    479  CA  SER    67      50.025   2.788 -29.939  1.00  0.00              
ATOM    480  CB  SER    67      49.140   2.099 -28.884  1.00  0.00              
ATOM    481  C   SER    67      50.028   1.930 -31.158  1.00  0.00              
ATOM    482  O   SER    67      50.331   2.425 -32.242  1.00  0.00              
ATOM    483  OG  SER    67      49.779   0.933 -28.385  1.00  0.00           O  
ATOM    484  N   LYS    68      49.729   0.624 -31.040  1.00  0.00              
ATOM    485  CA  LYS    68      49.636  -0.118 -32.263  1.00  0.00              
ATOM    486  CB  LYS    68      49.260  -1.598 -32.052  1.00  0.00              
ATOM    487  C   LYS    68      48.526   0.530 -33.033  1.00  0.00              
ATOM    488  O   LYS    68      48.620   0.815 -34.226  1.00  0.00              
ATOM    489  CG  LYS    68      49.166  -2.391 -33.360  1.00  0.00           C  
ATOM    490  CD  LYS    68      49.151  -3.912 -33.173  1.00  0.00           C  
ATOM    491  CE  LYS    68      49.054  -4.685 -34.492  1.00  0.00           C  
ATOM    492  NZ  LYS    68      49.211  -6.136 -34.247  1.00  0.00           N  
ATOM    493  N   VAL    69      47.452   0.789 -32.284  1.00  0.00              
ATOM    494  CA  VAL    69      46.226   1.466 -32.564  1.00  0.00              
ATOM    495  CB  VAL    69      45.223   0.629 -33.310  1.00  0.00              
ATOM    496  C   VAL    69      45.821   1.661 -31.141  1.00  0.00              
ATOM    497  O   VAL    69      46.695   1.476 -30.294  1.00  0.00              
ATOM    498  CG1 VAL    69      45.709   0.500 -34.764  1.00  0.00           C  
ATOM    499  CG2 VAL    69      45.103  -0.744 -32.627  1.00  0.00           C  
ATOM    500  N   VAL    70      44.588   2.063 -30.743  1.00  0.00              
ATOM    501  CA  VAL    70      44.639   1.933 -29.338  1.00  0.00              
ATOM    502  CB  VAL    70      43.691   2.745 -28.524  1.00  0.00              
ATOM    503  C   VAL    70      44.406   0.481 -29.189  1.00  0.00              
ATOM    504  O   VAL    70      44.045  -0.154 -30.176  1.00  0.00              
ATOM    505  CG1 VAL    70      43.999   2.449 -27.039  1.00  0.00           C  
ATOM    506  CG2 VAL    70      43.929   4.215 -28.892  1.00  0.00           C  
ATOM    507  N   GLY    71      44.698  -0.097 -28.017  1.00  0.00              
ATOM    508  CA  GLY    71      44.593  -1.516 -27.911  1.00  0.00              
ATOM    509  C   GLY    71      43.200  -1.870 -28.271  1.00  0.00              
ATOM    510  O   GLY    71      42.260  -1.698 -27.500  1.00  0.00              
ATOM    511  N   SER    72      43.055  -2.454 -29.479  1.00  0.00              
ATOM    512  CA  SER    72      41.780  -2.835 -30.009  1.00  0.00              
ATOM    513  CB  SER    72      41.861  -3.322 -31.465  1.00  0.00              
ATOM    514  C   SER    72      41.368  -3.981 -29.166  1.00  0.00              
ATOM    515  O   SER    72      40.209  -4.372 -29.080  1.00  0.00              
ATOM    516  OG  SER    72      42.663  -4.492 -31.541  1.00  0.00           O  
ATOM    517  N   ARG    73      42.371  -4.500 -28.465  1.00  0.00              
ATOM    518  CA  ARG    73      42.323  -5.593 -27.585  1.00  0.00              
ATOM    519  CB  ARG    73      43.713  -5.910 -27.010  1.00  0.00              
ATOM    520  C   ARG    73      41.364  -5.351 -26.452  1.00  0.00              
ATOM    521  O   ARG    73      40.827  -6.312 -25.909  1.00  0.00              
ATOM    522  CG  ARG    73      44.394  -4.720 -26.333  1.00  0.00           C  
ATOM    523  CD  ARG    73      45.861  -4.998 -26.007  1.00  0.00           C  
ATOM    524  NE  ARG    73      46.393  -5.820 -27.131  1.00  0.00           N  
ATOM    525  CZ  ARG    73      47.655  -5.631 -27.616  1.00  0.00           C  
ATOM    526  NH1 ARG    73      48.451  -4.644 -27.111  1.00  0.00           N  
ATOM    527  NH2 ARG    73      48.116  -6.437 -28.617  1.00  0.00           N  
ATOM    528  N   LEU    74      41.128  -4.087 -26.045  1.00  0.00              
ATOM    529  CA  LEU    74      40.229  -3.808 -24.951  1.00  0.00              
ATOM    530  CB  LEU    74      40.106  -2.314 -24.589  1.00  0.00              
ATOM    531  C   LEU    74      38.863  -4.302 -25.301  1.00  0.00              
ATOM    532  O   LEU    74      38.043  -4.540 -24.417  1.00  0.00              
ATOM    533  CG  LEU    74      41.285  -1.748 -23.771  1.00  0.00           C  
ATOM    534  CD1 LEU    74      41.267  -2.267 -22.324  1.00  0.00           C  
ATOM    535  CD2 LEU    74      42.629  -1.998 -24.467  1.00  0.00           C  
ATOM    536  N   GLY    75      38.566  -4.441 -26.604  1.00  0.00              
ATOM    537  CA  GLY    75      37.242  -4.820 -27.013  1.00  0.00              
ATOM    538  C   GLY    75      36.801  -6.071 -26.319  1.00  0.00              
ATOM    539  O   GLY    75      37.509  -7.077 -26.277  1.00  0.00              
ATOM    540  N   GLY    76      35.581  -6.012 -25.747  1.00  0.00              
ATOM    541  CA  GLY    76      34.952  -7.147 -25.138  1.00  0.00              
ATOM    542  C   GLY    76      35.329  -7.266 -23.695  1.00  0.00              
ATOM    543  O   GLY    76      34.808  -8.132 -22.996  1.00  0.00              
ATOM    544  N   LYS    77      36.235  -6.408 -23.194  1.00  0.00              
ATOM    545  CA  LYS    77      36.612  -6.544 -21.818  1.00  0.00              
ATOM    546  CB  LYS    77      38.016  -6.011 -21.499  1.00  0.00              
ATOM    547  C   LYS    77      35.613  -5.855 -20.941  1.00  0.00              
ATOM    548  O   LYS    77      34.902  -4.947 -21.368  1.00  0.00              
ATOM    549  CG  LYS    77      39.103  -6.876 -22.133  1.00  0.00           C  
ATOM    550  CD  LYS    77      40.519  -6.384 -21.866  1.00  0.00           C  
ATOM    551  CE  LYS    77      41.588  -7.387 -22.298  1.00  0.00           C  
ATOM    552  NZ  LYS    77      42.882  -7.037 -21.676  1.00  0.00           N  
ATOM    553  N   VAL    78      35.523  -6.312 -19.675  1.00  0.00              
ATOM    554  CA  VAL    78      34.602  -5.769 -18.714  1.00  0.00              
ATOM    555  CB  VAL    78      33.790  -6.832 -18.041  1.00  0.00              
ATOM    556  C   VAL    78      35.419  -5.114 -17.643  1.00  0.00              
ATOM    557  O   VAL    78      36.313  -5.734 -17.069  1.00  0.00              
ATOM    558  CG1 VAL    78      32.857  -6.165 -17.020  1.00  0.00           C  
ATOM    559  CG2 VAL    78      33.067  -7.654 -19.119  1.00  0.00           C  
ATOM    560  N   ALA    79      35.123  -3.838 -17.322  1.00  0.00              
ATOM    561  CA  ALA    79      35.945  -3.188 -16.345  1.00  0.00              
ATOM    562  CB  ALA    79      36.844  -2.090 -16.942  1.00  0.00              
ATOM    563  C   ALA    79      35.093  -2.534 -15.301  1.00  0.00              
ATOM    564  O   ALA    79      34.033  -1.978 -15.585  1.00  0.00              
ATOM    565  N   LEU    80      35.559  -2.606 -14.039  1.00  0.00              
ATOM    566  CA  LEU    80      34.899  -1.946 -12.955  1.00  0.00              
ATOM    567  CB  LEU    80      34.749  -2.784 -11.678  1.00  0.00              
ATOM    568  C   LEU    80      35.797  -0.825 -12.546  1.00  0.00              
ATOM    569  O   LEU    80      36.990  -1.031 -12.327  1.00  0.00              
ATOM    570  CG  LEU    80      34.035  -1.987 -10.569  1.00  0.00           C  
ATOM    571  CD1 LEU    80      32.525  -1.886 -10.828  1.00  0.00           C  
ATOM    572  CD2 LEU    80      34.401  -2.468  -9.162  1.00  0.00           C  
ATOM    573  N   VAL    81      35.253   0.403 -12.448  1.00  0.00              
ATOM    574  CA  VAL    81      36.077   1.487 -12.002  1.00  0.00              
ATOM    575  CB  VAL    81      36.252   2.568 -13.034  1.00  0.00              
ATOM    576  C   VAL    81      35.383   2.114 -10.832  1.00  0.00              
ATOM    577  O   VAL    81      34.233   2.536 -10.940  1.00  0.00              
ATOM    578  CG1 VAL    81      37.042   3.730 -12.413  1.00  0.00           C  
ATOM    579  CG2 VAL    81      36.922   1.965 -14.280  1.00  0.00           C  
ATOM    580  N   THR    82      36.064   2.187  -9.669  1.00  0.00              
ATOM    581  CA  THR    82      35.470   2.798  -8.514  1.00  0.00              
ATOM    582  CB  THR    82      35.974   2.244  -7.213  1.00  0.00              
ATOM    583  C   THR    82      35.826   4.253  -8.550  1.00  0.00              
ATOM    584  O   THR    82      36.898   4.632  -9.019  1.00  0.00              
ATOM    585  OG1 THR    82      37.369   2.477  -7.089  1.00  0.00           O  
ATOM    586  CG2 THR    82      35.680   0.733  -7.174  1.00  0.00           C  
ATOM    587  N   GLY    83      34.922   5.119  -8.058  1.00  0.00              
ATOM    588  CA  GLY    83      35.185   6.533  -8.051  1.00  0.00              
ATOM    589  C   GLY    83      35.200   7.038  -9.469  1.00  0.00              
ATOM    590  O   GLY    83      35.953   7.947  -9.811  1.00  0.00              
ATOM    591  N   ALA    84      34.378   6.411 -10.327  1.00  0.00              
ATOM    592  CA  ALA    84      34.184   6.630 -11.743  1.00  0.00              
ATOM    593  CB  ALA    84      33.378   5.499 -12.404  1.00  0.00              
ATOM    594  C   ALA    84      33.499   7.916 -12.115  1.00  0.00              
ATOM    595  O   ALA    84      33.622   8.371 -13.251  1.00  0.00              
ATOM    596  N   SER    85      32.673   8.484 -11.224  1.00  0.00              
ATOM    597  CA  SER    85      31.845   9.603 -11.607  1.00  0.00              
ATOM    598  CB  SER    85      30.898  10.050 -10.483  1.00  0.00              
ATOM    599  C   SER    85      32.639  10.810 -12.011  1.00  0.00              
ATOM    600  O   SER    85      32.185  11.600 -12.840  1.00  0.00              
ATOM    601  OG  SER    85      31.649  10.543  -9.384  1.00  0.00           O  
ATOM    602  N   LYS    86      33.844  10.998 -11.446  1.00  0.00              
ATOM    603  CA  LYS    86      34.523  12.231 -11.708  1.00  0.00              
ATOM    604  CB  LYS    86      34.292  13.217 -10.552  1.00  0.00              
ATOM    605  C   LYS    86      35.991  11.977 -11.840  1.00  0.00              
ATOM    606  O   LYS    86      36.475  10.866 -11.634  1.00  0.00              
ATOM    607  CG  LYS    86      34.307  12.505  -9.192  1.00  0.00           C  
ATOM    608  CD  LYS    86      34.169  13.425  -7.976  1.00  0.00           C  
ATOM    609  CE  LYS    86      33.772  12.688  -6.690  1.00  0.00           C  
ATOM    610  NZ  LYS    86      34.934  11.975  -6.112  1.00  0.00           N  
ATOM    611  N   GLY    87      36.717  13.018 -12.290  1.00  0.00              
ATOM    612  CA  GLY    87      38.147  13.036 -12.294  1.00  0.00              
ATOM    613  C   GLY    87      38.737  11.911 -13.077  1.00  0.00              
ATOM    614  O   GLY    87      38.305  11.580 -14.181  1.00  0.00              
ATOM    615  N   ILE    88      39.773  11.298 -12.468  1.00  0.00              
ATOM    616  CA  ILE    88      40.570  10.272 -13.063  1.00  0.00              
ATOM    617  CB  ILE    88      41.648   9.772 -12.146  1.00  0.00              
ATOM    618  C   ILE    88      39.708   9.097 -13.378  1.00  0.00              
ATOM    619  O   ILE    88      39.805   8.517 -14.458  1.00  0.00              
ATOM    620  CG2 ILE    88      42.312   8.560 -12.822  1.00  0.00           C  
ATOM    621  CG1 ILE    88      42.635  10.896 -11.788  1.00  0.00           C  
ATOM    622  CD1 ILE    88      43.383  11.456 -12.994  1.00  0.00           C  
ATOM    623  N   GLY    89      38.827   8.719 -12.441  1.00  0.00              
ATOM    624  CA  GLY    89      38.015   7.562 -12.667  1.00  0.00              
ATOM    625  C   GLY    89      37.184   7.784 -13.892  1.00  0.00              
ATOM    626  O   GLY    89      36.993   6.874 -14.697  1.00  0.00              
ATOM    627  N   ARG    90      36.645   9.004 -14.060  1.00  0.00              
ATOM    628  CA  ARG    90      35.801   9.272 -15.195  1.00  0.00              
ATOM    629  CB  ARG    90      35.123  10.650 -15.155  1.00  0.00              
ATOM    630  C   ARG    90      36.588   9.202 -16.470  1.00  0.00              
ATOM    631  O   ARG    90      36.096   8.720 -17.491  1.00  0.00              
ATOM    632  CG  ARG    90      34.240  10.876 -16.383  1.00  0.00           C  
ATOM    633  CD  ARG    90      33.129  11.905 -16.180  1.00  0.00           C  
ATOM    634  NE  ARG    90      33.497  13.148 -16.911  1.00  0.00           N  
ATOM    635  CZ  ARG    90      32.514  13.934 -17.436  1.00  0.00           C  
ATOM    636  NH1 ARG    90      31.217  13.516 -17.356  1.00  0.00           N  
ATOM    637  NH2 ARG    90      32.832  15.122 -18.034  1.00  0.00           N  
ATOM    638  N   GLY    91      37.834   9.710 -16.463  1.00  0.00              
ATOM    639  CA  GLY    91      38.619   9.697 -17.663  1.00  0.00              
ATOM    640  C   GLY    91      38.876   8.278 -18.055  1.00  0.00              
ATOM    641  O   GLY    91      38.822   7.925 -19.234  1.00  0.00              
ATOM    642  N   ILE    92      39.184   7.426 -17.061  1.00  0.00              
ATOM    643  CA  ILE    92      39.462   6.054 -17.354  1.00  0.00              
ATOM    644  CB  ILE    92      40.093   5.288 -16.213  1.00  0.00              
ATOM    645  C   ILE    92      38.245   5.374 -17.895  1.00  0.00              
ATOM    646  O   ILE    92      38.342   4.600 -18.845  1.00  0.00              
ATOM    647  CG2 ILE    92      41.562   5.700 -16.091  1.00  0.00           C  
ATOM    648  CG1 ILE    92      39.300   5.421 -14.912  1.00  0.00           C  
ATOM    649  CD1 ILE    92      39.930   4.651 -13.754  1.00  0.00           C  
ATOM    650  N   ALA    93      37.055   5.655 -17.337  1.00  0.00              
ATOM    651  CA  ALA    93      35.873   4.993 -17.813  1.00  0.00              
ATOM    652  CB  ALA    93      34.610   5.403 -17.036  1.00  0.00              
ATOM    653  C   ALA    93      35.641   5.331 -19.263  1.00  0.00              
ATOM    654  O   ALA    93      35.315   4.461 -20.068  1.00  0.00              
ATOM    655  N   VAL    94      35.803   6.612 -19.646  1.00  0.00              
ATOM    656  CA  VAL    94      35.529   7.005 -21.000  1.00  0.00              
ATOM    657  CB  VAL    94      35.552   8.502 -21.186  1.00  0.00              
ATOM    658  C   VAL    94      36.523   6.366 -21.933  1.00  0.00              
ATOM    659  O   VAL    94      36.184   5.912 -23.027  1.00  0.00              
ATOM    660  CG1 VAL    94      37.000   9.012 -21.249  1.00  0.00           C  
ATOM    661  CG2 VAL    94      34.691   8.856 -22.406  1.00  0.00           C  
ATOM    662  N   MET    95      37.801   6.319 -21.524  1.00  0.00              
ATOM    663  CA  MET    95      38.813   5.789 -22.386  1.00  0.00              
ATOM    664  CB  MET    95      40.222   5.994 -21.842  1.00  0.00              
ATOM    665  C   MET    95      38.603   4.326 -22.607  1.00  0.00              
ATOM    666  O   MET    95      38.757   3.833 -23.726  1.00  0.00              
ATOM    667  CG  MET    95      41.330   5.721 -22.850  1.00  0.00           C  
ATOM    668  SD  MET    95      42.976   6.130 -22.212  1.00  0.00           S  
ATOM    669  CE  MET    95      43.008   7.861 -22.751  1.00  0.00           C  
ATOM    670  N   PHE    96      38.239   3.596 -21.535  1.00  0.00              
ATOM    671  CA  PHE    96      38.016   2.184 -21.645  1.00  0.00              
ATOM    672  CB  PHE    96      37.684   1.512 -20.297  1.00  0.00              
ATOM    673  C   PHE    96      36.882   1.962 -22.600  1.00  0.00              
ATOM    674  O   PHE    96      36.964   1.099 -23.474  1.00  0.00              
ATOM    675  CG  PHE    96      38.963   1.245 -19.568  1.00  0.00           C  
ATOM    676  CD1 PHE    96      39.751   2.263 -19.087  1.00  0.00           C  
ATOM    677  CD2 PHE    96      39.368  -0.050 -19.339  1.00  0.00           C  
ATOM    678  CE1 PHE    96      40.921   2.000 -18.413  1.00  0.00           C  
ATOM    679  CE2 PHE    96      40.536  -0.319 -18.664  1.00  0.00           C  
ATOM    680  CZ  PHE    96      41.320   0.706 -18.199  1.00  0.00           C  
ATOM    681  N   ALA    97      35.804   2.764 -22.483  1.00  0.00              
ATOM    682  CA  ALA    97      34.650   2.616 -23.328  1.00  0.00              
ATOM    683  CB  ALA    97      33.578   3.685 -23.058  1.00  0.00              
ATOM    684  C   ALA    97      35.083   2.810 -24.752  1.00  0.00              
ATOM    685  O   ALA    97      34.699   2.058 -25.645  1.00  0.00              
ATOM    686  N   LYS    98      35.935   3.817 -25.004  1.00  0.00              
ATOM    687  CA  LYS    98      36.368   4.084 -26.344  1.00  0.00              
ATOM    688  CB  LYS    98      37.429   5.196 -26.435  1.00  0.00              
ATOM    689  C   LYS    98      37.066   2.848 -26.834  1.00  0.00              
ATOM    690  O   LYS    98      36.931   2.441 -27.983  1.00  0.00              
ATOM    691  CG  LYS    98      36.980   6.564 -25.924  1.00  0.00           C  
ATOM    692  CD  LYS    98      35.856   7.207 -26.731  1.00  0.00           C  
ATOM    693  CE  LYS    98      35.311   8.481 -26.084  1.00  0.00           C  
ATOM    694  NZ  LYS    98      36.412   9.442 -25.852  1.00  0.00           N  
ATOM    695  N   GLN    99      37.826   2.204 -25.941  1.00  0.00              
ATOM    696  CA  GLN    99      38.619   1.045 -26.230  1.00  0.00              
ATOM    697  CB  GLN    99      39.538   0.642 -25.072  1.00  0.00              
ATOM    698  C   GLN    99      37.754  -0.108 -26.609  1.00  0.00              
ATOM    699  O   GLN    99      38.251  -1.072 -27.193  1.00  0.00              
ATOM    700  CG  GLN    99      40.670   1.652 -24.949  1.00  0.00           C  
ATOM    701  CD  GLN    99      41.223   1.770 -26.361  1.00  0.00           C  
ATOM    702  OE1 GLN    99      41.673   0.787 -26.949  1.00  0.00           O  
ATOM    703  NE2 GLN    99      41.181   3.006 -26.929  1.00  0.00           N  
ATOM    704  N   GLY   100      36.458  -0.065 -26.231  1.00  0.00              
ATOM    705  CA  GLY   100      35.556  -1.128 -26.570  1.00  0.00              
ATOM    706  C   GLY   100      35.257  -1.938 -25.351  1.00  0.00              
ATOM    707  O   GLY   100      34.700  -3.027 -25.461  1.00  0.00              
ATOM    708  N   ALA   101      35.658  -1.451 -24.161  1.00  0.00              
ATOM    709  CA  ALA   101      35.361  -2.154 -22.945  1.00  0.00              
ATOM    710  CB  ALA   101      36.361  -1.874 -21.811  1.00  0.00              
ATOM    711  C   ALA   101      34.015  -1.740 -22.440  1.00  0.00              
ATOM    712  O   ALA   101      33.575  -0.616 -22.668  1.00  0.00              
ATOM    713  N   LYS   102      33.323  -2.661 -21.737  1.00  0.00              
ATOM    714  CA  LYS   102      32.069  -2.340 -21.119  1.00  0.00              
ATOM    715  CB  LYS   102      31.089  -3.514 -21.101  1.00  0.00              
ATOM    716  C   LYS   102      32.408  -1.928 -19.721  1.00  0.00              
ATOM    717  O   LYS   102      33.251  -2.555 -19.079  1.00  0.00              
ATOM    718  CG  LYS   102      30.631  -3.886 -22.511  1.00  0.00           C  
ATOM    719  CD  LYS   102      29.907  -5.227 -22.617  1.00  0.00           C  
ATOM    720  CE  LYS   102      29.491  -5.552 -24.054  1.00  0.00           C  
ATOM    721  NZ  LYS   102      28.923  -6.916 -24.126  1.00  0.00           N  
ATOM    722  N   VAL   103      31.759  -0.862 -19.203  1.00  0.00              
ATOM    723  CA  VAL   103      32.230  -0.351 -17.947  1.00  0.00              
ATOM    724  CB  VAL   103      32.769   1.048 -18.056  1.00  0.00              
ATOM    725  C   VAL   103      31.163  -0.295 -16.898  1.00  0.00              
ATOM    726  O   VAL   103      30.020   0.086 -17.153  1.00  0.00              
ATOM    727  CG1 VAL   103      33.172   1.528 -16.651  1.00  0.00           C  
ATOM    728  CG2 VAL   103      33.917   1.064 -19.080  1.00  0.00           C  
ATOM    729  N   ILE   104      31.565  -0.659 -15.659  1.00  0.00              
ATOM    730  CA  ILE   104      30.741  -0.572 -14.486  1.00  0.00              
ATOM    731  CB  ILE   104      30.829  -1.754 -13.565  1.00  0.00              
ATOM    732  C   ILE   104      31.342   0.544 -13.686  1.00  0.00              
ATOM    733  O   ILE   104      32.513   0.482 -13.315  1.00  0.00              
ATOM    734  CG2 ILE   104      29.938  -1.451 -12.352  1.00  0.00           C  
ATOM    735  CG1 ILE   104      30.421  -3.049 -14.257  1.00  0.00           C  
ATOM    736  CD1 ILE   104      31.359  -3.490 -15.369  1.00  0.00           C  
ATOM    737  N   ILE   105      30.551   1.591 -13.386  1.00  0.00              
ATOM    738  CA  ILE   105      31.052   2.732 -12.670  1.00  0.00              
ATOM    739  CB  ILE   105      30.721   4.028 -13.363  1.00  0.00              
ATOM    740  C   ILE   105      30.433   2.760 -11.305  1.00  0.00              
ATOM    741  O   ILE   105      29.241   2.502 -11.147  1.00  0.00              
ATOM    742  CG2 ILE   105      31.477   4.065 -14.699  1.00  0.00           C  
ATOM    743  CG1 ILE   105      29.198   4.194 -13.514  1.00  0.00           C  
ATOM    744  CD1 ILE   105      28.785   5.551 -14.084  1.00  0.00           C  
ATOM    745  N   ASN   106      31.253   3.054 -10.272  1.00  0.00              
ATOM    746  CA  ASN   106      30.784   3.082  -8.916  1.00  0.00              
ATOM    747  CB  ASN   106      31.518   2.073  -8.014  1.00  0.00              
ATOM    748  C   ASN   106      31.043   4.441  -8.354  1.00  0.00              
ATOM    749  O   ASN   106      32.072   5.060  -8.623  1.00  0.00              
ATOM    750  CG  ASN   106      30.966   2.166  -6.598  1.00  0.00           C  
ATOM    751  OD1 ASN   106      29.779   1.959  -6.355  1.00  0.00           O  
ATOM    752  ND2 ASN   106      31.860   2.488  -5.626  1.00  0.00           N  
ATOM    753  N   TYR   107      30.066   4.973  -7.599  1.00  0.00              
ATOM    754  CA  TYR   107      30.282   6.226  -6.949  1.00  0.00              
ATOM    755  CB  TYR   107      30.123   7.449  -7.862  1.00  0.00              
ATOM    756  C   TYR   107      29.367   6.325  -5.790  1.00  0.00              
ATOM    757  O   TYR   107      28.484   5.494  -5.595  1.00  0.00              
ATOM    758  CG  TYR   107      28.806   7.416  -8.548  1.00  0.00           C  
ATOM    759  CD1 TYR   107      27.672   7.846  -7.914  1.00  0.00           C  
ATOM    760  CD2 TYR   107      28.706   6.959  -9.838  1.00  0.00           C  
ATOM    761  CE1 TYR   107      26.450   7.840  -8.545  1.00  0.00           C  
ATOM    762  CE2 TYR   107      27.491   6.945 -10.477  1.00  0.00           C  
ATOM    763  CZ  TYR   107      26.362   7.390  -9.838  1.00  0.00           C  
ATOM    764  OH  TYR   107      25.126   7.375 -10.518  1.00  0.00           O  
ATOM    765  N   ARG   108      29.576   7.356  -4.963  1.00  0.00              
ATOM    766  CA  ARG   108      28.752   7.449  -3.808  1.00  0.00              
ATOM    767  CB  ARG   108      29.602   7.746  -2.572  1.00  0.00              
ATOM    768  C   ARG   108      27.807   8.570  -4.023  1.00  0.00              
ATOM    769  O   ARG   108      28.059   9.679  -3.569  1.00  0.00              
ATOM    770  CG  ARG   108      28.841   8.235  -1.347  1.00  0.00           C  
ATOM    771  CD  ARG   108      29.796   8.378  -0.173  1.00  0.00           C  
ATOM    772  NE  ARG   108      31.148   8.191  -0.763  1.00  0.00           N  
ATOM    773  CZ  ARG   108      32.261   8.601  -0.097  1.00  0.00           C  
ATOM    774  NH1 ARG   108      32.138   9.235   1.105  1.00  0.00           N  
ATOM    775  NH2 ARG   108      33.489   8.377  -0.645  1.00  0.00           N  
ATOM    776  N   SER   109      26.702   8.312  -4.747  1.00  0.00              
ATOM    777  CA  SER   109      25.667   9.290  -4.873  1.00  0.00              
ATOM    778  CB  SER   109      25.349  10.071  -3.584  1.00  0.00              
ATOM    779  C   SER   109      25.980  10.318  -5.883  1.00  0.00              
ATOM    780  O   SER   109      26.495  10.095  -6.980  1.00  0.00              
ATOM    781  OG  SER   109      24.784   9.218  -2.603  1.00  0.00           O  
ATOM    782  N   ASP   110      25.585  11.528  -5.492  1.00  0.00              
ATOM    783  CA  ASP   110      25.779  12.625  -6.347  1.00  0.00              
ATOM    784  CB  ASP   110      25.161  13.922  -5.799  1.00  0.00              
ATOM    785  C   ASP   110      27.244  12.774  -6.465  1.00  0.00              
ATOM    786  O   ASP   110      28.014  12.308  -5.637  1.00  0.00              
ATOM    787  CG  ASP   110      23.649  13.724  -5.791  1.00  0.00           C  
ATOM    788  OD1 ASP   110      23.198  12.616  -6.188  1.00  0.00           O  
ATOM    789  OD2 ASP   110      22.926  14.675  -5.393  1.00  0.00           O  
ATOM    790  N   PRO   111      27.668  13.383  -7.498  1.00  0.00              
ATOM    791  CA  PRO   111      26.793  13.888  -8.497  1.00  0.00              
ATOM    792  CB  PRO   111      27.623  14.836  -9.348  1.00  0.00              
ATOM    793  C   PRO   111      26.443  12.677  -9.213  1.00  0.00              
ATOM    794  O   PRO   111      27.400  12.019  -9.593  1.00  0.00              
ATOM    795  CD  PRO   111      28.956  14.035  -7.484  1.00  0.00           C  
ATOM    796  CG  PRO   111      28.783  15.230  -8.419  1.00  0.00           C  
ATOM    797  N   ALA   112      25.148  12.447  -9.488  1.00  0.00              
ATOM    798  CA  ALA   112      24.673  11.209 -10.027  1.00  0.00              
ATOM    799  CB  ALA   112      23.207  11.270 -10.486  1.00  0.00              
ATOM    800  C   ALA   112      25.496  10.819 -11.193  1.00  0.00              
ATOM    801  O   ALA   112      25.216  11.189 -12.334  1.00  0.00              
ATOM    802  N   GLY   113      26.526  10.009 -10.888  1.00  0.00              
ATOM    803  CA  GLY   113      27.452   9.543 -11.851  1.00  0.00              
ATOM    804  C   GLY   113      28.010  10.718 -12.650  1.00  0.00              
ATOM    805  O   GLY   113      28.541  10.449 -13.725  1.00  0.00              
ATOM    806  N   ALA   114      28.022  11.992 -12.124  1.00  0.00              
ATOM    807  CA  ALA   114      28.285  13.205 -12.888  1.00  0.00              
ATOM    808  CB  ALA   114      29.777  13.499 -13.108  1.00  0.00              
ATOM    809  C   ALA   114      27.655  12.904 -14.206  1.00  0.00              
ATOM    810  O   ALA   114      28.333  12.532 -15.170  1.00  0.00              
ATOM    811  N   ASP   115      26.312  13.018 -14.208  1.00  0.00              
ATOM    812  CA  ASP   115      25.438  12.687 -15.302  1.00  0.00              
ATOM    813  CB  ASP   115      25.322  13.817 -16.322  1.00  0.00              
ATOM    814  C   ASP   115      25.954  11.490 -15.983  1.00  0.00              
ATOM    815  O   ASP   115      26.352  11.533 -17.147  1.00  0.00              
ATOM    816  CG  ASP   115      24.591  14.931 -15.609  1.00  0.00           C  
ATOM    817  OD1 ASP   115      23.745  14.612 -14.736  1.00  0.00           O  
ATOM    818  OD2 ASP   115      24.875  16.117 -15.915  1.00  0.00           O  
ATOM    819  N   ALA   116      25.830  10.386 -15.240  1.00  0.00              
ATOM    820  CA  ALA   116      26.335   9.084 -15.506  1.00  0.00              
ATOM    821  CB  ALA   116      25.234   8.061 -15.824  1.00  0.00              
ATOM    822  C   ALA   116      27.321   9.044 -16.579  1.00  0.00              
ATOM    823  O   ALA   116      27.006   8.663 -17.702  1.00  0.00              
ATOM    824  N   ALA   117      28.580   9.236 -16.136  1.00  0.00              
ATOM    825  CA  ALA   117      29.786   9.482 -16.878  1.00  0.00              
ATOM    826  CB  ALA   117      30.732   8.270 -16.886  1.00  0.00              
ATOM    827  C   ALA   117      29.412   9.775 -18.246  1.00  0.00              
ATOM    828  O   ALA   117      29.923   9.197 -19.203  1.00  0.00              
ATOM    829  N   VAL   118      28.606  10.838 -18.291  1.00  0.00              
ATOM    830  CA  VAL   118      27.864  11.260 -19.410  1.00  0.00              
ATOM    831  CB  VAL   118      28.706  11.980 -20.410  1.00  0.00              
ATOM    832  C   VAL   118      27.157  10.071 -19.990  1.00  0.00              
ATOM    833  O   VAL   118      27.704   9.008 -20.286  1.00  0.00              
ATOM    834  CG1 VAL   118      27.829  12.412 -21.590  1.00  0.00           C  
ATOM    835  CG2 VAL   118      29.385  13.143 -19.670  1.00  0.00           C  
ATOM    836  N   LYS   119      25.832  10.188 -20.124  1.00  0.00              
ATOM    837  CA  LYS   119      25.144   9.123 -20.784  1.00  0.00              
ATOM    838  CB  LYS   119      23.637   9.358 -20.931  1.00  0.00              
ATOM    839  C   LYS   119      25.730   9.166 -22.138  1.00  0.00              
ATOM    840  O   LYS   119      25.891   8.172 -22.845  1.00  0.00              
ATOM    841  CG  LYS   119      22.961   8.201 -21.665  1.00  0.00           C  
ATOM    842  CD  LYS   119      21.437   8.279 -21.715  1.00  0.00           C  
ATOM    843  CE  LYS   119      20.820   7.135 -22.520  1.00  0.00           C  
ATOM    844  NZ  LYS   119      19.349   7.257 -22.533  1.00  0.00           N  
ATOM    845  N   GLU   120      26.085  10.392 -22.522  1.00  0.00              
ATOM    846  CA  GLU   120      26.782  10.497 -23.734  1.00  0.00              
ATOM    847  CB  GLU   120      26.727  11.927 -24.323  1.00  0.00              
ATOM    848  C   GLU   120      28.220  10.185 -23.461  1.00  0.00              
ATOM    849  O   GLU   120      29.099  10.929 -23.886  1.00  0.00              
ATOM    850  CG  GLU   120      25.321  12.444 -24.675  1.00  0.00           C  
ATOM    851  CD  GLU   120      24.740  13.248 -23.508  1.00  0.00           C  
ATOM    852  OE1 GLU   120      25.361  13.263 -22.414  1.00  0.00           O  
ATOM    853  OE2 GLU   120      23.664  13.874 -23.705  1.00  0.00           O  
ATOM    854  N   CYS   121      28.507   9.065 -22.765  1.00  0.00              
ATOM    855  CA  CYS   121      29.877   8.710 -22.545  1.00  0.00              
ATOM    856  CB  CYS   121      30.084   7.650 -21.453  1.00  0.00              
ATOM    857  C   CYS   121      30.251   8.073 -23.809  1.00  0.00              
ATOM    858  O   CYS   121      30.319   6.848 -23.937  1.00  0.00              
ATOM    859  SG  CYS   121      31.838   7.242 -21.221  1.00  0.00           S  
ATOM    860  N   GLU   122      30.523   8.961 -24.765  1.00  0.00              
ATOM    861  CA  GLU   122      30.802   8.595 -26.092  1.00  0.00              
ATOM    862  CB  GLU   122      32.129   7.831 -26.255  1.00  0.00              
ATOM    863  C   GLU   122      29.686   7.734 -26.407  1.00  0.00              
ATOM    864  O   GLU   122      29.917   6.559 -26.684  1.00  0.00              
ATOM    865  CG  GLU   122      32.462   7.469 -27.704  1.00  0.00           C  
ATOM    866  CD  GLU   122      33.022   8.700 -28.411  1.00  0.00           C  
ATOM    867  OE1 GLU   122      33.260   9.730 -27.727  1.00  0.00           O  
ATOM    868  OE2 GLU   122      33.226   8.621 -29.652  1.00  0.00           O  
ATOM    869  N   SER   123      28.476   8.320 -26.201  1.00  0.00              
ATOM    870  CA  SER   123      27.254   7.661 -26.503  1.00  0.00              
ATOM    871  CB  SER   123      26.051   8.593 -26.697  1.00  0.00              
ATOM    872  C   SER   123      27.577   7.100 -27.810  1.00  0.00              
ATOM    873  O   SER   123      28.129   7.788 -28.666  1.00  0.00              
ATOM    874  OG  SER   123      26.229   9.357 -27.881  1.00  0.00           O  
ATOM    875  N   ALA   124      27.314   5.799 -27.891  1.00  0.00              
ATOM    876  CA  ALA   124      27.774   4.869 -28.863  1.00  0.00              
ATOM    877  CB  ALA   124      26.594   4.189 -29.584  1.00  0.00              
ATOM    878  C   ALA   124      28.640   5.458 -29.923  1.00  0.00              
ATOM    879  O   ALA   124      28.270   5.452 -31.095  1.00  0.00              
ATOM    880  N   GLY   125      29.828   5.986 -29.546  1.00  0.00              
ATOM    881  CA  GLY   125      30.719   6.265 -30.620  1.00  0.00              
ATOM    882  C   GLY   125      30.946   4.880 -31.097  1.00  0.00              
ATOM    883  O   GLY   125      30.669   4.527 -32.242  1.00  0.00              
ATOM    884  N   PHE   126      31.451   4.057 -30.158  1.00  0.00              
ATOM    885  CA  PHE   126      31.515   2.641 -30.288  1.00  0.00              
ATOM    886  CB  PHE   126      32.675   1.967 -29.550  1.00  0.00              
ATOM    887  C   PHE   126      30.201   2.019 -29.920  1.00  0.00              
ATOM    888  O   PHE   126      29.786   1.028 -30.521  1.00  0.00              
ATOM    889  CG  PHE   126      33.721   2.012 -30.599  1.00  0.00           C  
ATOM    890  CD1 PHE   126      34.394   3.176 -30.877  1.00  0.00           C  
ATOM    891  CD2 PHE   126      33.994   0.880 -31.331  1.00  0.00           C  
ATOM    892  CE1 PHE   126      35.345   3.196 -31.869  1.00  0.00           C  
ATOM    893  CE2 PHE   126      34.946   0.897 -32.321  1.00  0.00           C  
ATOM    894  CZ  PHE   126      35.625   2.059 -32.590  1.00  0.00           C  
ATOM    895  N   GLY   127      29.477   2.616 -28.947  1.00  0.00              
ATOM    896  CA  GLY   127      28.248   2.009 -28.513  1.00  0.00              
ATOM    897  C   GLY   127      28.461   1.259 -27.247  1.00  0.00              
ATOM    898  O   GLY   127      27.859   0.208 -27.032  1.00  0.00              
ATOM    899  N   ASP   128      29.314   1.827 -26.376  1.00  0.00              
ATOM    900  CA  ASP   128      29.710   1.260 -25.121  1.00  0.00              
ATOM    901  CB  ASP   128      30.756   2.126 -24.399  1.00  0.00              
ATOM    902  C   ASP   128      28.530   1.140 -24.210  1.00  0.00              
ATOM    903  O   ASP   128      27.553   1.883 -24.295  1.00  0.00              
ATOM    904  CG  ASP   128      31.236   1.358 -23.183  1.00  0.00           C  
ATOM    905  OD1 ASP   128      31.221   0.101 -23.250  1.00  0.00           O  
ATOM    906  OD2 ASP   128      31.604   2.008 -22.169  1.00  0.00           O  
ATOM    907  N   CYS   129      28.614   0.148 -23.307  1.00  0.00              
ATOM    908  CA  CYS   129      27.609  -0.128 -22.330  1.00  0.00              
ATOM    909  CB  CYS   129      27.329  -1.628 -22.125  1.00  0.00              
ATOM    910  C   CYS   129      28.141   0.366 -21.031  1.00  0.00              
ATOM    911  O   CYS   129      29.314   0.187 -20.704  1.00  0.00              
ATOM    912  SG  CYS   129      26.588  -2.420 -23.581  1.00  0.00           S  
ATOM    913  N   ALA   130      27.287   1.047 -20.256  1.00  0.00              
ATOM    914  CA  ALA   130      27.777   1.455 -18.985  1.00  0.00              
ATOM    915  CB  ALA   130      28.109   2.956 -18.888  1.00  0.00              
ATOM    916  C   ALA   130      26.709   1.187 -17.992  1.00  0.00              
ATOM    917  O   ALA   130      25.529   1.423 -18.247  1.00  0.00              
ATOM    918  N   VAL   131      27.112   0.662 -16.825  1.00  0.00              
ATOM    919  CA  VAL   131      26.162   0.448 -15.785  1.00  0.00              
ATOM    920  CB  VAL   131      26.013  -0.994 -15.410  1.00  0.00              
ATOM    921  C   VAL   131      26.674   1.233 -14.621  1.00  0.00              
ATOM    922  O   VAL   131      27.878   1.458 -14.493  1.00  0.00              
ATOM    923  CG1 VAL   131      25.074  -1.100 -14.204  1.00  0.00           C  
ATOM    924  CG2 VAL   131      25.473  -1.740 -16.642  1.00  0.00           C  
ATOM    925  N   LYS   132      25.765   1.735 -13.767  1.00  0.00              
ATOM    926  CA  LYS   132      26.258   2.497 -12.660  1.00  0.00              
ATOM    927  CB  LYS   132      25.940   4.016 -12.727  1.00  0.00              
ATOM    928  C   LYS   132      25.732   1.894 -11.403  1.00  0.00              
ATOM    929  O   LYS   132      24.579   1.470 -11.333  1.00  0.00              
ATOM    930  CG  LYS   132      24.467   4.419 -12.851  1.00  0.00           C  
ATOM    931  CD  LYS   132      24.254   5.938 -12.773  1.00  0.00           C  
ATOM    932  CE  LYS   132      22.789   6.374 -12.849  1.00  0.00           C  
ATOM    933  NZ  LYS   132      22.261   6.169 -14.215  1.00  0.00           N  
ATOM    934  N   ILE   133      26.613   1.781 -10.390  1.00  0.00              
ATOM    935  CA  ILE   133      26.226   1.212  -9.136  1.00  0.00              
ATOM    936  CB  ILE   133      26.944  -0.083  -8.891  1.00  0.00              
ATOM    937  C   ILE   133      26.610   2.194  -8.064  1.00  0.00              
ATOM    938  O   ILE   133      27.793   2.462  -7.865  1.00  0.00              
ATOM    939  CG2 ILE   133      26.644  -0.561  -7.462  1.00  0.00           C  
ATOM    940  CG1 ILE   133      26.554  -1.088  -9.991  1.00  0.00           C  
ATOM    941  CD1 ILE   133      27.453  -2.318 -10.065  1.00  0.00           C  
ATOM    942  N   HIS   134      25.623   2.776  -7.346  1.00  0.00              
ATOM    943  CA  HIS   134      25.974   3.679  -6.285  1.00  0.00              
ATOM    944  CB  HIS   134      24.853   4.592  -5.752  1.00  0.00              
ATOM    945  C   HIS   134      26.297   2.845  -5.099  1.00  0.00              
ATOM    946  O   HIS   134      25.669   1.815  -4.866  1.00  0.00              
ATOM    947  ND1 HIS   134      23.509   6.667  -6.273  1.00  0.00           N  
ATOM    948  CG  HIS   134      24.269   5.597  -6.694  1.00  0.00           C  
ATOM    949  NE2 HIS   134      23.539   6.743  -8.491  1.00  0.00           N  
ATOM    950  CD2 HIS   134      24.281   5.661  -8.051  1.00  0.00           C  
ATOM    951  CE1 HIS   134      23.097   7.318  -7.388  1.00  0.00           C  
ATOM    952  N   GLY   135      27.280   3.275  -4.294  1.00  0.00              
ATOM    953  CA  GLY   135      27.543   2.501  -3.120  1.00  0.00              
ATOM    954  C   GLY   135      28.802   2.991  -2.501  1.00  0.00              
ATOM    955  O   GLY   135      29.614   3.653  -3.145  1.00  0.00              
ATOM    956  N   ASP   136      29.011   2.660  -1.214  1.00  0.00              
ATOM    957  CA  ASP   136      30.218   3.138  -0.627  1.00  0.00              
ATOM    958  CB  ASP   136      30.059   3.849   0.740  1.00  0.00              
ATOM    959  C   ASP   136      31.231   2.051  -0.553  1.00  0.00              
ATOM    960  O   ASP   136      30.983   0.935  -0.097  1.00  0.00              
ATOM    961  CG  ASP   136      29.431   2.984   1.825  1.00  0.00           C  
ATOM    962  OD1 ASP   136      29.757   1.776   1.939  1.00  0.00           O  
ATOM    963  OD2 ASP   136      28.593   3.551   2.573  1.00  0.00           O  
ATOM    964  N   VAL   137      32.441   2.358  -1.045  1.00  0.00              
ATOM    965  CA  VAL   137      33.482   1.407  -0.864  1.00  0.00              
ATOM    966  CB  VAL   137      34.756   1.736  -1.590  1.00  0.00              
ATOM    967  C   VAL   137      33.712   1.549   0.597  1.00  0.00              
ATOM    968  O   VAL   137      33.274   2.510   1.198  1.00  0.00              
ATOM    969  CG1 VAL   137      34.481   1.694  -3.100  1.00  0.00           C  
ATOM    970  CG2 VAL   137      35.272   3.099  -1.099  1.00  0.00           C  
ATOM    971  N   GLY   138      34.330   0.604   1.279  1.00  0.00              
ATOM    972  CA  GLY   138      34.443   0.821   2.689  1.00  0.00              
ATOM    973  C   GLY   138      33.490  -0.142   3.295  1.00  0.00              
ATOM    974  O   GLY   138      33.706  -0.645   4.396  1.00  0.00              
ATOM    975  N   LYS   139      32.410  -0.440   2.555  1.00  0.00              
ATOM    976  CA  LYS   139      31.463  -1.406   3.011  1.00  0.00              
ATOM    977  CB  LYS   139      30.016  -1.024   2.650  1.00  0.00              
ATOM    978  C   LYS   139      31.809  -2.661   2.269  1.00  0.00              
ATOM    979  O   LYS   139      31.792  -2.687   1.040  1.00  0.00              
ATOM    980  CG  LYS   139      28.943  -2.006   3.124  1.00  0.00           C  
ATOM    981  CD  LYS   139      28.680  -1.981   4.631  1.00  0.00           C  
ATOM    982  CE  LYS   139      27.574  -2.949   5.057  1.00  0.00           C  
ATOM    983  NZ  LYS   139      27.357  -2.862   6.518  1.00  0.00           N  
ATOM    984  N   LYS   140      32.141  -3.739   3.005  1.00  0.00              
ATOM    985  CA  LYS   140      32.531  -4.974   2.383  1.00  0.00              
ATOM    986  CB  LYS   140      32.906  -6.090   3.371  1.00  0.00              
ATOM    987  C   LYS   140      31.391  -5.514   1.584  1.00  0.00              
ATOM    988  O   LYS   140      31.580  -6.055   0.495  1.00  0.00              
ATOM    989  CG  LYS   140      33.308  -7.373   2.640  1.00  0.00           C  
ATOM    990  CD  LYS   140      33.823  -8.492   3.544  1.00  0.00           C  
ATOM    991  CE  LYS   140      34.086  -9.796   2.788  1.00  0.00           C  
ATOM    992  NZ  LYS   140      34.238 -10.915   3.745  1.00  0.00           N  
ATOM    993  N   ALA   141      30.168  -5.384   2.119  1.00  0.00              
ATOM    994  CA  ALA   141      29.017  -5.937   1.468  1.00  0.00              
ATOM    995  CB  ALA   141      27.716  -5.716   2.258  1.00  0.00              
ATOM    996  C   ALA   141      28.855  -5.278   0.137  1.00  0.00              
ATOM    997  O   ALA   141      28.488  -5.927  -0.842  1.00  0.00              
ATOM    998  N   ALA   142      29.114  -3.959   0.079  1.00  0.00              
ATOM    999  CA  ALA   142      28.947  -3.219  -1.135  1.00  0.00              
ATOM   1000  CB  ALA   142      29.237  -1.719  -0.958  1.00  0.00              
ATOM   1001  C   ALA   142      29.891  -3.741  -2.170  1.00  0.00              
ATOM   1002  O   ALA   142      29.523  -3.900  -3.333  1.00  0.00              
ATOM   1003  N   CYS   143      31.137  -4.035  -1.761  1.00  0.00              
ATOM   1004  CA  CYS   143      32.145  -4.486  -2.676  1.00  0.00              
ATOM   1005  CB  CYS   143      33.482  -4.728  -1.956  1.00  0.00              
ATOM   1006  C   CYS   143      31.703  -5.769  -3.312  1.00  0.00              
ATOM   1007  O   CYS   143      31.811  -5.937  -4.526  1.00  0.00              
ATOM   1008  SG  CYS   143      34.792  -5.293  -3.070  1.00  0.00           S  
ATOM   1009  N   ASP   144      31.177  -6.713  -2.513  1.00  0.00              
ATOM   1010  CA  ASP   144      30.763  -7.968  -3.076  1.00  0.00              
ATOM   1011  CB  ASP   144      30.332  -8.997  -2.019  1.00  0.00              
ATOM   1012  C   ASP   144      29.627  -7.744  -4.024  1.00  0.00              
ATOM   1013  O   ASP   144      29.590  -8.334  -5.102  1.00  0.00              
ATOM   1014  CG  ASP   144      31.610  -9.506  -1.371  1.00  0.00           C  
ATOM   1015  OD1 ASP   144      32.697  -9.280  -1.965  1.00  0.00           O  
ATOM   1016  OD2 ASP   144      31.520 -10.129  -0.280  1.00  0.00           O  
ATOM   1017  N   ALA   145      28.675  -6.868  -3.654  1.00  0.00              
ATOM   1018  CA  ALA   145      27.529  -6.620  -4.483  1.00  0.00              
ATOM   1019  CB  ALA   145      26.533  -5.643  -3.836  1.00  0.00              
ATOM   1020  C   ALA   145      27.982  -6.014  -5.774  1.00  0.00              
ATOM   1021  O   ALA   145      27.464  -6.342  -6.840  1.00  0.00              
ATOM   1022  N   LEU   146      28.980  -5.117  -5.701  1.00  0.00              
ATOM   1023  CA  LEU   146      29.464  -4.385  -6.835  1.00  0.00              
ATOM   1024  CB  LEU   146      30.620  -3.471  -6.391  1.00  0.00              
ATOM   1025  C   LEU   146      29.975  -5.352  -7.857  1.00  0.00              
ATOM   1026  O   LEU   146      29.652  -5.244  -9.038  1.00  0.00              
ATOM   1027  CG  LEU   146      31.265  -2.600  -7.479  1.00  0.00           C  
ATOM   1028  CD1 LEU   146      30.273  -1.572  -8.044  1.00  0.00           C  
ATOM   1029  CD2 LEU   146      32.540  -1.934  -6.940  1.00  0.00           C  
ATOM   1030  N   ILE   147      30.785  -6.336  -7.433  1.00  0.00              
ATOM   1031  CA  ILE   147      31.325  -7.275  -8.375  1.00  0.00              
ATOM   1032  CB  ILE   147      32.384  -8.156  -7.809  1.00  0.00              
ATOM   1033  C   ILE   147      30.252  -8.145  -8.936  1.00  0.00              
ATOM   1034  O   ILE   147      30.247  -8.430 -10.132  1.00  0.00              
ATOM   1035  CG2 ILE   147      32.796  -9.194  -8.865  1.00  0.00           C  
ATOM   1036  CG1 ILE   147      33.534  -7.263  -7.361  1.00  0.00           C  
ATOM   1037  CD1 ILE   147      34.734  -8.054  -6.898  1.00  0.00           C  
ATOM   1038  N   GLU   148      29.316  -8.607  -8.089  1.00  0.00              
ATOM   1039  CA  GLU   148      28.311  -9.504  -8.578  1.00  0.00              
ATOM   1040  CB  GLU   148      27.410 -10.091  -7.481  1.00  0.00              
ATOM   1041  C   GLU   148      27.472  -8.807  -9.600  1.00  0.00              
ATOM   1042  O   GLU   148      27.045  -9.418 -10.578  1.00  0.00              
ATOM   1043  CG  GLU   148      28.155 -11.119  -6.626  1.00  0.00           C  
ATOM   1044  CD  GLU   148      27.140 -11.888  -5.800  1.00  0.00           C  
ATOM   1045  OE1 GLU   148      26.648 -11.326  -4.787  1.00  0.00           O  
ATOM   1046  OE2 GLU   148      26.843 -13.054  -6.174  1.00  0.00           O  
ATOM   1047  N   GLU   149      27.211  -7.503  -9.401  1.00  0.00              
ATOM   1048  CA  GLU   149      26.402  -6.761 -10.322  1.00  0.00              
ATOM   1049  CB  GLU   149      26.243  -5.299  -9.872  1.00  0.00              
ATOM   1050  C   GLU   149      27.093  -6.747 -11.654  1.00  0.00              
ATOM   1051  O   GLU   149      26.466  -6.954 -12.692  1.00  0.00              
ATOM   1052  CG  GLU   149      25.581  -5.153  -8.498  1.00  0.00           C  
ATOM   1053  CD  GLU   149      24.071  -5.136  -8.676  1.00  0.00           C  
ATOM   1054  OE1 GLU   149      23.556  -4.111  -9.195  1.00  0.00           O  
ATOM   1055  OE2 GLU   149      23.411  -6.139  -8.293  1.00  0.00           O  
ATOM   1056  N   ALA   150      28.417  -6.504 -11.658  1.00  0.00              
ATOM   1057  CA  ALA   150      29.155  -6.457 -12.890  1.00  0.00              
ATOM   1058  CB  ALA   150      30.629  -6.068 -12.693  1.00  0.00              
ATOM   1059  C   ALA   150      29.129  -7.810 -13.549  1.00  0.00              
ATOM   1060  O   ALA   150      28.956  -7.921 -14.761  1.00  0.00              
ATOM   1061  N   TRP   151      29.295  -8.892 -12.769  1.00  0.00              
ATOM   1062  CA  TRP   151      29.344 -10.198 -13.369  1.00  0.00              
ATOM   1063  CB  TRP   151      29.663 -11.342 -12.387  1.00  0.00              
ATOM   1064  C   TRP   151      28.023 -10.521 -13.982  1.00  0.00              
ATOM   1065  O   TRP   151      27.966 -11.139 -15.042  1.00  0.00              
ATOM   1066  CG  TRP   151      29.782 -12.699 -13.054  1.00  0.00           C  
ATOM   1067  CD2 TRP   151      28.692 -13.617 -13.247  1.00  0.00           C  
ATOM   1068  CD1 TRP   151      30.887 -13.304 -13.581  1.00  0.00           C  
ATOM   1069  NE1 TRP   151      30.555 -14.541 -14.083  1.00  0.00           N  
ATOM   1070  CE2 TRP   151      29.206 -14.746 -13.886  1.00  0.00           C  
ATOM   1071  CE3 TRP   151      27.370 -13.528 -12.917  1.00  0.00           C  
ATOM   1072  CZ2 TRP   151      28.405 -15.806 -14.205  1.00  0.00           C  
ATOM   1073  CZ3 TRP   151      26.565 -14.596 -13.243  1.00  0.00           C  
ATOM   1074  CH2 TRP   151      27.071 -15.713 -13.874  1.00  0.00           C  
ATOM   1075  N   GLY   152      26.914 -10.158 -13.314  1.00  0.00              
ATOM   1076  CA  GLY   152      25.634 -10.501 -13.859  1.00  0.00              
ATOM   1077  C   GLY   152      25.402  -9.781 -15.149  1.00  0.00              
ATOM   1078  O   GLY   152      24.946 -10.375 -16.126  1.00  0.00              
ATOM   1079  N   LYS   153      25.698  -8.468 -15.182  1.00  0.00              
ATOM   1080  CA  LYS   153      25.402  -7.711 -16.361  1.00  0.00              
ATOM   1081  CB  LYS   153      25.793  -6.230 -16.210  1.00  0.00              
ATOM   1082  C   LYS   153      26.228  -8.208 -17.512  1.00  0.00              
ATOM   1083  O   LYS   153      25.705  -8.628 -18.542  1.00  0.00              
ATOM   1084  CG  LYS   153      25.172  -5.473 -15.035  1.00  0.00           C  
ATOM   1085  CD  LYS   153      23.677  -5.188 -15.162  1.00  0.00           C  
ATOM   1086  CE  LYS   153      23.138  -4.342 -14.006  1.00  0.00           C  
ATOM   1087  NZ  LYS   153      21.813  -3.787 -14.356  1.00  0.00           N  
ATOM   1088  N   TRP   154      27.562  -8.132 -17.342  1.00  0.00              
ATOM   1089  CA  TRP   154      28.555  -8.435 -18.338  1.00  0.00              
ATOM   1090  CB  TRP   154      29.822  -7.600 -18.118  1.00  0.00              
ATOM   1091  C   TRP   154      28.872  -9.893 -18.533  1.00  0.00              
ATOM   1092  O   TRP   154      29.218 -10.308 -19.637  1.00  0.00              
ATOM   1093  CG  TRP   154      29.474  -6.145 -18.333  1.00  0.00           C  
ATOM   1094  CD2 TRP   154      28.922  -5.288 -17.325  1.00  0.00           C  
ATOM   1095  CD1 TRP   154      29.543  -5.401 -19.468  1.00  0.00           C  
ATOM   1096  NE1 TRP   154      29.075  -4.129 -19.232  1.00  0.00           N  
ATOM   1097  CE2 TRP   154      28.686  -4.049 -17.916  1.00  0.00           C  
ATOM   1098  CE3 TRP   154      28.638  -5.516 -16.014  1.00  0.00           C  
ATOM   1099  CZ2 TRP   154      28.161  -3.017 -17.195  1.00  0.00           C  
ATOM   1100  CZ3 TRP   154      28.095  -4.485 -15.290  1.00  0.00           C  
ATOM   1101  CH2 TRP   154      27.867  -3.259 -15.871  1.00  0.00           C  
ATOM   1102  N   GLY   155      28.819 -10.710 -17.465  1.00  0.00              
ATOM   1103  CA  GLY   155      29.113 -12.113 -17.586  1.00  0.00              
ATOM   1104  C   GLY   155      30.478 -12.390 -17.034  1.00  0.00              
ATOM   1105  O   GLY   155      30.834 -13.540 -16.777  1.00  0.00              
ATOM   1106  N   HIS   156      31.296 -11.345 -16.837  1.00  0.00              
ATOM   1107  CA  HIS   156      32.593 -11.594 -16.291  1.00  0.00              
ATOM   1108  CB  HIS   156      33.521 -12.326 -17.273  1.00  0.00              
ATOM   1109  C   HIS   156      33.197 -10.268 -15.962  1.00  0.00              
ATOM   1110  O   HIS   156      32.586  -9.224 -16.188  1.00  0.00              
ATOM   1111  ND1 HIS   156      32.811 -11.369 -19.519  1.00  0.00           N  
ATOM   1112  CG  HIS   156      33.756 -11.556 -18.535  1.00  0.00           C  
ATOM   1113  NE2 HIS   156      34.648 -10.318 -20.196  1.00  0.00           N  
ATOM   1114  CD2 HIS   156      34.871 -10.909 -18.966  1.00  0.00           C  
ATOM   1115  CE1 HIS   156      33.397 -10.621 -20.488  1.00  0.00           C  
ATOM   1116  N   VAL   157      34.402 -10.284 -15.357  1.00  0.00              
ATOM   1117  CA  VAL   157      35.097  -9.065 -15.064  1.00  0.00              
ATOM   1118  CB  VAL   157      35.049  -8.695 -13.609  1.00  0.00              
ATOM   1119  C   VAL   157      36.530  -9.309 -15.437  1.00  0.00              
ATOM   1120  O   VAL   157      37.086 -10.356 -15.113  1.00  0.00              
ATOM   1121  CG1 VAL   157      35.871  -7.414 -13.389  1.00  0.00           C  
ATOM   1122  CG2 VAL   157      33.574  -8.560 -13.194  1.00  0.00           C  
ATOM   1123  N   ASP   158      37.172  -8.351 -16.140  1.00  0.00              
ATOM   1124  CA  ASP   158      38.529  -8.567 -16.566  1.00  0.00              
ATOM   1125  CB  ASP   158      38.719  -8.456 -18.090  1.00  0.00              
ATOM   1126  C   ASP   158      39.429  -7.515 -15.991  1.00  0.00              
ATOM   1127  O   ASP   158      40.617  -7.763 -15.792  1.00  0.00              
ATOM   1128  CG  ASP   158      38.141  -9.689 -18.764  1.00  0.00           C  
ATOM   1129  OD1 ASP   158      38.222 -10.789 -18.158  1.00  0.00           O  
ATOM   1130  OD2 ASP   158      37.613  -9.548 -19.899  1.00  0.00           O  
ATOM   1131  N   ILE   159      38.898  -6.306 -15.723  1.00  0.00              
ATOM   1132  CA  ILE   159      39.753  -5.249 -15.259  1.00  0.00              
ATOM   1133  CB  ILE   159      39.937  -4.165 -16.283  1.00  0.00              
ATOM   1134  C   ILE   159      39.114  -4.576 -14.086  1.00  0.00              
ATOM   1135  O   ILE   159      37.921  -4.273 -14.093  1.00  0.00              
ATOM   1136  CG2 ILE   159      40.770  -3.041 -15.643  1.00  0.00           C  
ATOM   1137  CG1 ILE   159      40.547  -4.729 -17.575  1.00  0.00           C  
ATOM   1138  CD1 ILE   159      40.432  -3.776 -18.765  1.00  0.00           C  
ATOM   1139  N   LEU   160      39.918  -4.312 -13.040  1.00  0.00              
ATOM   1140  CA  LEU   160      39.432  -3.625 -11.880  1.00  0.00              
ATOM   1141  CB  LEU   160      39.544  -4.492 -10.615  1.00  0.00              
ATOM   1142  C   LEU   160      40.304  -2.424 -11.670  1.00  0.00              
ATOM   1143  O   LEU   160      41.530  -2.531 -11.642  1.00  0.00              
ATOM   1144  CG  LEU   160      39.141  -3.787  -9.310  1.00  0.00           C  
ATOM   1145  CD1 LEU   160      37.667  -3.358  -9.330  1.00  0.00           C  
ATOM   1146  CD2 LEU   160      39.501  -4.649  -8.089  1.00  0.00           C  
ATOM   1147  N   VAL   161      39.693  -1.230 -11.541  1.00  0.00              
ATOM   1148  CA  VAL   161      40.481  -0.063 -11.268  1.00  0.00              
ATOM   1149  CB  VAL   161      40.278   1.033 -12.277  1.00  0.00              
ATOM   1150  C   VAL   161      40.022   0.449  -9.930  1.00  0.00              
ATOM   1151  O   VAL   161      38.888   0.909  -9.796  1.00  0.00              
ATOM   1152  CG1 VAL   161      41.112   2.256 -11.859  1.00  0.00           C  
ATOM   1153  CG2 VAL   161      40.633   0.491 -13.674  1.00  0.00           C  
ATOM   1154  N   ASN   162      40.896   0.391  -8.898  1.00  0.00              
ATOM   1155  CA  ASN   162      40.513   0.834  -7.579  1.00  0.00              
ATOM   1156  CB  ASN   162      41.215   0.068  -6.442  1.00  0.00              
ATOM   1157  C   ASN   162      40.932   2.266  -7.444  1.00  0.00              
ATOM   1158  O   ASN   162      42.036   2.571  -6.993  1.00  0.00              
ATOM   1159  CG  ASN   162      40.641  -1.336  -6.363  1.00  0.00           C  
ATOM   1160  OD1 ASN   162      39.432  -1.519  -6.238  1.00  0.00           O  
ATOM   1161  ND2 ASN   162      41.529  -2.361  -6.433  1.00  0.00           N  
ATOM   1162  N   ASN   163      40.068   3.168  -7.937  1.00  0.00              
ATOM   1163  CA  ASN   163      40.245   4.592  -7.958  1.00  0.00              
ATOM   1164  CB  ASN   163      39.576   5.218  -9.193  1.00  0.00              
ATOM   1165  C   ASN   163      39.752   5.358  -6.755  1.00  0.00              
ATOM   1166  O   ASN   163      40.313   6.401  -6.424  1.00  0.00              
ATOM   1167  CG  ASN   163      39.987   6.679  -9.298  1.00  0.00           C  
ATOM   1168  OD1 ASN   163      41.153   7.029  -9.127  1.00  0.00           O  
ATOM   1169  ND2 ASN   163      38.997   7.562  -9.591  1.00  0.00           N  
ATOM   1170  N   ALA   164      38.673   4.903  -6.087  1.00  0.00              
ATOM   1171  CA  ALA   164      38.031   5.714  -5.079  1.00  0.00              
ATOM   1172  CB  ALA   164      36.846   5.011  -4.393  1.00  0.00              
ATOM   1173  C   ALA   164      38.991   6.131  -4.007  1.00  0.00              
ATOM   1174  O   ALA   164      39.847   5.356  -3.592  1.00  0.00              
ATOM   1175  N   GLY   165      38.868   7.396  -3.530  1.00  0.00              
ATOM   1176  CA  GLY   165      39.736   7.853  -2.477  1.00  0.00              
ATOM   1177  C   GLY   165      39.298   9.205  -1.985  1.00  0.00              
ATOM   1178  O   GLY   165      38.582   9.934  -2.672  1.00  0.00              
ATOM   1179  N   MET   166      39.743   9.569  -0.758  1.00  0.00              
ATOM   1180  CA  MET   166      39.409  10.836  -0.172  1.00  0.00              
ATOM   1181  CB  MET   166      38.298  10.777   0.887  1.00  0.00              
ATOM   1182  C   MET   166      40.627  11.401   0.484  1.00  0.00              
ATOM   1183  O   MET   166      41.600  10.700   0.763  1.00  0.00              
ATOM   1184  CG  MET   166      36.937  10.417   0.295  1.00  0.00           C  
ATOM   1185  SD  MET   166      35.555  10.523   1.468  1.00  0.00           S  
ATOM   1186  CE  MET   166      35.568  12.336   1.560  1.00  0.00           C  
ATOM   1187  N   GLU   167      40.598  12.725   0.721  1.00  0.00              
ATOM   1188  CA  GLU   167      41.715  13.392   1.310  1.00  0.00              
ATOM   1189  CB  GLU   167      42.513  14.150   0.235  1.00  0.00              
ATOM   1190  C   GLU   167      41.178  14.398   2.286  1.00  0.00              
ATOM   1191  O   GLU   167      40.363  15.251   1.941  1.00  0.00              
ATOM   1192  CG  GLU   167      43.756  14.887   0.719  1.00  0.00           C  
ATOM   1193  CD  GLU   167      44.411  15.505  -0.510  1.00  0.00           C  
ATOM   1194  OE1 GLU   167      43.893  15.278  -1.635  1.00  0.00           O  
ATOM   1195  OE2 GLU   167      45.439  16.213  -0.340  1.00  0.00           O  
ATOM   1196  N   ILE   168      41.629  14.322   3.548  1.00  0.00              
ATOM   1197  CA  ILE   168      41.220  15.259   4.554  1.00  0.00              
ATOM   1198  CB  ILE   168      40.493  14.625   5.709  1.00  0.00              
ATOM   1199  C   ILE   168      42.491  15.867   5.065  1.00  0.00              
ATOM   1200  O   ILE   168      43.508  15.192   5.187  1.00  0.00              
ATOM   1201  CG2 ILE   168      40.241  15.697   6.776  1.00  0.00           C  
ATOM   1202  CG1 ILE   168      39.196  13.962   5.221  1.00  0.00           C  
ATOM   1203  CD1 ILE   168      38.501  13.123   6.292  1.00  0.00           C  
ATOM   1204  N   HIS   169      42.501  17.175   5.360  1.00  0.00              
ATOM   1205  CA  HIS   169      43.754  17.744   5.764  1.00  0.00              
ATOM   1206  CB  HIS   169      44.040  19.048   4.993  1.00  0.00              
ATOM   1207  C   HIS   169      43.692  18.091   7.219  1.00  0.00              
ATOM   1208  O   HIS   169      42.746  18.731   7.675  1.00  0.00              
ATOM   1209  ND1 HIS   169      45.803  20.848   4.725  1.00  0.00           N  
ATOM   1210  CG  HIS   169      45.417  19.605   5.172  1.00  0.00           C  
ATOM   1211  NE2 HIS   169      47.592  19.932   5.676  1.00  0.00           N  
ATOM   1212  CD2 HIS   169      46.521  19.060   5.748  1.00  0.00           C  
ATOM   1213  CE1 HIS   169      47.112  20.993   5.053  1.00  0.00           C  
ATOM   1214  N   SER   170      44.704  17.655   8.000  1.00  0.00              
ATOM   1215  CA  SER   170      44.733  18.003   9.394  1.00  0.00              
ATOM   1216  CB  SER   170      43.911  17.052  10.278  1.00  0.00              
ATOM   1217  C   SER   170      46.150  17.919   9.862  1.00  0.00              
ATOM   1218  O   SER   170      46.934  17.123   9.351  1.00  0.00              
ATOM   1219  OG  SER   170      43.989  17.460  11.636  1.00  0.00           O  
ATOM   1220  N   ASP   171      46.530  18.741  10.860  1.00  0.00              
ATOM   1221  CA  ASP   171      47.882  18.638  11.323  1.00  0.00              
ATOM   1222  CB  ASP   171      48.330  19.754  12.284  1.00  0.00              
ATOM   1223  C   ASP   171      47.999  17.328  12.031  1.00  0.00              
ATOM   1224  O   ASP   171      47.027  16.809  12.577  1.00  0.00              
ATOM   1225  CG  ASP   171      48.572  21.009  11.457  1.00  0.00           C  
ATOM   1226  OD1 ASP   171      48.336  20.959  10.221  1.00  0.00           O  
ATOM   1227  OD2 ASP   171      49.007  22.033  12.049  1.00  0.00           O  
ATOM   1228  N   PHE   172      49.220  16.769  12.050  1.00  0.00              
ATOM   1229  CA  PHE   172      49.457  15.461  12.585  1.00  0.00              
ATOM   1230  CB  PHE   172      50.938  15.054  12.485  1.00  0.00              
ATOM   1231  C   PHE   172      49.070  15.390  14.030  1.00  0.00              
ATOM   1232  O   PHE   172      48.389  14.454  14.446  1.00  0.00              
ATOM   1233  CG  PHE   172      51.122  13.781  13.238  1.00  0.00           C  
ATOM   1234  CD1 PHE   172      50.796  12.568  12.677  1.00  0.00           C  
ATOM   1235  CD2 PHE   172      51.634  13.808  14.515  1.00  0.00           C  
ATOM   1236  CE1 PHE   172      50.975  11.403  13.386  1.00  0.00           C  
ATOM   1237  CE2 PHE   172      51.815  12.647  15.228  1.00  0.00           C  
ATOM   1238  CZ  PHE   172      51.483  11.441  14.663  1.00  0.00           C  
ATOM   1239  N   LEU   173      49.483  16.374  14.845  1.00  0.00              
ATOM   1240  CA  LEU   173      49.188  16.287  16.247  1.00  0.00              
ATOM   1241  CB  LEU   173      49.881  17.359  17.102  1.00  0.00              
ATOM   1242  C   LEU   173      47.710  16.370  16.471  1.00  0.00              
ATOM   1243  O   LEU   173      47.185  15.754  17.397  1.00  0.00              
ATOM   1244  CG  LEU   173      51.410  17.176  17.158  1.00  0.00           C  
ATOM   1245  CD1 LEU   173      52.067  17.480  15.802  1.00  0.00           C  
ATOM   1246  CD2 LEU   173      52.030  17.960  18.324  1.00  0.00           C  
ATOM   1247  N   GLU   174      47.016  17.173  15.647  1.00  0.00              
ATOM   1248  CA  GLU   174      45.601  17.414  15.735  1.00  0.00              
ATOM   1249  CB  GLU   174      45.160  18.616  14.884  1.00  0.00              
ATOM   1250  C   GLU   174      44.781  16.222  15.310  1.00  0.00              
ATOM   1251  O   GLU   174      43.658  16.048  15.778  1.00  0.00              
ATOM   1252  CG  GLU   174      45.758  19.934  15.379  1.00  0.00           C  
ATOM   1253  CD  GLU   174      45.185  21.071  14.546  1.00  0.00           C  
ATOM   1254  OE1 GLU   174      45.301  21.018  13.293  1.00  0.00           O  
ATOM   1255  OE2 GLU   174      44.616  22.013  15.159  1.00  0.00           O  
ATOM   1256  N   THR   175      45.306  15.372  14.407  1.00  0.00              
ATOM   1257  CA  THR   175      44.550  14.313  13.782  1.00  0.00              
ATOM   1258  CB  THR   175      45.417  13.386  12.979  1.00  0.00              
ATOM   1259  C   THR   175      43.787  13.466  14.759  1.00  0.00              
ATOM   1260  O   THR   175      44.317  12.986  15.760  1.00  0.00              
ATOM   1261  OG1 THR   175      46.109  14.113  11.976  1.00  0.00           O  
ATOM   1262  CG2 THR   175      44.530  12.308  12.336  1.00  0.00           C  
ATOM   1263  N   THR   176      42.483  13.258  14.463  1.00  0.00              
ATOM   1264  CA  THR   176      41.633  12.444  15.283  1.00  0.00              
ATOM   1265  CB  THR   176      40.226  12.954  15.403  1.00  0.00              
ATOM   1266  C   THR   176      41.550  11.076  14.683  1.00  0.00              
ATOM   1267  O   THR   176      41.920  10.851  13.531  1.00  0.00              
ATOM   1268  OG1 THR   176      39.608  13.000  14.127  1.00  0.00           O  
ATOM   1269  CG2 THR   176      40.253  14.356  16.032  1.00  0.00           C  
ATOM   1270  N   GLU   177      41.048  10.115  15.479  1.00  0.00              
ATOM   1271  CA  GLU   177      40.918   8.755  15.047  1.00  0.00              
ATOM   1272  CB  GLU   177      40.369   7.828  16.144  1.00  0.00              
ATOM   1273  C   GLU   177      39.924   8.699  13.934  1.00  0.00              
ATOM   1274  O   GLU   177      40.095   7.951  12.974  1.00  0.00              
ATOM   1275  CG  GLU   177      41.309   7.604  17.328  1.00  0.00           C  
ATOM   1276  CD  GLU   177      40.590   6.673  18.294  1.00  0.00           C  
ATOM   1277  OE1 GLU   177      39.399   6.359  18.030  1.00  0.00           O  
ATOM   1278  OE2 GLU   177      41.218   6.265  19.307  1.00  0.00           O  
ATOM   1279  N   LYS   178      38.852   9.501  14.045  1.00  0.00              
ATOM   1280  CA  LYS   178      37.774   9.483  13.099  1.00  0.00              
ATOM   1281  CB  LYS   178      36.713  10.534  13.475  1.00  0.00              
ATOM   1282  C   LYS   178      38.290   9.822  11.738  1.00  0.00              
ATOM   1283  O   LYS   178      38.015   9.116  10.769  1.00  0.00              
ATOM   1284  CG  LYS   178      35.410  10.492  12.675  1.00  0.00           C  
ATOM   1285  CD  LYS   178      34.516   9.297  13.008  1.00  0.00           C  
ATOM   1286  CE  LYS   178      33.064   9.484  12.564  1.00  0.00           C  
ATOM   1287  NZ  LYS   178      32.379  10.437  13.468  1.00  0.00           N  
ATOM   1288  N   ASP   179      39.077  10.906  11.633  1.00  0.00              
ATOM   1289  CA  ASP   179      39.557  11.320  10.349  1.00  0.00              
ATOM   1290  CB  ASP   179      40.309  12.661  10.389  1.00  0.00              
ATOM   1291  C   ASP   179      40.468  10.274   9.797  1.00  0.00              
ATOM   1292  O   ASP   179      40.414   9.964   8.608  1.00  0.00              
ATOM   1293  CG  ASP   179      39.253  13.746  10.541  1.00  0.00           C  
ATOM   1294  OD1 ASP   179      38.065  13.456  10.238  1.00  0.00           O  
ATOM   1295  OD2 ASP   179      39.617  14.877  10.958  1.00  0.00           O  
ATOM   1296  N   TYR   180      41.324   9.690  10.654  1.00  0.00              
ATOM   1297  CA  TYR   180      42.261   8.700  10.210  1.00  0.00              
ATOM   1298  CB  TYR   180      43.204   8.234  11.333  1.00  0.00              
ATOM   1299  C   TYR   180      41.528   7.502   9.696  1.00  0.00              
ATOM   1300  O   TYR   180      41.876   6.957   8.649  1.00  0.00              
ATOM   1301  CG  TYR   180      44.075   7.154  10.789  1.00  0.00           C  
ATOM   1302  CD1 TYR   180      45.132   7.454   9.961  1.00  0.00           C  
ATOM   1303  CD2 TYR   180      43.843   5.840  11.122  1.00  0.00           C  
ATOM   1304  CE1 TYR   180      45.938   6.456   9.465  1.00  0.00           C  
ATOM   1305  CE2 TYR   180      44.644   4.837  10.630  1.00  0.00           C  
ATOM   1306  CZ  TYR   180      45.694   5.146   9.798  1.00  0.00           C  
ATOM   1307  OH  TYR   180      46.522   4.123   9.288  1.00  0.00           O  
ATOM   1308  N   ASP   181      40.484   7.070  10.424  1.00  0.00              
ATOM   1309  CA  ASP   181      39.744   5.890  10.079  1.00  0.00              
ATOM   1310  CB  ASP   181      38.624   5.591  11.094  1.00  0.00              
ATOM   1311  C   ASP   181      39.083   6.083   8.752  1.00  0.00              
ATOM   1312  O   ASP   181      39.078   5.178   7.920  1.00  0.00              
ATOM   1313  CG  ASP   181      39.256   5.277  12.444  1.00  0.00           C  
ATOM   1314  OD1 ASP   181      40.490   5.023  12.481  1.00  0.00           O  
ATOM   1315  OD2 ASP   181      38.510   5.292  13.460  1.00  0.00           O  
ATOM   1316  N   ARG   182      38.510   7.277   8.512  1.00  0.00              
ATOM   1317  CA  ARG   182      37.801   7.480   7.283  1.00  0.00              
ATOM   1318  CB  ARG   182      37.220   8.893   7.120  1.00  0.00              
ATOM   1319  C   ARG   182      38.732   7.305   6.129  1.00  0.00              
ATOM   1320  O   ARG   182      38.406   6.619   5.161  1.00  0.00              
ATOM   1321  CG  ARG   182      35.885   9.128   7.820  1.00  0.00           C  
ATOM   1322  CD  ARG   182      35.210  10.416   7.346  1.00  0.00           C  
ATOM   1323  NE  ARG   182      33.807  10.392   7.838  1.00  0.00           N  
ATOM   1324  CZ  ARG   182      32.876   9.677   7.143  1.00  0.00           C  
ATOM   1325  NH1 ARG   182      33.258   8.966   6.042  1.00  0.00           N  
ATOM   1326  NH2 ARG   182      31.574   9.664   7.553  1.00  0.00           N  
ATOM   1327  N   VAL   183      39.919   7.931   6.212  1.00  0.00              
ATOM   1328  CA  VAL   183      40.853   7.907   5.126  1.00  0.00              
ATOM   1329  CB  VAL   183      42.027   8.813   5.363  1.00  0.00              
ATOM   1330  C   VAL   183      41.356   6.515   4.883  1.00  0.00              
ATOM   1331  O   VAL   183      41.386   6.050   3.744  1.00  0.00              
ATOM   1332  CG1 VAL   183      43.027   8.645   4.209  1.00  0.00           C  
ATOM   1333  CG2 VAL   183      41.500  10.251   5.516  1.00  0.00           C  
ATOM   1334  N   MET   184      41.747   5.799   5.951  1.00  0.00              
ATOM   1335  CA  MET   184      42.274   4.475   5.794  1.00  0.00              
ATOM   1336  CB  MET   184      42.702   3.852   7.131  1.00  0.00              
ATOM   1337  C   MET   184      41.211   3.599   5.220  1.00  0.00              
ATOM   1338  O   MET   184      41.490   2.752   4.373  1.00  0.00              
ATOM   1339  CG  MET   184      43.268   2.438   7.002  1.00  0.00           C  
ATOM   1340  SD  MET   184      43.774   1.705   8.586  1.00  0.00           S  
ATOM   1341  CE  MET   184      43.947   0.016   7.945  1.00  0.00           C  
ATOM   1342  N   ASP   185      39.956   3.784   5.671  1.00  0.00              
ATOM   1343  CA  ASP   185      38.877   2.946   5.233  1.00  0.00              
ATOM   1344  CB  ASP   185      37.496   3.421   5.727  1.00  0.00              
ATOM   1345  C   ASP   185      38.740   3.031   3.753  1.00  0.00              
ATOM   1346  O   ASP   185      38.736   2.015   3.060  1.00  0.00              
ATOM   1347  CG  ASP   185      37.335   3.182   7.216  1.00  0.00           C  
ATOM   1348  OD1 ASP   185      38.029   2.281   7.755  1.00  0.00           O  
ATOM   1349  OD2 ASP   185      36.505   3.903   7.834  1.00  0.00           O  
ATOM   1350  N   VAL   186      38.589   4.264   3.242  1.00  0.00              
ATOM   1351  CA  VAL   186      38.341   4.465   1.846  1.00  0.00              
ATOM   1352  CB  VAL   186      37.958   5.883   1.535  1.00  0.00              
ATOM   1353  C   VAL   186      39.533   4.135   1.001  1.00  0.00              
ATOM   1354  O   VAL   186      39.436   3.383   0.033  1.00  0.00              
ATOM   1355  CG1 VAL   186      37.783   6.022   0.013  1.00  0.00           C  
ATOM   1356  CG2 VAL   186      36.697   6.239   2.344  1.00  0.00           C  
ATOM   1357  N   ASN   187      40.695   4.705   1.366  1.00  0.00              
ATOM   1358  CA  ASN   187      41.883   4.648   0.562  1.00  0.00              
ATOM   1359  CB  ASN   187      42.940   5.673   0.998  1.00  0.00              
ATOM   1360  C   ASN   187      42.551   3.313   0.540  1.00  0.00              
ATOM   1361  O   ASN   187      43.093   2.926  -0.492  1.00  0.00              
ATOM   1362  CG  ASN   187      42.336   7.057   0.811  1.00  0.00           C  
ATOM   1363  OD1 ASN   187      41.155   7.196   0.499  1.00  0.00           O  
ATOM   1364  ND2 ASN   187      43.168   8.113   1.005  1.00  0.00           N  
ATOM   1365  N   LEU   188      42.569   2.587   1.673  1.00  0.00              
ATOM   1366  CA  LEU   188      43.337   1.375   1.723  1.00  0.00              
ATOM   1367  CB  LEU   188      44.298   1.361   2.925  1.00  0.00              
ATOM   1368  C   LEU   188      42.431   0.193   1.864  1.00  0.00              
ATOM   1369  O   LEU   188      42.525  -0.757   1.088  1.00  0.00              
ATOM   1370  CG  LEU   188      45.156   0.088   3.042  1.00  0.00           C  
ATOM   1371  CD1 LEU   188      46.076  -0.076   1.824  1.00  0.00           C  
ATOM   1372  CD2 LEU   188      45.930   0.057   4.371  1.00  0.00           C  
ATOM   1373  N   LYS   189      41.530   0.223   2.865  1.00  0.00              
ATOM   1374  CA  LYS   189      40.672  -0.898   3.120  1.00  0.00              
ATOM   1375  CB  LYS   189      39.680  -0.689   4.282  1.00  0.00              
ATOM   1376  C   LYS   189      39.833  -1.152   1.920  1.00  0.00              
ATOM   1377  O   LYS   189      39.631  -2.300   1.525  1.00  0.00              
ATOM   1378  CG  LYS   189      40.316  -0.606   5.668  1.00  0.00           C  
ATOM   1379  CD  LYS   189      39.304  -0.254   6.760  1.00  0.00           C  
ATOM   1380  CE  LYS   189      39.922  -0.099   8.150  1.00  0.00           C  
ATOM   1381  NZ  LYS   189      38.858   0.124   9.154  1.00  0.00           N  
ATOM   1382  N   GLY   190      39.327  -0.073   1.305  1.00  0.00              
ATOM   1383  CA  GLY   190      38.454  -0.223   0.185  1.00  0.00              
ATOM   1384  C   GLY   190      39.175  -0.928  -0.917  1.00  0.00              
ATOM   1385  O   GLY   190      38.620  -1.826  -1.548  1.00  0.00              
ATOM   1386  N   PRO   191      40.394  -0.556  -1.183  1.00  0.00              
ATOM   1387  CA  PRO   191      41.100  -1.223  -2.241  1.00  0.00              
ATOM   1388  CB  PRO   191      42.333  -0.375  -2.524  1.00  0.00              
ATOM   1389  C   PRO   191      41.364  -2.664  -1.976  1.00  0.00              
ATOM   1390  O   PRO   191      41.360  -3.449  -2.925  1.00  0.00              
ATOM   1391  CD  PRO   191      40.801   0.835  -1.062  1.00  0.00           C  
ATOM   1392  CG  PRO   191      41.853   1.042  -2.168  1.00  0.00           C  
ATOM   1393  N   PHE   192      41.612  -3.030  -0.707  1.00  0.00              
ATOM   1394  CA  PHE   192      41.849  -4.403  -0.385  1.00  0.00              
ATOM   1395  CB  PHE   192      42.271  -4.599   1.084  1.00  0.00              
ATOM   1396  C   PHE   192      40.600  -5.199  -0.615  1.00  0.00              
ATOM   1397  O   PHE   192      40.637  -6.253  -1.250  1.00  0.00              
ATOM   1398  CG  PHE   192      42.223  -6.056   1.405  1.00  0.00           C  
ATOM   1399  CD1 PHE   192      43.154  -6.932   0.895  1.00  0.00           C  
ATOM   1400  CD2 PHE   192      41.245  -6.541   2.244  1.00  0.00           C  
ATOM   1401  CE1 PHE   192      43.097  -8.272   1.205  1.00  0.00           C  
ATOM   1402  CE2 PHE   192      41.184  -7.879   2.558  1.00  0.00           C  
ATOM   1403  CZ  PHE   192      42.111  -8.747   2.036  1.00  0.00           C  
ATOM   1404  N   PHE   193      39.448  -4.700  -0.124  1.00  0.00              
ATOM   1405  CA  PHE   193      38.226  -5.444  -0.236  1.00  0.00              
ATOM   1406  CB  PHE   193      37.050  -4.819   0.539  1.00  0.00              
ATOM   1407  C   PHE   193      37.869  -5.610  -1.673  1.00  0.00              
ATOM   1408  O   PHE   193      37.447  -6.687  -2.095  1.00  0.00              
ATOM   1409  CG  PHE   193      37.300  -5.093   1.988  1.00  0.00           C  
ATOM   1410  CD1 PHE   193      38.076  -4.252   2.750  1.00  0.00           C  
ATOM   1411  CD2 PHE   193      36.763  -6.208   2.589  1.00  0.00           C  
ATOM   1412  CE1 PHE   193      38.304  -4.515   4.083  1.00  0.00           C  
ATOM   1413  CE2 PHE   193      36.985  -6.477   3.919  1.00  0.00           C  
ATOM   1414  CZ  PHE   193      37.758  -5.629   4.673  1.00  0.00           C  
ATOM   1415  N   CYS   194      38.037  -4.544  -2.468  1.00  0.00              
ATOM   1416  CA  CYS   194      37.694  -4.638  -3.853  1.00  0.00              
ATOM   1417  CB  CYS   194      37.875  -3.307  -4.596  1.00  0.00              
ATOM   1418  C   CYS   194      38.557  -5.648  -4.525  1.00  0.00              
ATOM   1419  O   CYS   194      38.073  -6.487  -5.283  1.00  0.00              
ATOM   1420  SG  CYS   194      36.727  -2.033  -3.997  1.00  0.00           S  
ATOM   1421  N   THR   195      39.867  -5.609  -4.238  1.00  0.00              
ATOM   1422  CA  THR   195      40.779  -6.476  -4.915  1.00  0.00              
ATOM   1423  CB  THR   195      42.209  -6.228  -4.544  1.00  0.00              
ATOM   1424  C   THR   195      40.445  -7.895  -4.596  1.00  0.00              
ATOM   1425  O   THR   195      40.463  -8.748  -5.481  1.00  0.00              
ATOM   1426  OG1 THR   195      42.563  -4.884  -4.837  1.00  0.00           O  
ATOM   1427  CG2 THR   195      43.088  -7.190  -5.360  1.00  0.00           C  
ATOM   1428  N   GLN   196      40.114  -8.175  -3.323  1.00  0.00              
ATOM   1429  CA  GLN   196      39.841  -9.515  -2.887  1.00  0.00              
ATOM   1430  CB  GLN   196      39.501  -9.558  -1.389  1.00  0.00              
ATOM   1431  C   GLN   196      38.655 -10.068  -3.610  1.00  0.00              
ATOM   1432  O   GLN   196      38.698 -11.179  -4.141  1.00  0.00              
ATOM   1433  CG  GLN   196      39.198 -10.955  -0.849  1.00  0.00           C  
ATOM   1434  CD  GLN   196      38.764 -10.783   0.599  1.00  0.00           C  
ATOM   1435  OE1 GLN   196      38.692  -9.666   1.109  1.00  0.00           O  
ATOM   1436  NE2 GLN   196      38.460 -11.919   1.282  1.00  0.00           N  
ATOM   1437  N   ALA   197      37.566  -9.283  -3.668  1.00  0.00              
ATOM   1438  CA  ALA   197      36.352  -9.754  -4.259  1.00  0.00              
ATOM   1439  CB  ALA   197      35.198  -8.755  -4.084  1.00  0.00              
ATOM   1440  C   ALA   197      36.580 -10.011  -5.712  1.00  0.00              
ATOM   1441  O   ALA   197      36.100 -11.003  -6.256  1.00  0.00              
ATOM   1442  N   PHE   198      37.309  -9.101  -6.385  1.00  0.00              
ATOM   1443  CA  PHE   198      37.555  -9.227  -7.790  1.00  0.00              
ATOM   1444  CB  PHE   198      38.151  -7.968  -8.442  1.00  0.00              
ATOM   1445  C   PHE   198      38.448 -10.380  -8.109  1.00  0.00              
ATOM   1446  O   PHE   198      38.204 -11.105  -9.072  1.00  0.00              
ATOM   1447  CG  PHE   198      37.014  -7.036  -8.664  1.00  0.00           C  
ATOM   1448  CD1 PHE   198      36.248  -7.174  -9.798  1.00  0.00           C  
ATOM   1449  CD2 PHE   198      36.702  -6.051  -7.756  1.00  0.00           C  
ATOM   1450  CE1 PHE   198      35.184  -6.340 -10.040  1.00  0.00           C  
ATOM   1451  CE2 PHE   198      35.637  -5.211  -7.989  1.00  0.00           C  
ATOM   1452  CZ  PHE   198      34.884  -5.357  -9.131  1.00  0.00           C  
ATOM   1453  N   ALA   199      39.504 -10.579  -7.303  1.00  0.00              
ATOM   1454  CA  ALA   199      40.476 -11.597  -7.562  1.00  0.00              
ATOM   1455  CB  ALA   199      41.600 -11.624  -6.513  1.00  0.00              
ATOM   1456  C   ALA   199      39.809 -12.932  -7.542  1.00  0.00              
ATOM   1457  O   ALA   199      40.090 -13.791  -8.375  1.00  0.00              
ATOM   1458  N   ARG   200      38.884 -13.127  -6.591  1.00  0.00              
ATOM   1459  CA  ARG   200      38.197 -14.374  -6.448  1.00  0.00              
ATOM   1460  CB  ARG   200      37.175 -14.323  -5.305  1.00  0.00              
ATOM   1461  C   ARG   200      37.474 -14.659  -7.722  1.00  0.00              
ATOM   1462  O   ARG   200      37.481 -15.790  -8.209  1.00  0.00              
ATOM   1463  CG  ARG   200      36.225 -15.513  -5.257  1.00  0.00           C  
ATOM   1464  CD  ARG   200      35.263 -15.444  -4.072  1.00  0.00           C  
ATOM   1465  NE  ARG   200      34.168 -16.415  -4.335  1.00  0.00           N  
ATOM   1466  CZ  ARG   200      33.817 -17.329  -3.385  1.00  0.00           C  
ATOM   1467  NH1 ARG   200      34.519 -17.407  -2.217  1.00  0.00           N  
ATOM   1468  NH2 ARG   200      32.764 -18.168  -3.610  1.00  0.00           N  
ATOM   1469  N   LYS   201      36.835 -13.627  -8.298  1.00  0.00              
ATOM   1470  CA  LYS   201      36.078 -13.790  -9.502  1.00  0.00              
ATOM   1471  CB  LYS   201      35.322 -12.510  -9.891  1.00  0.00              
ATOM   1472  C   LYS   201      37.000 -14.154 -10.623  1.00  0.00              
ATOM   1473  O   LYS   201      36.695 -15.038 -11.423  1.00  0.00              
ATOM   1474  CG  LYS   201      34.275 -12.747 -10.975  1.00  0.00           C  
ATOM   1475  CD  LYS   201      33.138 -13.672 -10.529  1.00  0.00           C  
ATOM   1476  CE  LYS   201      32.110 -13.010  -9.606  1.00  0.00           C  
ATOM   1477  NZ  LYS   201      31.030 -13.970  -9.271  1.00  0.00           N  
ATOM   1478  N   CYS   202      38.170 -13.490 -10.690  1.00  0.00              
ATOM   1479  CA  CYS   202      39.106 -13.704 -11.754  1.00  0.00              
ATOM   1480  CB  CYS   202      40.328 -12.775 -11.663  1.00  0.00              
ATOM   1481  C   CYS   202      39.594 -15.118 -11.713  1.00  0.00              
ATOM   1482  O   CYS   202      39.718 -15.776 -12.744  1.00  0.00              
ATOM   1483  SG  CYS   202      39.874 -11.029 -11.879  1.00  0.00           S  
ATOM   1484  N   VAL   203      39.883 -15.628 -10.506  1.00  0.00              
ATOM   1485  CA  VAL   203      40.407 -16.953 -10.366  1.00  0.00              
ATOM   1486  CB  VAL   203      40.746 -17.287  -8.941  1.00  0.00              
ATOM   1487  C   VAL   203      39.401 -17.953 -10.856  1.00  0.00              
ATOM   1488  O   VAL   203      39.754 -18.908 -11.547  1.00  0.00              
ATOM   1489  CG1 VAL   203      41.222 -18.748  -8.865  1.00  0.00           C  
ATOM   1490  CG2 VAL   203      41.787 -16.268  -8.445  1.00  0.00           C  
ATOM   1491  N   ALA   204      38.113 -17.755 -10.518  1.00  0.00              
ATOM   1492  CA  ALA   204      37.091 -18.691 -10.893  1.00  0.00              
ATOM   1493  CB  ALA   204      35.700 -18.292 -10.372  1.00  0.00              
ATOM   1494  C   ALA   204      37.011 -18.768 -12.386  1.00  0.00              
ATOM   1495  O   ALA   204      36.875 -19.852 -12.952  1.00  0.00              
ATOM   1496  N   SER   205      37.100 -17.608 -13.059  1.00  0.00              
ATOM   1497  CA  SER   205      36.982 -17.550 -14.485  1.00  0.00              
ATOM   1498  CB  SER   205      36.906 -16.104 -14.994  1.00  0.00              
ATOM   1499  C   SER   205      38.153 -18.239 -15.138  1.00  0.00              
ATOM   1500  O   SER   205      37.996 -18.870 -16.182  1.00  0.00              
ATOM   1501  OG  SER   205      36.593 -16.102 -16.376  1.00  0.00           O  
ATOM   1502  N   ASP   206      39.354 -18.168 -14.525  1.00  0.00              
ATOM   1503  CA  ASP   206      40.550 -18.783 -15.051  1.00  0.00              
ATOM   1504  CB  ASP   206      40.306 -20.220 -15.557  1.00  0.00              
ATOM   1505  C   ASP   206      41.039 -18.028 -16.256  1.00  0.00              
ATOM   1506  O   ASP   206      41.884 -18.534 -16.994  1.00  0.00              
ATOM   1507  CG  ASP   206      39.919 -21.133 -14.404  1.00  0.00           C  
ATOM   1508  OD1 ASP   206      40.515 -20.995 -13.303  1.00  0.00           O  
ATOM   1509  OD2 ASP   206      39.010 -21.981 -14.612  1.00  0.00           O  
ATOM   1510  N   ILE   207      40.496 -16.824 -16.521  1.00  0.00              
ATOM   1511  CA  ILE   207      40.941 -16.051 -17.647  1.00  0.00              
ATOM   1512  CB  ILE   207      39.985 -14.990 -18.109  1.00  0.00              
ATOM   1513  C   ILE   207      42.234 -15.355 -17.397  1.00  0.00              
ATOM   1514  O   ILE   207      43.063 -15.300 -18.288  1.00  0.00              
ATOM   1515  CG2 ILE   207      40.624 -14.330 -19.340  1.00  0.00           C  
ATOM   1516  CG1 ILE   207      38.606 -15.572 -18.439  1.00  0.00           C  
ATOM   1517  CD1 ILE   207      37.562 -14.493 -18.729  1.00  0.00           C  
ATOM   1518  N   ARG   208      42.400 -14.744 -16.209  1.00  0.00              
ATOM   1519  CA  ARG   208      43.516 -13.930 -15.793  1.00  0.00              
ATOM   1520  CB  ARG   208      44.768 -13.824 -16.734  1.00  0.00              
ATOM   1521  C   ARG   208      42.854 -12.620 -15.487  1.00  0.00              
ATOM   1522  O   ARG   208      41.661 -12.615 -15.186  1.00  0.00              
ATOM   1523  CG  ARG   208      44.722 -13.174 -18.131  1.00  0.00           C  
ATOM   1524  CD  ARG   208      45.974 -13.464 -18.998  1.00  0.00           C  
ATOM   1525  NE  ARG   208      46.025 -14.920 -19.365  1.00  0.00           N  
ATOM   1526  CZ  ARG   208      46.678 -15.341 -20.496  1.00  0.00           C  
ATOM   1527  NH1 ARG   208      47.244 -14.425 -21.336  1.00  0.00           N  
ATOM   1528  NH2 ARG   208      46.764 -16.673 -20.794  1.00  0.00           N  
ATOM   1529  N   GLY   209      43.562 -11.479 -15.496  1.00  0.00              
ATOM   1530  CA  GLY   209      42.835 -10.265 -15.232  1.00  0.00              
ATOM   1531  C   GLY   209      43.807  -9.223 -14.801  1.00  0.00              
ATOM   1532  O   GLY   209      44.987  -9.509 -14.605  1.00  0.00              
ATOM   1533  N   THR   210      43.326  -7.974 -14.645  1.00  0.00              
ATOM   1534  CA  THR   210      44.215  -6.921 -14.257  1.00  0.00              
ATOM   1535  CB  THR   210      44.481  -5.954 -15.376  1.00  0.00              
ATOM   1536  C   THR   210      43.591  -6.120 -13.166  1.00  0.00              
ATOM   1537  O   THR   210      42.397  -5.823 -13.194  1.00  0.00              
ATOM   1538  OG1 THR   210      45.053  -6.628 -16.486  1.00  0.00           O  
ATOM   1539  CG2 THR   210      45.429  -4.850 -14.880  1.00  0.00           C  
ATOM   1540  N   VAL   211      44.409  -5.758 -12.161  1.00  0.00              
ATOM   1541  CA  VAL   211      43.970  -4.876 -11.124  1.00  0.00              
ATOM   1542  CB  VAL   211      44.117  -5.457  -9.748  1.00  0.00              
ATOM   1543  C   VAL   211      44.889  -3.696 -11.188  1.00  0.00              
ATOM   1544  O   VAL   211      46.108  -3.860 -11.238  1.00  0.00              
ATOM   1545  CG1 VAL   211      43.673  -4.407  -8.716  1.00  0.00           C  
ATOM   1546  CG2 VAL   211      43.327  -6.773  -9.681  1.00  0.00           C  
ATOM   1547  N   VAL   212      44.321  -2.472 -11.216  1.00  0.00              
ATOM   1548  CA  VAL   212      45.132  -1.285 -11.243  1.00  0.00              
ATOM   1549  CB  VAL   212      44.938  -0.460 -12.488  1.00  0.00              
ATOM   1550  C   VAL   212      44.711  -0.454 -10.081  1.00  0.00              
ATOM   1551  O   VAL   212      43.537  -0.115  -9.944  1.00  0.00              
ATOM   1552  CG1 VAL   212      45.761   0.835 -12.376  1.00  0.00           C  
ATOM   1553  CG2 VAL   212      45.311  -1.321 -13.707  1.00  0.00           C  
ATOM   1554  N   ASN   213      45.671  -0.096  -9.208  1.00  0.00              
ATOM   1555  CA  ASN   213      45.336   0.690  -8.056  1.00  0.00              
ATOM   1556  CB  ASN   213      45.934   0.157  -6.740  1.00  0.00              
ATOM   1557  C   ASN   213      45.857   2.073  -8.265  1.00  0.00              
ATOM   1558  O   ASN   213      46.910   2.285  -8.865  1.00  0.00              
ATOM   1559  CG  ASN   213      45.273  -1.176  -6.406  1.00  0.00           C  
ATOM   1560  OD1 ASN   213      44.102  -1.399  -6.708  1.00  0.00           O  
ATOM   1561  ND2 ASN   213      46.043  -2.092  -5.762  1.00  0.00           N  
ATOM   1562  N   ILE   214      45.111   3.071  -7.766  1.00  0.00              
ATOM   1563  CA  ILE   214      45.546   4.421  -7.951  1.00  0.00              
ATOM   1564  CB  ILE   214      44.409   5.355  -8.264  1.00  0.00              
ATOM   1565  C   ILE   214      46.185   4.877  -6.682  1.00  0.00              
ATOM   1566  O   ILE   214      45.540   4.975  -5.639  1.00  0.00              
ATOM   1567  CG2 ILE   214      44.966   6.785  -8.373  1.00  0.00           C  
ATOM   1568  CG1 ILE   214      43.685   4.904  -9.544  1.00  0.00           C  
ATOM   1569  CD1 ILE   214      44.564   4.947 -10.793  1.00  0.00           C  
ATOM   1570  N   SER   215      47.505   5.138  -6.764  1.00  0.00              
ATOM   1571  CA  SER   215      48.309   5.622  -5.679  1.00  0.00              
ATOM   1572  CB  SER   215      49.759   5.113  -5.672  1.00  0.00              
ATOM   1573  C   SER   215      48.434   7.090  -5.837  1.00  0.00              
ATOM   1574  O   SER   215      47.519   7.759  -6.313  1.00  0.00              
ATOM   1575  OG  SER   215      49.825   3.764  -5.249  1.00  0.00           O  
ATOM   1576  N   SER   216      49.586   7.621  -5.379  1.00  0.00              
ATOM   1577  CA  SER   216      49.842   9.026  -5.470  1.00  0.00              
ATOM   1578  CB  SER   216      49.137   9.821  -4.352  1.00  0.00              
ATOM   1579  C   SER   216      51.312   9.259  -5.322  1.00  0.00              
ATOM   1580  O   SER   216      52.082   8.356  -5.001  1.00  0.00              
ATOM   1581  OG  SER   216      49.413  11.208  -4.466  1.00  0.00           O  
ATOM   1582  N   VAL   217      51.733  10.510  -5.583  1.00  0.00              
ATOM   1583  CA  VAL   217      53.094  10.922  -5.380  1.00  0.00              
ATOM   1584  CB  VAL   217      53.385  12.321  -5.854  1.00  0.00              
ATOM   1585  C   VAL   217      53.343  10.847  -3.912  1.00  0.00              
ATOM   1586  O   VAL   217      54.481  10.707  -3.468  1.00  0.00              
ATOM   1587  CG1 VAL   217      53.241  12.356  -7.383  1.00  0.00           C  
ATOM   1588  CG2 VAL   217      52.454  13.305  -5.132  1.00  0.00           C  
ATOM   1589  N   HIS   218      52.254  10.952  -3.129  1.00  0.00              
ATOM   1590  CA  HIS   218      52.304  10.929  -1.695  1.00  0.00              
ATOM   1591  CB  HIS   218      50.953  11.252  -1.033  1.00  0.00              
ATOM   1592  C   HIS   218      52.826   9.613  -1.215  1.00  0.00              
ATOM   1593  O   HIS   218      53.310   9.517  -0.089  1.00  0.00              
ATOM   1594  ND1 HIS   218      49.828  13.300  -2.083  1.00  0.00           N  
ATOM   1595  CG  HIS   218      50.635  12.719  -1.129  1.00  0.00           C  
ATOM   1596  NE2 HIS   218      50.565  14.950  -0.791  1.00  0.00           N  
ATOM   1597  CD2 HIS   218      51.075  13.742  -0.349  1.00  0.00           C  
ATOM   1598  CE1 HIS   218      49.821  14.635  -1.834  1.00  0.00           C  
ATOM   1599  N   GLU   219      52.693   8.539  -2.012  1.00  0.00              
ATOM   1600  CA  GLU   219      53.278   7.311  -1.560  1.00  0.00              
ATOM   1601  CB  GLU   219      52.990   6.115  -2.484  1.00  0.00              
ATOM   1602  C   GLU   219      54.762   7.515  -1.462  1.00  0.00              
ATOM   1603  O   GLU   219      55.400   6.964  -0.568  1.00  0.00              
ATOM   1604  CG  GLU   219      53.507   6.280  -3.911  1.00  0.00           C  
ATOM   1605  CD  GLU   219      52.941   5.130  -4.727  1.00  0.00           C  
ATOM   1606  OE1 GLU   219      52.565   4.101  -4.107  1.00  0.00           O  
ATOM   1607  OE2 GLU   219      52.869   5.267  -5.977  1.00  0.00           O  
ATOM   1608  N   ASP   220      55.353   8.229  -2.443  1.00  0.00              
ATOM   1609  CA  ASP   220      56.757   8.579  -2.494  1.00  0.00              
ATOM   1610  CB  ASP   220      57.216   8.937  -3.918  1.00  0.00              
ATOM   1611  C   ASP   220      57.150   9.733  -1.615  1.00  0.00              
ATOM   1612  O   ASP   220      58.141   9.649  -0.889  1.00  0.00              
ATOM   1613  CG  ASP   220      57.174   7.669  -4.755  1.00  0.00           C  
ATOM   1614  OD1 ASP   220      56.978   6.573  -4.164  1.00  0.00           O  
ATOM   1615  OD2 ASP   220      57.338   7.777  -5.998  1.00  0.00           O  
ATOM   1616  N   LEU   221      56.399  10.859  -1.660  1.00  0.00              
ATOM   1617  CA  LEU   221      56.814  12.013  -0.908  1.00  0.00              
ATOM   1618  CB  LEU   221      57.012  13.289  -1.744  1.00  0.00              
ATOM   1619  C   LEU   221      55.783  12.317   0.129  1.00  0.00              
ATOM   1620  O   LEU   221      54.584  12.267  -0.125  1.00  0.00              
ATOM   1621  CG  LEU   221      58.222  13.231  -2.690  1.00  0.00           C  
ATOM   1622  CD1 LEU   221      58.435  14.588  -3.372  1.00  0.00           C  
ATOM   1623  CD2 LEU   221      59.486  12.729  -1.974  1.00  0.00           C  
ATOM   1624  N   PRO   222      56.231  12.616   1.315  1.00  0.00              
ATOM   1625  CA  PRO   222      55.266  12.915   2.333  1.00  0.00              
ATOM   1626  CB  PRO   222      55.964  12.677   3.669  1.00  0.00              
ATOM   1627  C   PRO   222      54.774  14.311   2.167  1.00  0.00              
ATOM   1628  O   PRO   222      55.457  15.101   1.514  1.00  0.00              
ATOM   1629  CD  PRO   222      57.372  11.897   1.859  1.00  0.00           C  
ATOM   1630  CG  PRO   222      57.036  11.629   3.336  1.00  0.00           C  
ATOM   1631  N   PHE   223      53.591  14.624   2.712  1.00  0.00              
ATOM   1632  CA  PHE   223      53.116  15.974   2.644  1.00  0.00              
ATOM   1633  CB  PHE   223      51.952  16.164   1.656  1.00  0.00              
ATOM   1634  C   PHE   223      52.634  16.298   4.023  1.00  0.00              
ATOM   1635  O   PHE   223      52.053  15.454   4.705  1.00  0.00              
ATOM   1636  CG  PHE   223      51.845  17.625   1.387  1.00  0.00           C  
ATOM   1637  CD1 PHE   223      52.616  18.206   0.405  1.00  0.00           C  
ATOM   1638  CD2 PHE   223      50.980  18.412   2.108  1.00  0.00           C  
ATOM   1639  CE1 PHE   223      52.528  19.555   0.147  1.00  0.00           C  
ATOM   1640  CE2 PHE   223      50.888  19.761   1.855  1.00  0.00           C  
ATOM   1641  CZ  PHE   223      51.663  20.335   0.876  1.00  0.00           C  
ATOM   1642  N   PRO   224      52.856  17.498   4.480  1.00  0.00              
ATOM   1643  CA  PRO   224      52.396  17.845   5.791  1.00  0.00              
ATOM   1644  CB  PRO   224      53.135  19.132   6.174  1.00  0.00              
ATOM   1645  C   PRO   224      50.920  17.975   5.784  1.00  0.00              
ATOM   1646  O   PRO   224      50.353  18.432   4.792  1.00  0.00              
ATOM   1647  CD  PRO   224      53.951  18.335   4.038  1.00  0.00           C  
ATOM   1648  CG  PRO   224      53.768  19.624   4.859  1.00  0.00           C  
ATOM   1649  N   GLY   225      50.276  17.557   6.885  1.00  0.00              
ATOM   1650  CA  GLY   225      48.863  17.701   7.013  1.00  0.00              
ATOM   1651  C   GLY   225      48.171  16.531   6.387  1.00  0.00              
ATOM   1652  O   GLY   225      46.951  16.417   6.495  1.00  0.00              
ATOM   1653  N   PHE   226      48.902  15.633   5.693  1.00  0.00              
ATOM   1654  CA  PHE   226      48.176  14.527   5.134  1.00  0.00              
ATOM   1655  CB  PHE   226      48.126  14.567   3.601  1.00  0.00              
ATOM   1656  C   PHE   226      48.814  13.236   5.556  1.00  0.00              
ATOM   1657  O   PHE   226      49.136  12.391   4.723  1.00  0.00              
ATOM   1658  CG  PHE   226      47.309  15.764   3.251  1.00  0.00           C  
ATOM   1659  CD1 PHE   226      47.891  17.000   3.101  1.00  0.00           C  
ATOM   1660  CD2 PHE   226      45.949  15.652   3.089  1.00  0.00           C  
ATOM   1661  CE1 PHE   226      47.133  18.103   2.780  1.00  0.00           C  
ATOM   1662  CE2 PHE   226      45.185  16.750   2.768  1.00  0.00           C  
ATOM   1663  CZ  PHE   226      45.777  17.980   2.611  1.00  0.00           C  
ATOM   1664  N   THR   227      48.942  13.023   6.880  1.00  0.00              
ATOM   1665  CA  THR   227      49.573  11.842   7.395  1.00  0.00              
ATOM   1666  CB  THR   227      49.682  11.848   8.895  1.00  0.00              
ATOM   1667  C   THR   227      48.772  10.631   7.023  1.00  0.00              
ATOM   1668  O   THR   227      49.326   9.621   6.595  1.00  0.00              
ATOM   1669  OG1 THR   227      50.420  12.978   9.335  1.00  0.00           O  
ATOM   1670  CG2 THR   227      50.384  10.553   9.340  1.00  0.00           C  
ATOM   1671  N   SER   228      47.437  10.698   7.187  1.00  0.00              
ATOM   1672  CA  SER   228      46.598   9.562   6.921  1.00  0.00              
ATOM   1673  CB  SER   228      45.145   9.780   7.377  1.00  0.00              
ATOM   1674  C   SER   228      46.583   9.243   5.457  1.00  0.00              
ATOM   1675  O   SER   228      46.595   8.074   5.074  1.00  0.00              
ATOM   1676  OG  SER   228      44.558  10.852   6.655  1.00  0.00           O  
ATOM   1677  N   TYR   229      46.546  10.280   4.598  1.00  0.00              
ATOM   1678  CA  TYR   229      46.462  10.099   3.176  1.00  0.00              
ATOM   1679  CB  TYR   229      46.289  11.453   2.468  1.00  0.00              
ATOM   1680  C   TYR   229      47.725   9.454   2.692  1.00  0.00              
ATOM   1681  O   TYR   229      47.687   8.488   1.933  1.00  0.00              
ATOM   1682  CG  TYR   229      46.001  11.263   1.019  1.00  0.00           C  
ATOM   1683  CD1 TYR   229      44.725  10.977   0.589  1.00  0.00           C  
ATOM   1684  CD2 TYR   229      47.002  11.391   0.087  1.00  0.00           C  
ATOM   1685  CE1 TYR   229      44.458  10.813  -0.750  1.00  0.00           C  
ATOM   1686  CE2 TYR   229      46.739  11.228  -1.253  1.00  0.00           C  
ATOM   1687  CZ  TYR   229      45.466  10.938  -1.674  1.00  0.00           C  
ATOM   1688  OH  TYR   229      45.196  10.772  -3.049  1.00  0.00           O  
ATOM   1689  N   CYS   230      48.886   9.961   3.150  1.00  0.00              
ATOM   1690  CA  CYS   230      50.158   9.451   2.728  1.00  0.00              
ATOM   1691  CB  CYS   230      51.337  10.196   3.371  1.00  0.00              
ATOM   1692  C   CYS   230      50.272   8.027   3.167  1.00  0.00              
ATOM   1693  O   CYS   230      50.750   7.171   2.426  1.00  0.00              
ATOM   1694  SG  CYS   230      51.407  11.945   2.891  1.00  0.00           S  
ATOM   1695  N   ALA   231      49.827   7.739   4.401  1.00  0.00              
ATOM   1696  CA  ALA   231      49.937   6.412   4.932  1.00  0.00              
ATOM   1697  CB  ALA   231      49.423   6.311   6.380  1.00  0.00              
ATOM   1698  C   ALA   231      49.130   5.468   4.093  1.00  0.00              
ATOM   1699  O   ALA   231      49.581   4.365   3.786  1.00  0.00              
ATOM   1700  N   SER   232      47.911   5.875   3.695  1.00  0.00              
ATOM   1701  CA  SER   232      47.054   4.989   2.955  1.00  0.00              
ATOM   1702  CB  SER   232      45.630   5.542   2.766  1.00  0.00              
ATOM   1703  C   SER   232      47.616   4.700   1.595  1.00  0.00              
ATOM   1704  O   SER   232      47.551   3.564   1.128  1.00  0.00              
ATOM   1705  OG  SER   232      45.657   6.704   1.951  1.00  0.00           O  
ATOM   1706  N   LYS   233      48.160   5.727   0.912  1.00  0.00              
ATOM   1707  CA  LYS   233      48.670   5.560  -0.422  1.00  0.00              
ATOM   1708  CB  LYS   233      48.970   6.900  -1.114  1.00  0.00              
ATOM   1709  C   LYS   233      49.906   4.712  -0.425  1.00  0.00              
ATOM   1710  O   LYS   233      50.121   3.922  -1.343  1.00  0.00              
ATOM   1711  CG  LYS   233      47.698   7.709  -1.385  1.00  0.00           C  
ATOM   1712  CD  LYS   233      46.686   6.967  -2.262  1.00  0.00           C  
ATOM   1713  CE  LYS   233      45.371   7.722  -2.479  1.00  0.00           C  
ATOM   1714  NZ  LYS   233      44.437   6.894  -3.279  1.00  0.00           N  
ATOM   1715  N   GLY   234      50.777   4.877   0.588  1.00  0.00              
ATOM   1716  CA  GLY   234      51.974   4.091   0.662  1.00  0.00              
ATOM   1717  C   GLY   234      51.580   2.662   0.861  1.00  0.00              
ATOM   1718  O   GLY   234      52.189   1.750   0.302  1.00  0.00              
ATOM   1719  N   GLY   235      50.539   2.441   1.684  1.00  0.00              
ATOM   1720  CA  GLY   235      50.068   1.121   1.991  1.00  0.00              
ATOM   1721  C   GLY   235      49.597   0.461   0.734  1.00  0.00              
ATOM   1722  O   GLY   235      49.771  -0.743   0.554  1.00  0.00              
ATOM   1723  N   MET   236      48.958   1.230  -0.166  1.00  0.00              
ATOM   1724  CA  MET   236      48.439   0.654  -1.373  1.00  0.00              
ATOM   1725  CB  MET   236      47.639   1.640  -2.243  1.00  0.00              
ATOM   1726  C   MET   236      49.563   0.122  -2.204  1.00  0.00              
ATOM   1727  O   MET   236      49.427  -0.931  -2.824  1.00  0.00              
ATOM   1728  CG  MET   236      46.274   2.004  -1.658  1.00  0.00           C  
ATOM   1729  SD  MET   236      45.293   3.153  -2.666  1.00  0.00           S  
ATOM   1730  CE  MET   236      44.963   1.964  -3.998  1.00  0.00           C  
ATOM   1731  N   LYS   237      50.706   0.831  -2.253  1.00  0.00              
ATOM   1732  CA  LYS   237      51.776   0.363  -3.084  1.00  0.00              
ATOM   1733  CB  LYS   237      52.983   1.320  -3.146  1.00  0.00              
ATOM   1734  C   LYS   237      52.245  -0.966  -2.577  1.00  0.00              
ATOM   1735  O   LYS   237      52.517  -1.872  -3.362  1.00  0.00              
ATOM   1736  CG  LYS   237      53.969   0.955  -4.263  1.00  0.00           C  
ATOM   1737  CD  LYS   237      54.970   2.061  -4.620  1.00  0.00           C  
ATOM   1738  CE  LYS   237      56.293   1.972  -3.857  1.00  0.00           C  
ATOM   1739  NZ  LYS   237      57.309   2.843  -4.489  1.00  0.00           N  
ATOM   1740  N   MET   238      52.351  -1.119  -1.243  1.00  0.00              
ATOM   1741  CA  MET   238      52.825  -2.349  -0.672  1.00  0.00              
ATOM   1742  CB  MET   238      53.004  -2.274   0.853  1.00  0.00              
ATOM   1743  C   MET   238      51.855  -3.454  -0.963  1.00  0.00              
ATOM   1744  O   MET   238      52.254  -4.575  -1.273  1.00  0.00              
ATOM   1745  CG  MET   238      53.807  -3.446   1.417  1.00  0.00           C  
ATOM   1746  SD  MET   238      55.568  -3.418   0.961  1.00  0.00           S  
ATOM   1747  CE  MET   238      55.999  -4.952   1.831  1.00  0.00           C  
ATOM   1748  N   MET   239      50.546  -3.159  -0.874  1.00  0.00              
ATOM   1749  CA  MET   239      49.530  -4.150  -1.093  1.00  0.00              
ATOM   1750  CB  MET   239      48.115  -3.595  -0.890  1.00  0.00              
ATOM   1751  C   MET   239      49.609  -4.634  -2.506  1.00  0.00              
ATOM   1752  O   MET   239      49.435  -5.822  -2.775  1.00  0.00              
ATOM   1753  CG  MET   239      47.038  -4.639  -1.164  1.00  0.00           C  
ATOM   1754  SD  MET   239      45.356  -4.101  -0.761  1.00  0.00           S  
ATOM   1755  CE  MET   239      45.522  -4.543   0.990  1.00  0.00           C  
ATOM   1756  N   THR   240      49.873  -3.712  -3.449  1.00  0.00              
ATOM   1757  CA  THR   240      49.914  -4.050  -4.841  1.00  0.00              
ATOM   1758  CB  THR   240      50.162  -2.854  -5.711  1.00  0.00              
ATOM   1759  C   THR   240      51.017  -5.031  -5.081  1.00  0.00              
ATOM   1760  O   THR   240      50.841  -5.991  -5.829  1.00  0.00              
ATOM   1761  OG1 THR   240      49.142  -1.889  -5.502  1.00  0.00           O  
ATOM   1762  CG2 THR   240      50.177  -3.299  -7.184  1.00  0.00           C  
ATOM   1763  N   ARG   241      52.190  -4.821  -4.456  1.00  0.00              
ATOM   1764  CA  ARG   241      53.281  -5.724  -4.689  1.00  0.00              
ATOM   1765  CB  ARG   241      54.579  -5.349  -3.958  1.00  0.00              
ATOM   1766  C   ARG   241      52.926  -7.092  -4.206  1.00  0.00              
ATOM   1767  O   ARG   241      53.201  -8.087  -4.874  1.00  0.00              
ATOM   1768  CG  ARG   241      55.409  -4.286  -4.671  1.00  0.00           C  
ATOM   1769  CD  ARG   241      56.708  -3.955  -3.935  1.00  0.00           C  
ATOM   1770  NE  ARG   241      56.341  -3.124  -2.757  1.00  0.00           N  
ATOM   1771  CZ  ARG   241      56.345  -1.767  -2.891  1.00  0.00           C  
ATOM   1772  NH1 ARG   241      56.766  -1.218  -4.065  1.00  0.00           N  
ATOM   1773  NH2 ARG   241      55.922  -0.966  -1.870  1.00  0.00           N  
ATOM   1774  N   ASN   242      52.303  -7.176  -3.021  1.00  0.00              
ATOM   1775  CA  ASN   242      52.027  -8.451  -2.435  1.00  0.00              
ATOM   1776  CB  ASN   242      51.465  -8.310  -1.017  1.00  0.00              
ATOM   1777  C   ASN   242      51.031  -9.191  -3.279  1.00  0.00              
ATOM   1778  O   ASN   242      51.176 -10.388  -3.519  1.00  0.00              
ATOM   1779  CG  ASN   242      51.828  -9.582  -0.280  1.00  0.00           C  
ATOM   1780  OD1 ASN   242      52.467 -10.472  -0.839  1.00  0.00           O  
ATOM   1781  ND2 ASN   242      51.423  -9.666   1.015  1.00  0.00           N  
ATOM   1782  N   LEU   243      49.988  -8.495  -3.767  1.00  0.00              
ATOM   1783  CA  LEU   243      48.979  -9.134  -4.568  1.00  0.00              
ATOM   1784  CB  LEU   243      47.825  -8.189  -4.948  1.00  0.00              
ATOM   1785  C   LEU   243      49.605  -9.630  -5.831  1.00  0.00              
ATOM   1786  O   LEU   243      49.283 -10.715  -6.309  1.00  0.00              
ATOM   1787  CG  LEU   243      46.888  -7.847  -3.774  1.00  0.00           C  
ATOM   1788  CD1 LEU   243      45.783  -6.873  -4.206  1.00  0.00           C  
ATOM   1789  CD2 LEU   243      46.308  -9.123  -3.143  1.00  0.00           C  
ATOM   1790  N   SER   244      50.532  -8.840  -6.398  1.00  0.00              
ATOM   1791  CA  SER   244      51.202  -9.175  -7.621  1.00  0.00              
ATOM   1792  CB  SER   244      52.295  -8.144  -7.951  1.00  0.00              
ATOM   1793  C   SER   244      51.900 -10.485  -7.464  1.00  0.00              
ATOM   1794  O   SER   244      51.797 -11.357  -8.324  1.00  0.00              
ATOM   1795  OG  SER   244      53.201  -8.668  -8.908  1.00  0.00           O  
ATOM   1796  N   ILE   245      52.638 -10.663  -6.355  1.00  0.00              
ATOM   1797  CA  ILE   245      53.394 -11.869  -6.196  1.00  0.00              
ATOM   1798  CB  ILE   245      54.311 -11.832  -4.998  1.00  0.00              
ATOM   1799  C   ILE   245      52.475 -13.048  -6.079  1.00  0.00              
ATOM   1800  O   ILE   245      52.710 -14.086  -6.696  1.00  0.00              
ATOM   1801  CG2 ILE   245      53.484 -11.846  -3.704  1.00  0.00           C  
ATOM   1802  CG1 ILE   245      55.332 -12.971  -5.062  1.00  0.00           C  
ATOM   1803  CD1 ILE   245      56.436 -12.808  -4.018  1.00  0.00           C  
ATOM   1804  N   GLU   246      51.401 -12.921  -5.278  1.00  0.00              
ATOM   1805  CA  GLU   246      50.527 -14.032  -5.031  1.00  0.00              
ATOM   1806  CB  GLU   246      49.490 -13.707  -3.944  1.00  0.00              
ATOM   1807  C   GLU   246      49.764 -14.430  -6.262  1.00  0.00              
ATOM   1808  O   GLU   246      49.703 -15.608  -6.610  1.00  0.00              
ATOM   1809  CG  GLU   246      50.120 -13.427  -2.578  1.00  0.00           C  
ATOM   1810  CD  GLU   246      49.051 -12.829  -1.676  1.00  0.00           C  
ATOM   1811  OE1 GLU   246      47.846 -12.975  -2.012  1.00  0.00           O  
ATOM   1812  OE2 GLU   246      49.424 -12.214  -0.642  1.00  0.00           O  
ATOM   1813  N   LEU   247      49.144 -13.440  -6.929  1.00  0.00              
ATOM   1814  CA  LEU   247      48.265 -13.604  -8.058  1.00  0.00              
ATOM   1815  CB  LEU   247      47.284 -12.433  -8.227  1.00  0.00              
ATOM   1816  C   LEU   247      48.938 -13.894  -9.366  1.00  0.00              
ATOM   1817  O   LEU   247      48.299 -14.424 -10.274  1.00  0.00              
ATOM   1818  CG  LEU   247      46.294 -12.368  -7.048  1.00  0.00           C  
ATOM   1819  CD1 LEU   247      45.185 -11.331  -7.284  1.00  0.00           C  
ATOM   1820  CD2 LEU   247      45.748 -13.765  -6.711  1.00  0.00           C  
ATOM   1821  N   ALA   248      50.229 -13.548  -9.516  1.00  0.00              
ATOM   1822  CA  ALA   248      50.881 -13.618 -10.799  1.00  0.00              
ATOM   1823  CB  ALA   248      52.377 -13.271 -10.721  1.00  0.00              
ATOM   1824  C   ALA   248      50.769 -14.992 -11.393  1.00  0.00              
ATOM   1825  O   ALA   248      50.540 -15.131 -12.594  1.00  0.00              
ATOM   1826  N   GLU   249      50.904 -16.051 -10.579  1.00  0.00              
ATOM   1827  CA  GLU   249      50.839 -17.390 -11.094  1.00  0.00              
ATOM   1828  CB  GLU   249      51.124 -18.430  -9.996  1.00  0.00              
ATOM   1829  C   GLU   249      49.494 -17.618 -11.730  1.00  0.00              
ATOM   1830  O   GLU   249      49.384 -18.362 -12.704  1.00  0.00              
ATOM   1831  CG  GLU   249      50.311 -18.226  -8.717  1.00  0.00           C  
ATOM   1832  CD  GLU   249      51.063 -18.916  -7.590  1.00  0.00           C  
ATOM   1833  OE1 GLU   249      52.071 -19.607  -7.895  1.00  0.00           O  
ATOM   1834  OE2 GLU   249      50.650 -18.753  -6.411  1.00  0.00           O  
ATOM   1835  N   ARG   250      48.438 -16.985 -11.183  1.00  0.00              
ATOM   1836  CA  ARG   250      47.082 -17.062 -11.662  1.00  0.00              
ATOM   1837  CB  ARG   250      46.060 -16.384 -10.730  1.00  0.00              
ATOM   1838  C   ARG   250      46.974 -16.368 -12.992  1.00  0.00              
ATOM   1839  O   ARG   250      46.026 -16.607 -13.738  1.00  0.00              
ATOM   1840  CG  ARG   250      46.031 -16.909  -9.291  1.00  0.00           C  
ATOM   1841  CD  ARG   250      45.842 -18.420  -9.149  1.00  0.00           C  
ATOM   1842  NE  ARG   250      45.457 -18.684  -7.732  1.00  0.00           N  
ATOM   1843  CZ  ARG   250      46.380 -18.595  -6.729  1.00  0.00           C  
ATOM   1844  NH1 ARG   250      47.653 -18.183  -6.999  1.00  0.00           N  
ATOM   1845  NH2 ARG   250      46.022 -18.901  -5.448  1.00  0.00           N  
ATOM   1846  N   GLY   251      47.896 -15.435 -13.308  1.00  0.00              
ATOM   1847  CA  GLY   251      47.812 -14.754 -14.571  1.00  0.00              
ATOM   1848  C   GLY   251      47.190 -13.411 -14.355  1.00  0.00              
ATOM   1849  O   GLY   251      46.820 -12.728 -15.308  1.00  0.00              
ATOM   1850  N   ILE   252      47.069 -12.982 -13.087  1.00  0.00              
ATOM   1851  CA  ILE   252      46.473 -11.704 -12.833  1.00  0.00              
ATOM   1852  CB  ILE   252      45.543 -11.731 -11.655  1.00  0.00              
ATOM   1853  C   ILE   252      47.572 -10.729 -12.532  1.00  0.00              
ATOM   1854  O   ILE   252      48.436 -10.988 -11.695  1.00  0.00              
ATOM   1855  CG2 ILE   252      45.054 -10.298 -11.386  1.00  0.00           C  
ATOM   1856  CG1 ILE   252      44.403 -12.734 -11.911  1.00  0.00           C  
ATOM   1857  CD1 ILE   252      43.619 -13.107 -10.654  1.00  0.00           C  
ATOM   1858  N   ARG   253      47.577  -9.574 -13.236  1.00  0.00              
ATOM   1859  CA  ARG   253      48.613  -8.601 -13.012  1.00  0.00              
ATOM   1860  CB  ARG   253      49.153  -7.909 -14.279  1.00  0.00              
ATOM   1861  C   ARG   253      48.055  -7.506 -12.156  1.00  0.00              
ATOM   1862  O   ARG   253      46.928  -7.055 -12.353  1.00  0.00              
ATOM   1863  CG  ARG   253      49.751  -8.849 -15.328  1.00  0.00           C  
ATOM   1864  CD  ARG   253      48.709  -9.409 -16.295  1.00  0.00           C  
ATOM   1865  NE  ARG   253      48.834  -8.654 -17.575  1.00  0.00           N  
ATOM   1866  CZ  ARG   253      48.378  -7.370 -17.676  1.00  0.00           C  
ATOM   1867  NH1 ARG   253      47.913  -6.715 -16.573  1.00  0.00           N  
ATOM   1868  NH2 ARG   253      48.396  -6.731 -18.882  1.00  0.00           N  
ATOM   1869  N   VAL   254      48.841  -7.060 -11.157  1.00  0.00              
ATOM   1870  CA  VAL   254      48.410  -5.989 -10.304  1.00  0.00              
ATOM   1871  CB  VAL   254      48.288  -6.408  -8.867  1.00  0.00              
ATOM   1872  C   VAL   254      49.458  -4.910 -10.377  1.00  0.00              
ATOM   1873  O   VAL   254      50.641  -5.168 -10.155  1.00  0.00              
ATOM   1874  CG1 VAL   254      47.878  -5.190  -8.026  1.00  0.00           C  
ATOM   1875  CG2 VAL   254      47.300  -7.583  -8.781  1.00  0.00           C  
ATOM   1876  N   ASN   255      49.044  -3.659 -10.688  1.00  0.00              
ATOM   1877  CA  ASN   255      49.982  -2.571 -10.813  1.00  0.00              
ATOM   1878  CB  ASN   255      50.364  -2.249 -12.269  1.00  0.00              
ATOM   1879  C   ASN   255      49.353  -1.326 -10.257  1.00  0.00              
ATOM   1880  O   ASN   255      48.151  -1.284 -10.004  1.00  0.00              
ATOM   1881  CG  ASN   255      51.163  -3.416 -12.834  1.00  0.00           C  
ATOM   1882  OD1 ASN   255      52.137  -3.868 -12.235  1.00  0.00           O  
ATOM   1883  ND2 ASN   255      50.740  -3.924 -14.022  1.00  0.00           N  
ATOM   1884  N   ASN   256      50.170  -0.272 -10.029  1.00  0.00              
ATOM   1885  CA  ASN   256      49.639   0.968  -9.523  1.00  0.00              
ATOM   1886  CB  ASN   256      50.133   1.375  -8.125  1.00  0.00              
ATOM   1887  C   ASN   256      50.041   2.099 -10.415  1.00  0.00              
ATOM   1888  O   ASN   256      51.075   2.068 -11.081  1.00  0.00              
ATOM   1889  CG  ASN   256      49.325   0.620  -7.091  1.00  0.00           C  
ATOM   1890  OD1 ASN   256      48.553  -0.274  -7.429  1.00  0.00           O  
ATOM   1891  ND2 ASN   256      49.487   1.002  -5.795  1.00  0.00           N  
ATOM   1892  N   ILE   257      49.192   3.144 -10.438  1.00  0.00              
ATOM   1893  CA  ILE   257      49.456   4.340 -11.185  1.00  0.00              
ATOM   1894  CB  ILE   257      48.295   4.766 -12.044  1.00  0.00              
ATOM   1895  C   ILE   257      49.598   5.413 -10.143  1.00  0.00              
ATOM   1896  O   ILE   257      48.759   5.519  -9.248  1.00  0.00              
ATOM   1897  CG2 ILE   257      48.706   6.063 -12.758  1.00  0.00           C  
ATOM   1898  CG1 ILE   257      47.858   3.662 -13.023  1.00  0.00           C  
ATOM   1899  CD1 ILE   257      48.870   3.356 -14.122  1.00  0.00           C  
ATOM   1900  N   ALA   258      50.681   6.218 -10.192  1.00  0.00              
ATOM   1901  CA  ALA   258      50.788   7.251  -9.199  1.00  0.00              
ATOM   1902  CB  ALA   258      52.117   7.216  -8.421  1.00  0.00              
ATOM   1903  C   ALA   258      50.719   8.584  -9.882  1.00  0.00              
ATOM   1904  O   ALA   258      51.691   9.072 -10.460  1.00  0.00              
ATOM   1905  N   PRO   259      49.571   9.193  -9.807  1.00  0.00              
ATOM   1906  CA  PRO   259      49.429  10.475 -10.435  1.00  0.00              
ATOM   1907  CB  PRO   259      47.941  10.656 -10.719  1.00  0.00              
ATOM   1908  C   PRO   259      49.972  11.556  -9.562  1.00  0.00              
ATOM   1909  O   PRO   259      50.057  11.373  -8.351  1.00  0.00              
ATOM   1910  CD  PRO   259      48.345   8.414  -9.903  1.00  0.00           C  
ATOM   1911  CG  PRO   259      47.409   9.218 -10.816  1.00  0.00           C  
ATOM   1912  N   GLY   260      50.338  12.693 -10.176  1.00  0.00              
ATOM   1913  CA  GLY   260      50.757  13.839  -9.433  1.00  0.00              
ATOM   1914  C   GLY   260      49.495  14.616  -9.260  1.00  0.00              
ATOM   1915  O   GLY   260      48.419  14.034  -9.128  1.00  0.00              
ATOM   1916  N   ALA   261      49.576  15.956  -9.238  1.00  0.00              
ATOM   1917  CA  ALA   261      48.354  16.689  -9.084  1.00  0.00              
ATOM   1918  CB  ALA   261      48.570  18.157  -8.681  1.00  0.00              
ATOM   1919  C   ALA   261      47.609  16.669 -10.386  1.00  0.00              
ATOM   1920  O   ALA   261      48.161  16.984 -11.437  1.00  0.00              
ATOM   1921  N   ILE   262      46.308  16.321 -10.347  1.00  0.00              
ATOM   1922  CA  ILE   262      45.528  16.277 -11.554  1.00  0.00              
ATOM   1923  CB  ILE   262      45.051  14.896 -11.897  1.00  0.00              
ATOM   1924  C   ILE   262      44.328  17.131 -11.314  1.00  0.00              
ATOM   1925  O   ILE   262      43.801  17.158 -10.203  1.00  0.00              
ATOM   1926  CG2 ILE   262      44.155  14.990 -13.142  1.00  0.00           C  
ATOM   1927  CG1 ILE   262      46.253  13.959 -12.092  1.00  0.00           C  
ATOM   1928  CD1 ILE   262      47.186  14.392 -13.223  1.00  0.00           C  
ATOM   1929  N   GLU   263      43.856  17.866 -12.344  1.00  0.00              
ATOM   1930  CA  GLU   263      42.748  18.730 -12.058  1.00  0.00              
ATOM   1931  CB  GLU   263      42.578  19.963 -12.973  1.00  0.00              
ATOM   1932  C   GLU   263      41.488  17.946 -12.065  1.00  0.00              
ATOM   1933  O   GLU   263      40.925  17.618 -13.108  1.00  0.00              
ATOM   1934  CG  GLU   263      42.160  19.688 -14.415  1.00  0.00           C  
ATOM   1935  CD  GLU   263      41.728  21.027 -15.003  1.00  0.00           C  
ATOM   1936  OE1 GLU   263      42.582  21.951 -15.058  1.00  0.00           O  
ATOM   1937  OE2 GLU   263      40.534  21.150 -15.388  1.00  0.00           O  
ATOM   1938  N   THR   264      41.022  17.620 -10.847  1.00  0.00              
ATOM   1939  CA  THR   264      39.801  16.912 -10.661  1.00  0.00              
ATOM   1940  CB  THR   264      39.991  15.464 -10.321  1.00  0.00              
ATOM   1941  C   THR   264      39.164  17.554  -9.480  1.00  0.00              
ATOM   1942  O   THR   264      39.835  18.204  -8.681  1.00  0.00              
ATOM   1943  OG1 THR   264      40.671  15.348  -9.086  1.00  0.00           O  
ATOM   1944  CG2 THR   264      40.796  14.784 -11.441  1.00  0.00           C  
ATOM   1945  N   PRO   265      37.887  17.360  -9.342  1.00  0.00              
ATOM   1946  CA  PRO   265      37.118  17.901  -8.258  1.00  0.00              
ATOM   1947  CB  PRO   265      35.684  17.426  -8.524  1.00  0.00              
ATOM   1948  C   PRO   265      37.695  17.475  -6.943  1.00  0.00              
ATOM   1949  O   PRO   265      37.563  18.209  -5.969  1.00  0.00              
ATOM   1950  CD  PRO   265      37.131  16.451 -10.184  1.00  0.00           C  
ATOM   1951  CG  PRO   265      35.848  16.168  -9.393  1.00  0.00           C  
ATOM   1952  N   ILE   266      38.335  16.305  -6.851  1.00  0.00              
ATOM   1953  CA  ILE   266      38.846  15.975  -5.550  1.00  0.00              
ATOM   1954  CB  ILE   266      39.400  14.575  -5.447  1.00  0.00              
ATOM   1955  C   ILE   266      39.908  16.967  -5.235  1.00  0.00              
ATOM   1956  O   ILE   266      40.064  17.409  -4.098  1.00  0.00              
ATOM   1957  CG2 ILE   266      40.761  14.502  -6.159  1.00  0.00           C  
ATOM   1958  CG1 ILE   266      39.468  14.155  -3.972  1.00  0.00           C  
ATOM   1959  CD1 ILE   266      39.644  12.648  -3.777  1.00  0.00           C  
ATOM   1960  N   ASN   267      40.700  17.324  -6.256  1.00  0.00              
ATOM   1961  CA  ASN   267      41.685  18.333  -6.059  1.00  0.00              
ATOM   1962  CB  ASN   267      42.627  18.527  -7.256  1.00  0.00              
ATOM   1963  C   ASN   267      40.993  19.619  -5.808  1.00  0.00              
ATOM   1964  O   ASN   267      41.521  20.408  -5.042  1.00  0.00              
ATOM   1965  CG  ASN   267      43.623  17.378  -7.248  1.00  0.00           C  
ATOM   1966  OD1 ASN   267      43.330  16.286  -6.765  1.00  0.00           O  
ATOM   1967  ND2 ASN   267      44.848  17.637  -7.778  1.00  0.00           N  
ATOM   1968  N   ALA   268      39.820  19.847  -6.443  1.00  0.00              
ATOM   1969  CA  ALA   268      38.972  21.025  -6.416  1.00  0.00              
ATOM   1970  CB  ALA   268      37.757  20.893  -7.337  1.00  0.00              
ATOM   1971  C   ALA   268      38.451  21.222  -5.043  1.00  0.00              
ATOM   1972  O   ALA   268      38.260  22.344  -4.569  1.00  0.00              
ATOM   1973  N   SER   269      38.253  20.108  -4.317  1.00  0.00              
ATOM   1974  CA  SER   269      37.845  20.203  -2.958  1.00  0.00              
ATOM   1975  CB  SER   269      37.693  18.836  -2.271  1.00  0.00              
ATOM   1976  C   SER   269      38.943  20.963  -2.278  1.00  0.00              
ATOM   1977  O   SER   269      38.728  21.384  -1.143  1.00  0.00              
ATOM   1978  OG  SER   269      36.613  18.115  -2.845  1.00  0.00           O  
ATOM   1979  N   VAL   270      40.154  21.057  -2.917  1.00  0.00              
ATOM   1980  CA  VAL   270      41.206  21.948  -2.534  1.00  0.00              
ATOM   1981  CB  VAL   270      42.359  21.265  -1.833  1.00  0.00              
ATOM   1982  C   VAL   270      41.799  22.784  -3.660  1.00  0.00              
ATOM   1983  O   VAL   270      42.884  23.350  -3.481  1.00  0.00              
ATOM   1984  CG1 VAL   270      41.838  20.666  -0.516  1.00  0.00           C  
ATOM   1985  CG2 VAL   270      43.017  20.230  -2.760  1.00  0.00           C  
ATOM   1986  N   LEU   271      41.119  22.942  -4.823  1.00  0.00              
ATOM   1987  CA  LEU   271      41.647  23.841  -5.819  1.00  0.00              
ATOM   1988  CB  LEU   271      40.914  23.854  -7.174  1.00  0.00              
ATOM   1989  C   LEU   271      41.460  25.127  -5.108  1.00  0.00              
ATOM   1990  O   LEU   271      42.196  26.085  -5.319  1.00  0.00              
ATOM   1991  CG  LEU   271      40.993  22.510  -7.934  1.00  0.00           C  
ATOM   1992  CD1 LEU   271      40.694  22.668  -9.431  1.00  0.00           C  
ATOM   1993  CD2 LEU   271      42.278  21.729  -7.636  1.00  0.00           C  
ATOM   1994  N   LYS   272      40.430  25.185  -4.235  1.00  0.00              
ATOM   1995  CA  LYS   272      40.333  26.381  -3.465  1.00  0.00              
ATOM   1996  CB  LYS   272      38.930  26.874  -3.132  1.00  0.00              
ATOM   1997  C   LYS   272      40.961  26.235  -2.100  1.00  0.00              
ATOM   1998  O   LYS   272      40.283  26.411  -1.087  1.00  0.00              
ATOM   1999  CG  LYS   272      38.901  28.287  -2.530  1.00  0.00           C  
ATOM   2000  CD  LYS   272      37.495  28.863  -2.322  1.00  0.00           C  
ATOM   2001  CE  LYS   272      37.044  28.884  -0.856  1.00  0.00           C  
ATOM   2002  NZ  LYS   272      35.677  29.441  -0.748  1.00  0.00           N  
ATOM   2003  N   ASP   273      42.255  25.883  -1.996  1.00  0.00              
ATOM   2004  CA  ASP   273      42.852  26.164  -0.739  1.00  0.00              
ATOM   2005  CB  ASP   273      43.695  25.056  -0.121  1.00  0.00              
ATOM   2006  C   ASP   273      43.753  27.271  -1.105  1.00  0.00              
ATOM   2007  O   ASP   273      44.916  27.064  -1.439  1.00  0.00              
ATOM   2008  CG  ASP   273      44.193  25.680   1.172  1.00  0.00           C  
ATOM   2009  OD1 ASP   273      45.208  26.425   1.099  1.00  0.00           O  
ATOM   2010  OD2 ASP   273      43.551  25.464   2.233  1.00  0.00           O  
ATOM   2011  N   PRO   274      43.199  28.446  -1.062  1.00  0.00              
ATOM   2012  CA  PRO   274      43.246  29.343  -2.180  1.00  0.00              
ATOM   2013  CB  PRO   274      42.666  30.662  -1.669  1.00  0.00              
ATOM   2014  C   PRO   274      44.608  29.488  -2.729  1.00  0.00              
ATOM   2015  O   PRO   274      44.762  29.322  -3.935  1.00  0.00              
ATOM   2016  CD  PRO   274      42.432  28.966   0.059  1.00  0.00           C  
ATOM   2017  CG  PRO   274      41.773  30.250  -0.481  1.00  0.00           C  
ATOM   2018  N   GLN   275      45.603  29.744  -1.869  1.00  0.00              
ATOM   2019  CA  GLN   275      46.921  30.018  -2.346  1.00  0.00              
ATOM   2020  CB  GLN   275      47.898  30.308  -1.191  1.00  0.00              
ATOM   2021  C   GLN   275      47.457  28.816  -3.042  1.00  0.00              
ATOM   2022  O   GLN   275      48.008  28.912  -4.137  1.00  0.00              
ATOM   2023  CG  GLN   275      47.498  31.486  -0.299  1.00  0.00           C  
ATOM   2024  CD  GLN   275      47.807  32.776  -1.039  1.00  0.00           C  
ATOM   2025  OE1 GLN   275      46.969  33.670  -1.128  1.00  0.00           O  
ATOM   2026  NE2 GLN   275      49.051  32.884  -1.579  1.00  0.00           N  
ATOM   2027  N   LYS   276      47.265  27.639  -2.427  1.00  0.00              
ATOM   2028  CA  LYS   276      47.941  26.459  -2.868  1.00  0.00              
ATOM   2029  CB  LYS   276      47.685  25.276  -1.925  1.00  0.00              
ATOM   2030  C   LYS   276      47.632  26.022  -4.271  1.00  0.00              
ATOM   2031  O   LYS   276      48.524  25.987  -5.114  1.00  0.00              
ATOM   2032  CG  LYS   276      48.258  25.500  -0.524  1.00  0.00           C  
ATOM   2033  CD  LYS   276      47.706  24.518   0.508  1.00  0.00           C  
ATOM   2034  CE  LYS   276      48.233  24.726   1.929  1.00  0.00           C  
ATOM   2035  NZ  LYS   276      47.510  23.822   2.851  1.00  0.00           N  
ATOM   2036  N   LEU   277      46.362  25.734  -4.598  1.00  0.00              
ATOM   2037  CA  LEU   277      46.103  25.092  -5.863  1.00  0.00              
ATOM   2038  CB  LEU   277      44.666  24.568  -5.981  1.00  0.00              
ATOM   2039  C   LEU   277      46.359  25.952  -7.038  1.00  0.00              
ATOM   2040  O   LEU   277      46.825  25.466  -8.072  1.00  0.00              
ATOM   2041  CG  LEU   277      44.405  23.706  -7.236  1.00  0.00           C  
ATOM   2042  CD1 LEU   277      44.305  24.504  -8.549  1.00  0.00           C  
ATOM   2043  CD2 LEU   277      45.414  22.552  -7.315  1.00  0.00           C  
ATOM   2044  N   ASN   278      46.026  27.243  -6.919  1.00  0.00              
ATOM   2045  CA  ASN   278      46.093  28.068  -8.077  1.00  0.00              
ATOM   2046  CB  ASN   278      45.702  29.523  -7.781  1.00  0.00              
ATOM   2047  C   ASN   278      47.486  28.043  -8.586  1.00  0.00              
ATOM   2048  O   ASN   278      47.693  27.814  -9.771  1.00  0.00              
ATOM   2049  CG  ASN   278      44.250  29.497  -7.317  1.00  0.00           C  
ATOM   2050  OD1 ASN   278      43.874  30.188  -6.373  1.00  0.00           O  
ATOM   2051  ND2 ASN   278      43.410  28.667  -7.990  1.00  0.00           N  
ATOM   2052  N   GLU   279      48.454  28.252  -7.681  1.00  0.00              
ATOM   2053  CA  GLU   279      49.870  28.244  -7.906  1.00  0.00              
ATOM   2054  CB  GLU   279      50.648  29.074  -6.881  1.00  0.00              
ATOM   2055  C   GLU   279      50.461  26.868  -7.927  1.00  0.00              
ATOM   2056  O   GLU   279      51.609  26.709  -8.332  1.00  0.00              
ATOM   2057  CG  GLU   279      50.408  30.570  -7.055  1.00  0.00           C  
ATOM   2058  CD  GLU   279      51.270  31.283  -6.031  1.00  0.00           C  
ATOM   2059  OE1 GLU   279      52.104  30.593  -5.386  1.00  0.00           O  
ATOM   2060  OE2 GLU   279      51.110  32.523  -5.883  1.00  0.00           O  
ATOM   2061  N   LEU   280      49.721  25.853  -7.453  1.00  0.00              
ATOM   2062  CA  LEU   280      50.223  24.518  -7.201  1.00  0.00              
ATOM   2063  CB  LEU   280      49.111  23.591  -6.678  1.00  0.00              
ATOM   2064  C   LEU   280      50.745  23.971  -8.477  1.00  0.00              
ATOM   2065  O   LEU   280      51.634  23.136  -8.537  1.00  0.00              
ATOM   2066  CG  LEU   280      49.567  22.161  -6.345  1.00  0.00           C  
ATOM   2067  CD1 LEU   280      50.590  22.153  -5.199  1.00  0.00           C  
ATOM   2068  CD2 LEU   280      48.363  21.253  -6.056  1.00  0.00           C  
ATOM   2069  N   LEU   281      50.196  24.399  -9.589  1.00  0.00              
ATOM   2070  CA  LEU   281      50.734  23.863 -10.797  1.00  0.00              
ATOM   2071  CB  LEU   281      49.963  24.348 -12.036  1.00  0.00              
ATOM   2072  C   LEU   281      52.184  24.253 -10.943  1.00  0.00              
ATOM   2073  O   LEU   281      52.979  23.521 -11.526  1.00  0.00              
ATOM   2074  CG  LEU   281      48.456  24.026 -11.979  1.00  0.00           C  
ATOM   2075  CD1 LEU   281      47.735  24.853 -10.900  1.00  0.00           C  
ATOM   2076  CD2 LEU   281      47.802  24.160 -13.358  1.00  0.00           C  
ATOM   2077  N   GLU   282      52.572  25.399 -10.362  1.00  0.00              
ATOM   2078  CA  GLU   282      53.907  25.927 -10.436  1.00  0.00              
ATOM   2079  CB  GLU   282      54.094  27.198  -9.591  1.00  0.00              
ATOM   2080  C   GLU   282      54.873  24.898  -9.919  1.00  0.00              
ATOM   2081  O   GLU   282      56.006  24.867 -10.387  1.00  0.00              
ATOM   2082  CG  GLU   282      53.335  28.416 -10.124  1.00  0.00           C  
ATOM   2083  CD  GLU   282      54.090  28.950 -11.332  1.00  0.00           C  
ATOM   2084  OE1 GLU   282      55.221  29.470 -11.140  1.00  0.00           O  
ATOM   2085  OE2 GLU   282      53.546  28.843 -12.463  1.00  0.00           O  
ATOM   2086  N   LYS   283      54.453  24.047  -8.951  1.00  0.00              
ATOM   2087  CA  LYS   283      55.232  23.021  -8.276  1.00  0.00              
ATOM   2088  CB  LYS   283      54.371  22.175  -7.318  1.00  0.00              
ATOM   2089  C   LYS   283      55.717  22.011  -9.275  1.00  0.00              
ATOM   2090  O   LYS   283      56.765  21.393  -9.095  1.00  0.00              
ATOM   2091  CG  LYS   283      53.445  22.941  -6.367  1.00  0.00           C  
ATOM   2092  CD  LYS   283      54.125  23.783  -5.288  1.00  0.00           C  
ATOM   2093  CE  LYS   283      53.113  24.494  -4.384  1.00  0.00           C  
ATOM   2094  NZ  LYS   283      53.787  25.045  -3.188  1.00  0.00           N  
ATOM   2095  N   ILE   284      54.925  21.761 -10.330  1.00  0.00              
ATOM   2096  CA  ILE   284      55.289  20.751 -11.281  1.00  0.00              
ATOM   2097  CB  ILE   284      54.092  20.174 -12.009  1.00  0.00              
ATOM   2098  C   ILE   284      56.175  21.362 -12.331  1.00  0.00              
ATOM   2099  O   ILE   284      55.974  22.502 -12.738  1.00  0.00              
ATOM   2100  CG2 ILE   284      54.610  19.152 -13.029  1.00  0.00           C  
ATOM   2101  CG1 ILE   284      53.068  19.571 -11.030  1.00  0.00           C  
ATOM   2102  CD1 ILE   284      52.227  20.611 -10.292  1.00  0.00           C  
ATOM   2103  N   PRO   285      57.189  20.642 -12.745  1.00  0.00              
ATOM   2104  CA  PRO   285      58.107  21.135 -13.746  1.00  0.00              
ATOM   2105  CB  PRO   285      59.283  20.164 -13.754  1.00  0.00              
ATOM   2106  C   PRO   285      57.451  21.338 -15.087  1.00  0.00              
ATOM   2107  O   PRO   285      57.919  22.174 -15.860  1.00  0.00              
ATOM   2108  CD  PRO   285      57.839  19.700 -11.846  1.00  0.00           C  
ATOM   2109  CG  PRO   285      59.302  19.633 -12.310  1.00  0.00           C  
ATOM   2110  N   LEU   286      56.389  20.571 -15.389  1.00  0.00              
ATOM   2111  CA  LEU   286      55.637  20.746 -16.591  1.00  0.00              
ATOM   2112  CB  LEU   286      54.593  19.646 -16.845  1.00  0.00              
ATOM   2113  C   LEU   286      54.959  22.072 -16.462  1.00  0.00              
ATOM   2114  O   LEU   286      54.553  22.666 -17.456  1.00  0.00              
ATOM   2115  CG  LEU   286      55.234  18.317 -17.293  1.00  0.00           C  
ATOM   2116  CD1 LEU   286      54.177  17.229 -17.547  1.00  0.00           C  
ATOM   2117  CD2 LEU   286      56.150  18.540 -18.508  1.00  0.00           C  
ATOM   2118  N   CYS   287      54.823  22.543 -15.205  1.00  0.00              
ATOM   2119  CA  CYS   287      54.223  23.779 -14.775  1.00  0.00              
ATOM   2120  CB  CYS   287      54.876  25.064 -15.336  1.00  0.00              
ATOM   2121  C   CYS   287      52.755  23.815 -15.042  1.00  0.00              
ATOM   2122  O   CYS   287      52.187  24.890 -15.231  1.00  0.00              
ATOM   2123  SG  CYS   287      54.421  25.482 -17.046  1.00  0.00           S  
ATOM   2124  N   ARG   288      52.103  22.635 -15.039  1.00  0.00              
ATOM   2125  CA  ARG   288      50.677  22.575 -15.193  1.00  0.00              
ATOM   2126  CB  ARG   288      50.201  22.493 -16.654  1.00  0.00              
ATOM   2127  C   ARG   288      50.198  21.327 -14.515  1.00  0.00              
ATOM   2128  O   ARG   288      50.950  20.363 -14.380  1.00  0.00              
ATOM   2129  CG  ARG   288      50.722  21.268 -17.411  1.00  0.00           C  
ATOM   2130  CD  ARG   288      50.049  21.071 -18.773  1.00  0.00           C  
ATOM   2131  NE  ARG   288      50.720  19.934 -19.468  1.00  0.00           N  
ATOM   2132  CZ  ARG   288      50.335  18.644 -19.239  1.00  0.00           C  
ATOM   2133  NH1 ARG   288      49.367  18.361 -18.322  1.00  0.00           N  
ATOM   2134  NH2 ARG   288      50.917  17.623 -19.929  1.00  0.00           N  
ATOM   2135  N   LEU   289      48.929  21.322 -14.053  1.00  0.00              
ATOM   2136  CA  LEU   289      48.364  20.154 -13.444  1.00  0.00              
ATOM   2137  CB  LEU   289      47.043  20.398 -12.686  1.00  0.00              
ATOM   2138  C   LEU   289      48.037  19.217 -14.561  1.00  0.00              
ATOM   2139  O   LEU   289      47.844  19.632 -15.704  1.00  0.00              
ATOM   2140  CG  LEU   289      47.169  21.268 -11.421  1.00  0.00           C  
ATOM   2141  CD1 LEU   289      45.802  21.452 -10.739  1.00  0.00           C  
ATOM   2142  CD2 LEU   289      48.233  20.713 -10.462  1.00  0.00           C  
ATOM   2143  N   GLY   290      47.996  17.908 -14.255  1.00  0.00              
ATOM   2144  CA  GLY   290      47.683  16.959 -15.277  1.00  0.00              
ATOM   2145  C   GLY   290      46.214  16.985 -15.481  1.00  0.00              
ATOM   2146  O   GLY   290      45.461  17.430 -14.617  1.00  0.00              
ATOM   2147  N   LYS   291      45.779  16.502 -16.659  1.00  0.00              
ATOM   2148  CA  LYS   291      44.388  16.388 -16.962  1.00  0.00              
ATOM   2149  CB  LYS   291      44.054  16.720 -18.428  1.00  0.00              
ATOM   2150  C   LYS   291      44.099  14.944 -16.761  1.00  0.00              
ATOM   2151  O   LYS   291      44.990  14.108 -16.901  1.00  0.00              
ATOM   2152  CG  LYS   291      44.244  18.194 -18.797  1.00  0.00           C  
ATOM   2153  CD  LYS   291      43.272  19.141 -18.089  1.00  0.00           C  
ATOM   2154  CE  LYS   291      43.394  20.595 -18.552  1.00  0.00           C  
ATOM   2155  NZ  LYS   291      44.706  21.148 -18.155  1.00  0.00           N  
ATOM   2156  N   PRO   292      42.891  14.612 -16.449  1.00  0.00              
ATOM   2157  CA  PRO   292      42.604  13.228 -16.243  1.00  0.00              
ATOM   2158  CB  PRO   292      41.216  13.183 -15.620  1.00  0.00              
ATOM   2159  C   PRO   292      42.818  12.371 -17.451  1.00  0.00              
ATOM   2160  O   PRO   292      43.063  11.178 -17.289  1.00  0.00              
ATOM   2161  CD  PRO   292      42.060  15.471 -15.618  1.00  0.00           C  
ATOM   2162  CG  PRO   292      41.147  14.513 -14.839  1.00  0.00           C  
ATOM   2163  N   GLU   293      42.763  12.944 -18.659  1.00  0.00              
ATOM   2164  CA  GLU   293      42.911  12.129 -19.826  1.00  0.00              
ATOM   2165  CB  GLU   293      42.680  12.901 -21.128  1.00  0.00              
ATOM   2166  C   GLU   293      44.283  11.531 -19.855  1.00  0.00              
ATOM   2167  O   GLU   293      44.469  10.425 -20.359  1.00  0.00              
ATOM   2168  CG  GLU   293      43.830  13.754 -21.629  1.00  0.00           C  
ATOM   2169  CD  GLU   293      43.419  14.186 -23.027  1.00  0.00           C  
ATOM   2170  OE1 GLU   293      42.185  14.267 -23.270  1.00  0.00           O  
ATOM   2171  OE2 GLU   293      44.323  14.430 -23.870  1.00  0.00           O  
ATOM   2172  N   ASP   294      45.290  12.259 -19.340  1.00  0.00              
ATOM   2173  CA  ASP   294      46.643  11.773 -19.378  1.00  0.00              
ATOM   2174  CB  ASP   294      47.711  12.854 -19.074  1.00  0.00              
ATOM   2175  C   ASP   294      46.812  10.559 -18.516  1.00  0.00              
ATOM   2176  O   ASP   294      47.618   9.680 -18.820  1.00  0.00              
ATOM   2177  CG  ASP   294      47.545  13.496 -17.702  1.00  0.00           C  
ATOM   2178  OD1 ASP   294      47.149  12.787 -16.740  1.00  0.00           O  
ATOM   2179  OD2 ASP   294      47.821  14.722 -17.604  1.00  0.00           O  
ATOM   2180  N   ILE   295      46.080  10.486 -17.395  1.00  0.00              
ATOM   2181  CA  ILE   295      46.162   9.340 -16.539  1.00  0.00              
ATOM   2182  CB  ILE   295      45.433   9.524 -15.242  1.00  0.00              
ATOM   2183  C   ILE   295      45.553   8.169 -17.232  1.00  0.00              
ATOM   2184  O   ILE   295      46.028   7.039 -17.122  1.00  0.00              
ATOM   2185  CG2 ILE   295      45.411   8.169 -14.516  1.00  0.00           C  
ATOM   2186  CG1 ILE   295      46.081  10.654 -14.427  1.00  0.00           C  
ATOM   2187  CD1 ILE   295      47.550  10.400 -14.095  1.00  0.00           C  
ATOM   2188  N   SER   296      44.466   8.427 -17.974  1.00  0.00              
ATOM   2189  CA  SER   296      43.698   7.378 -18.564  1.00  0.00              
ATOM   2190  CB  SER   296      42.520   7.953 -19.352  1.00  0.00              
ATOM   2191  C   SER   296      44.563   6.571 -19.480  1.00  0.00              
ATOM   2192  O   SER   296      44.435   5.350 -19.559  1.00  0.00              
ATOM   2193  OG  SER   296      41.598   6.921 -19.629  1.00  0.00           O  
ATOM   2194  N   LEU   297      45.494   7.233 -20.178  1.00  0.00              
ATOM   2195  CA  LEU   297      46.346   6.558 -21.108  1.00  0.00              
ATOM   2196  CB  LEU   297      47.286   7.563 -21.795  1.00  0.00              
ATOM   2197  C   LEU   297      47.146   5.532 -20.371  1.00  0.00              
ATOM   2198  O   LEU   297      47.319   4.413 -20.849  1.00  0.00              
ATOM   2199  CG  LEU   297      48.334   6.940 -22.721  1.00  0.00           C  
ATOM   2200  CD1 LEU   297      47.704   5.963 -23.719  1.00  0.00           C  
ATOM   2201  CD2 LEU   297      49.119   8.046 -23.440  1.00  0.00           C  
ATOM   2202  N   ALA   298      47.645   5.876 -19.173  1.00  0.00              
ATOM   2203  CA  ALA   298      48.441   4.941 -18.432  1.00  0.00              
ATOM   2204  CB  ALA   298      48.988   5.533 -17.122  1.00  0.00              
ATOM   2205  C   ALA   298      47.613   3.747 -18.074  1.00  0.00              
ATOM   2206  O   ALA   298      48.073   2.611 -18.173  1.00  0.00              
ATOM   2207  N   ALA   299      46.356   3.968 -17.650  1.00  0.00              
ATOM   2208  CA  ALA   299      45.524   2.886 -17.205  1.00  0.00              
ATOM   2209  CB  ALA   299      44.162   3.369 -16.673  1.00  0.00              
ATOM   2210  C   ALA   299      45.256   1.927 -18.323  1.00  0.00              
ATOM   2211  O   ALA   299      45.314   0.713 -18.133  1.00  0.00              
ATOM   2212  N   VAL   300      44.967   2.444 -19.530  1.00  0.00              
ATOM   2213  CA  VAL   300      44.630   1.581 -20.625  1.00  0.00              
ATOM   2214  CB  VAL   300      44.255   2.332 -21.867  1.00  0.00              
ATOM   2215  C   VAL   300      45.804   0.718 -20.943  1.00  0.00              
ATOM   2216  O   VAL   300      45.655  -0.461 -21.260  1.00  0.00              
ATOM   2217  CG1 VAL   300      44.068   1.333 -23.021  1.00  0.00           C  
ATOM   2218  CG2 VAL   300      42.980   3.132 -21.560  1.00  0.00           C  
ATOM   2219  N   TYR   301      47.012   1.297 -20.865  1.00  0.00              
ATOM   2220  CA  TYR   301      48.203   0.578 -21.196  1.00  0.00              
ATOM   2221  CB  TYR   301      49.440   1.479 -21.055  1.00  0.00              
ATOM   2222  C   TYR   301      48.356  -0.586 -20.262  1.00  0.00              
ATOM   2223  O   TYR   301      48.580  -1.714 -20.697  1.00  0.00              
ATOM   2224  CG  TYR   301      50.599   0.736 -21.602  1.00  0.00           C  
ATOM   2225  CD1 TYR   301      50.745   0.628 -22.963  1.00  0.00           C  
ATOM   2226  CD2 TYR   301      51.536   0.169 -20.771  1.00  0.00           C  
ATOM   2227  CE1 TYR   301      51.809  -0.054 -23.497  1.00  0.00           C  
ATOM   2228  CE2 TYR   301      52.605  -0.515 -21.299  1.00  0.00           C  
ATOM   2229  CZ  TYR   301      52.738  -0.626 -22.663  1.00  0.00           C  
ATOM   2230  OH  TYR   301      53.831  -1.327 -23.210  1.00  0.00           O  
ATOM   2231  N   LEU   302      48.200  -0.357 -18.946  1.00  0.00              
ATOM   2232  CA  LEU   302      48.405  -1.431 -18.014  1.00  0.00              
ATOM   2233  CB  LEU   302      48.430  -1.007 -16.536  1.00  0.00              
ATOM   2234  C   LEU   302      47.383  -2.509 -18.203  1.00  0.00              
ATOM   2235  O   LEU   302      47.672  -3.686 -17.992  1.00  0.00              
ATOM   2236  CG  LEU   302      49.746  -0.305 -16.147  1.00  0.00           C  
ATOM   2237  CD1 LEU   302      49.871   1.083 -16.783  1.00  0.00           C  
ATOM   2238  CD2 LEU   302      49.951  -0.292 -14.629  1.00  0.00           C  
ATOM   2239  N   ALA   303      46.147  -2.129 -18.563  1.00  0.00              
ATOM   2240  CA  ALA   303      45.062  -3.047 -18.768  1.00  0.00              
ATOM   2241  CB  ALA   303      43.719  -2.325 -18.980  1.00  0.00              
ATOM   2242  C   ALA   303      45.301  -3.936 -19.961  1.00  0.00              
ATOM   2243  O   ALA   303      44.864  -5.085 -19.970  1.00  0.00              
ATOM   2244  N   SER   304      45.966  -3.429 -21.019  1.00  0.00              
ATOM   2245  CA  SER   304      46.105  -4.178 -22.242  1.00  0.00              
ATOM   2246  CB  SER   304      46.583  -3.335 -23.442  1.00  0.00              
ATOM   2247  C   SER   304      47.063  -5.322 -22.102  1.00  0.00              
ATOM   2248  O   SER   304      47.864  -5.394 -21.171  1.00  0.00              
ATOM   2249  OG  SER   304      47.931  -2.928 -23.261  1.00  0.00           O  
ATOM   2250  N   ASP   305      46.977  -6.263 -23.067  1.00  0.00              
ATOM   2251  CA  ASP   305      47.825  -7.422 -23.116  1.00  0.00              
ATOM   2252  CB  ASP   305      47.404  -8.500 -24.129  1.00  0.00              
ATOM   2253  C   ASP   305      49.211  -6.975 -23.423  1.00  0.00              
ATOM   2254  O   ASP   305      50.175  -7.711 -23.219  1.00  0.00              
ATOM   2255  CG  ASP   305      46.337  -9.343 -23.446  1.00  0.00           C  
ATOM   2256  OD1 ASP   305      46.002  -9.023 -22.274  1.00  0.00           O  
ATOM   2257  OD2 ASP   305      45.859 -10.327 -24.069  1.00  0.00           O  
ATOM   2258  N   GLU   306      49.345  -5.750 -23.952  1.00  0.00              
ATOM   2259  CA  GLU   306      50.643  -5.254 -24.287  1.00  0.00              
ATOM   2260  CB  GLU   306      50.573  -3.788 -24.734  1.00  0.00              
ATOM   2261  C   GLU   306      51.496  -5.308 -23.052  1.00  0.00              
ATOM   2262  O   GLU   306      52.668  -5.672 -23.117  1.00  0.00              
ATOM   2263  CG  GLU   306      51.809  -3.298 -25.479  1.00  0.00           C  
ATOM   2264  CD  GLU   306      51.629  -3.670 -26.942  1.00  0.00           C  
ATOM   2265  OE1 GLU   306      51.649  -4.891 -27.253  1.00  0.00           O  
ATOM   2266  OE2 GLU   306      51.460  -2.735 -27.768  1.00  0.00           O  
ATOM   2267  N   SER   307      50.919  -4.942 -21.893  1.00  0.00              
ATOM   2268  CA  SER   307      51.595  -4.892 -20.618  1.00  0.00              
ATOM   2269  CB  SER   307      50.890  -3.980 -19.603  1.00  0.00              
ATOM   2270  C   SER   307      51.674  -6.250 -19.980  1.00  0.00              
ATOM   2271  O   SER   307      51.720  -6.350 -18.755  1.00  0.00              
ATOM   2272  OG  SER   307      50.901  -2.642 -20.068  1.00  0.00           O  
ATOM   2273  N   THR   308      51.702  -7.337 -20.768  1.00  0.00              
ATOM   2274  CA  THR   308      51.601  -8.655 -20.201  1.00  0.00              
ATOM   2275  CB  THR   308      51.637  -9.732 -21.249  1.00  0.00              
ATOM   2276  C   THR   308      52.685  -8.932 -19.191  1.00  0.00              
ATOM   2277  O   THR   308      52.435  -9.585 -18.180  1.00  0.00              
ATOM   2278  OG1 THR   308      51.151 -10.949 -20.708  1.00  0.00           O  
ATOM   2279  CG2 THR   308      53.084  -9.920 -21.736  1.00  0.00           C  
ATOM   2280  N   TYR   309      53.929  -8.499 -19.442  1.00  0.00              
ATOM   2281  CA  TYR   309      54.997  -8.781 -18.523  1.00  0.00              
ATOM   2282  CB  TYR   309      56.408  -8.642 -19.117  1.00  0.00              
ATOM   2283  C   TYR   309      54.930  -7.967 -17.257  1.00  0.00              
ATOM   2284  O   TYR   309      55.437  -8.412 -16.230  1.00  0.00              
ATOM   2285  CG  TYR   309      57.322  -9.184 -18.071  1.00  0.00           C  
ATOM   2286  CD1 TYR   309      57.336 -10.536 -17.806  1.00  0.00           C  
ATOM   2287  CD2 TYR   309      58.164  -8.358 -17.362  1.00  0.00           C  
ATOM   2288  CE1 TYR   309      58.168 -11.055 -16.843  1.00  0.00           C  
ATOM   2289  CE2 TYR   309      58.999  -8.872 -16.398  1.00  0.00           C  
ATOM   2290  CZ  TYR   309      59.002 -10.222 -16.137  1.00  0.00           C  
ATOM   2291  OH  TYR   309      59.858 -10.751 -15.148  1.00  0.00           O  
ATOM   2292  N   VAL   310      54.369  -6.739 -17.305  1.00  0.00              
ATOM   2293  CA  VAL   310      54.406  -5.801 -16.208  1.00  0.00              
ATOM   2294  CB  VAL   310      53.982  -4.428 -16.647  1.00  0.00              
ATOM   2295  C   VAL   310      53.505  -6.189 -15.074  1.00  0.00              
ATOM   2296  O   VAL   310      52.294  -6.323 -15.242  1.00  0.00              
ATOM   2297  CG1 VAL   310      54.037  -3.474 -15.446  1.00  0.00           C  
ATOM   2298  CG2 VAL   310      54.852  -3.999 -17.844  1.00  0.00           C  
ATOM   2299  N   THR   311      54.085  -6.368 -13.863  1.00  0.00              
ATOM   2300  CA  THR   311      53.261  -6.640 -12.720  1.00  0.00              
ATOM   2301  CB  THR   311      52.965  -8.094 -12.494  1.00  0.00              
ATOM   2302  C   THR   311      53.976  -6.138 -11.498  1.00  0.00              
ATOM   2303  O   THR   311      55.204  -6.164 -11.432  1.00  0.00              
ATOM   2304  OG1 THR   311      52.367  -8.668 -13.644  1.00  0.00           O  
ATOM   2305  CG2 THR   311      51.960  -8.187 -11.340  1.00  0.00           C  
ATOM   2306  N   GLY   312      53.211  -5.656 -10.496  1.00  0.00              
ATOM   2307  CA  GLY   312      53.771  -5.220  -9.246  1.00  0.00              
ATOM   2308  C   GLY   312      54.515  -3.932  -9.425  1.00  0.00              
ATOM   2309  O   GLY   312      55.390  -3.608  -8.625  1.00  0.00              
ATOM   2310  N   THR   313      54.164  -3.137 -10.452  1.00  0.00              
ATOM   2311  CA  THR   313      54.920  -1.951 -10.739  1.00  0.00              
ATOM   2312  CB  THR   313      55.303  -1.921 -12.187  1.00  0.00              
ATOM   2313  C   THR   313      54.102  -0.729 -10.435  1.00  0.00              
ATOM   2314  O   THR   313      52.873  -0.768 -10.436  1.00  0.00              
ATOM   2315  OG1 THR   313      56.186  -0.852 -12.464  1.00  0.00           O  
ATOM   2316  CG2 THR   313      54.022  -1.796 -13.022  1.00  0.00           C  
ATOM   2317  N   THR   314      54.789   0.393 -10.120  1.00  0.00              
ATOM   2318  CA  THR   314      54.132   1.640  -9.839  1.00  0.00              
ATOM   2319  CB  THR   314      54.494   2.182  -8.490  1.00  0.00              
ATOM   2320  C   THR   314      54.609   2.624 -10.861  1.00  0.00              
ATOM   2321  O   THR   314      55.801   2.923 -10.935  1.00  0.00              
ATOM   2322  OG1 THR   314      54.143   1.245  -7.482  1.00  0.00           O  
ATOM   2323  CG2 THR   314      53.748   3.505  -8.265  1.00  0.00           C  
ATOM   2324  N   ILE   315      53.684   3.171 -11.677  1.00  0.00              
ATOM   2325  CA  ILE   315      54.122   4.079 -12.702  1.00  0.00              
ATOM   2326  CB  ILE   315      53.628   3.718 -14.074  1.00  0.00              
ATOM   2327  C   ILE   315      53.654   5.467 -12.371  1.00  0.00              
ATOM   2328  O   ILE   315      52.458   5.727 -12.252  1.00  0.00              
ATOM   2329  CG2 ILE   315      54.014   4.850 -15.040  1.00  0.00           C  
ATOM   2330  CG1 ILE   315      54.193   2.347 -14.487  1.00  0.00           C  
ATOM   2331  CD1 ILE   315      53.556   1.768 -15.747  1.00  0.00           C  
ATOM   2332  N   VAL   316      54.614   6.406 -12.219  1.00  0.00              
ATOM   2333  CA  VAL   316      54.313   7.762 -11.847  1.00  0.00              
ATOM   2334  CB  VAL   316      55.469   8.449 -11.173  1.00  0.00              
ATOM   2335  C   VAL   316      53.991   8.571 -13.061  1.00  0.00              
ATOM   2336  O   VAL   316      54.696   8.527 -14.067  1.00  0.00              
ATOM   2337  CG1 VAL   316      55.103   9.920 -10.914  1.00  0.00           C  
ATOM   2338  CG2 VAL   316      55.837   7.668  -9.902  1.00  0.00           C  
ATOM   2339  N   VAL   317      52.874   9.319 -12.995  1.00  0.00              
ATOM   2340  CA  VAL   317      52.543  10.262 -14.021  1.00  0.00              
ATOM   2341  CB  VAL   317      51.227   9.967 -14.677  1.00  0.00              
ATOM   2342  C   VAL   317      52.398  11.557 -13.274  1.00  0.00              
ATOM   2343  O   VAL   317      51.307  11.876 -12.803  1.00  0.00              
ATOM   2344  CG1 VAL   317      50.950  11.050 -15.733  1.00  0.00           C  
ATOM   2345  CG2 VAL   317      51.270   8.535 -15.237  1.00  0.00           C  
ATOM   2346  N   ASP   318      53.482  12.362 -13.167  1.00  0.00              
ATOM   2347  CA  ASP   318      53.369  13.491 -12.285  1.00  0.00              
ATOM   2348  CB  ASP   318      54.083  13.239 -10.948  1.00  0.00              
ATOM   2349  C   ASP   318      53.938  14.755 -12.864  1.00  0.00              
ATOM   2350  O   ASP   318      54.012  15.771 -12.174  1.00  0.00              
ATOM   2351  CG  ASP   318      55.559  12.989 -11.229  1.00  0.00           C  
ATOM   2352  OD1 ASP   318      55.945  12.936 -12.426  1.00  0.00           O  
ATOM   2353  OD2 ASP   318      56.326  12.837 -10.242  1.00  0.00           O  
ATOM   2354  N   GLY   319      54.373  14.757 -14.133  1.00  0.00              
ATOM   2355  CA  GLY   319      54.824  16.003 -14.682  1.00  0.00              
ATOM   2356  C   GLY   319      56.119  16.406 -14.049  1.00  0.00              
ATOM   2357  O   GLY   319      56.548  17.550 -14.199  1.00  0.00              
ATOM   2358  N   GLY   320      56.788  15.474 -13.343  1.00  0.00              
ATOM   2359  CA  GLY   320      58.058  15.788 -12.751  1.00  0.00              
ATOM   2360  C   GLY   320      57.898  16.293 -11.346  1.00  0.00              
ATOM   2361  O   GLY   320      58.816  16.885 -10.787  1.00  0.00              
ATOM   2362  N   LEU   321      56.735  16.080 -10.713  1.00  0.00              
ATOM   2363  CA  LEU   321      56.598  16.546  -9.364  1.00  0.00              
ATOM   2364  CB  LEU   321      55.228  16.193  -8.762  1.00  0.00              
ATOM   2365  C   LEU   321      57.628  15.852  -8.525  1.00  0.00              
ATOM   2366  O   LEU   321      58.305  16.481  -7.715  1.00  0.00              
ATOM   2367  CG  LEU   321      55.081  16.570  -7.276  1.00  0.00           C  
ATOM   2368  CD1 LEU   321      55.140  18.088  -7.068  1.00  0.00           C  
ATOM   2369  CD2 LEU   321      53.824  15.936  -6.660  1.00  0.00           C  
ATOM   2370  N   THR   322      57.783  14.530  -8.721  1.00  0.00              
ATOM   2371  CA  THR   322      58.641  13.701  -7.922  1.00  0.00              
ATOM   2372  CB  THR   322      58.461  12.235  -8.181  1.00  0.00              
ATOM   2373  C   THR   322      60.111  13.980  -8.069  1.00  0.00              
ATOM   2374  O   THR   322      60.827  13.919  -7.071  1.00  0.00              
ATOM   2375  OG1 THR   322      58.722  11.939  -9.545  1.00  0.00           O  
ATOM   2376  CG2 THR   322      57.034  11.824  -7.792  1.00  0.00           C  
ATOM   2377  N   TRP   323      60.620  14.301  -9.277  1.00  0.00              
ATOM   2378  CA  TRP   323      62.057  14.318  -9.408  1.00  0.00              
ATOM   2379  CB  TRP   323      62.600  14.494 -10.846  1.00  0.00              
ATOM   2380  C   TRP   323      62.686  15.323  -8.502  1.00  0.00              
ATOM   2381  O   TRP   323      63.731  15.054  -7.915  1.00  0.00              
ATOM   2382  CG  TRP   323      62.291  15.792 -11.544  1.00  0.00           C  
ATOM   2383  CD2 TRP   323      62.803  16.157 -12.836  1.00  0.00           C  
ATOM   2384  CD1 TRP   323      61.518  16.830 -11.131  1.00  0.00           C  
ATOM   2385  NE1 TRP   323      61.499  17.815 -12.086  1.00  0.00           N  
ATOM   2386  CE2 TRP   323      62.288  17.417 -13.141  1.00  0.00           C  
ATOM   2387  CE3 TRP   323      63.635  15.499 -13.699  1.00  0.00           C  
ATOM   2388  CZ2 TRP   323      62.593  18.041 -14.317  1.00  0.00           C  
ATOM   2389  CZ3 TRP   323      63.941  16.133 -14.883  1.00  0.00           C  
ATOM   2390  CH2 TRP   323      63.429  17.378 -15.186  1.00  0.00           C  
ATOM   2391  N   TYR   324      62.112  16.526  -8.391  1.00  0.00              
ATOM   2392  CA  TYR   324      62.605  17.442  -7.412  1.00  0.00              
ATOM   2393  CB  TYR   324      63.820  18.294  -7.847  1.00  0.00              
ATOM   2394  C   TYR   324      61.527  18.436  -7.248  1.00  0.00              
ATOM   2395  O   TYR   324      61.358  19.331  -8.069  1.00  0.00              
ATOM   2396  CG  TYR   324      65.033  17.441  -7.944  1.00  0.00           C  
ATOM   2397  CD1 TYR   324      65.727  17.096  -6.808  1.00  0.00           C  
ATOM   2398  CD2 TYR   324      65.469  16.977  -9.163  1.00  0.00           C  
ATOM   2399  CE1 TYR   324      66.846  16.303  -6.887  1.00  0.00           C  
ATOM   2400  CE2 TYR   324      66.588  16.183  -9.248  1.00  0.00           C  
ATOM   2401  CZ  TYR   324      67.276  15.845  -8.108  1.00  0.00           C  
ATOM   2402  OH  TYR   324      68.425  15.030  -8.189  1.00  0.00           O  
ATOM   2403  N   TYR   325      60.826  18.319  -6.126  1.00  0.00              
ATOM   2404  CA  TYR   325      59.755  19.150  -5.693  1.00  0.00              
ATOM   2405  CB  TYR   325      58.404  18.377  -5.742  1.00  0.00              
ATOM   2406  C   TYR   325      60.242  19.369  -4.309  1.00  0.00              
ATOM   2407  O   TYR   325      61.443  19.212  -4.092  1.00  0.00              
ATOM   2408  CG  TYR   325      57.276  19.029  -5.007  1.00  0.00           C  
ATOM   2409  CD1 TYR   325      56.597  20.118  -5.505  1.00  0.00           C  
ATOM   2410  CD2 TYR   325      56.916  18.533  -3.774  1.00  0.00           C  
ATOM   2411  CE1 TYR   325      55.570  20.683  -4.781  1.00  0.00           C  
ATOM   2412  CE2 TYR   325      55.894  19.091  -3.048  1.00  0.00           C  
ATOM   2413  CZ  TYR   325      55.217  20.170  -3.555  1.00  0.00           C  
ATOM   2414  OH  TYR   325      54.165  20.748  -2.813  1.00  0.00           O  
ATOM   2415  N   ILE   326      59.399  19.797  -3.358  1.00  0.00              
ATOM   2416  CA  ILE   326      59.933  19.880  -2.044  1.00  0.00              
ATOM   2417  CB  ILE   326      58.917  20.240  -0.997  1.00  0.00              
ATOM   2418  C   ILE   326      60.381  18.494  -1.698  1.00  0.00              
ATOM   2419  O   ILE   326      59.579  17.563  -1.647  1.00  0.00              
ATOM   2420  CG2 ILE   326      59.563  19.996   0.377  1.00  0.00           C  
ATOM   2421  CG1 ILE   326      58.381  21.667  -1.195  1.00  0.00           C  
ATOM   2422  CD1 ILE   326      59.449  22.745  -1.028  1.00  0.00           C  
ATOM   2423  N   GLU   327      61.699  18.323  -1.477  1.00  0.00              
ATOM   2424  CA  GLU   327      62.188  17.018  -1.152  1.00  0.00              
ATOM   2425  CB  GLU   327      63.708  16.833  -1.315  1.00  0.00              
ATOM   2426  C   GLU   327      61.898  16.793   0.287  1.00  0.00              
ATOM   2427  O   GLU   327      61.951  17.712   1.103  1.00  0.00              
ATOM   2428  CG  GLU   327      64.205  16.743  -2.759  1.00  0.00           C  
ATOM   2429  CD  GLU   327      65.686  16.393  -2.695  1.00  0.00           C  
ATOM   2430  OE1 GLU   327      66.285  16.569  -1.599  1.00  0.00           O  
ATOM   2431  OE2 GLU   327      66.238  15.942  -3.734  1.00  0.00           O  
ATOM   2432  N   ASN   328      61.552  15.540   0.614  1.00  0.00              
ATOM   2433  CA  ASN   328      61.307  15.138   1.960  1.00  0.00              
ATOM   2434  CB  ASN   328      59.841  15.238   2.424  1.00  0.00              
ATOM   2435  C   ASN   328      61.670  13.699   2.018  1.00  0.00              
ATOM   2436  O   ASN   328      62.244  13.147   1.082  1.00  0.00              
ATOM   2437  CG  ASN   328      59.553  16.658   2.888  1.00  0.00           C  
ATOM   2438  OD1 ASN   328      60.448  17.376   3.332  1.00  0.00           O  
ATOM   2439  ND2 ASN   328      58.259  17.068   2.810  1.00  0.00           N  
ATOM   2440  N   HIS   329      61.351  13.060   3.152  1.00  0.00              
ATOM   2441  CA  HIS   329      61.663  11.679   3.326  1.00  0.00              
ATOM   2442  CB  HIS   329      61.325  11.206   4.753  1.00  0.00              
ATOM   2443  C   HIS   329      60.900  10.850   2.304  1.00  0.00              
ATOM   2444  O   HIS   329      61.084   9.603   2.310  1.00  0.00              
ATOM   2445  ND1 HIS   329      60.699   8.830   5.379  1.00  0.00           N  
ATOM   2446  CG  HIS   329      61.645   9.770   5.035  1.00  0.00           C  
ATOM   2447  NE2 HIS   329      62.659   7.782   5.362  1.00  0.00           N  
ATOM   2448  CD2 HIS   329      62.837   9.113   5.028  1.00  0.00           C  
ATOM   2449  CE1 HIS   329      61.359   7.659   5.565  1.00  0.00           C  
ATOM   2450  OXT HIS   329      60.141  11.447   1.495  1.00  0.00           O  
TER
