# Supplementary material for: De novo Transcriptome of the Non-saxitoxin Producing Alexandrium tamutum Reveals New Insights on Harmful Dinoflagellates
Source: Mar Drugs. 2020 Jul 24;18(8):386. doi: 10.3390/md18080386 (PMC7460133; doi:10.3390/md18080386)
Supplement: Supplementary file 1 [file marinedrugs-18-00386-s001.zip › Supplementary files/Supplementary File 4.fasta]

>TR108823|c0_g1_i1
------------------------------------------------------------
------------------------------------------------------------
------------------------------------------------------------
------------------------------------------------------------
------------------------------------------------------------
------------------------------------------------------------
------------------------------------------------------------
--------------------------------------GSPSSVPVPCSTKFSAWGATRA
SPLPLSSARGALSPGCFAKAWAP-------------------------------------
------------------------------------------------------------
------------------------------------------------------------
------------------------------------------------------------
------------------------------------------------------------
-----------------------------------
>TR124051|c0_g1_i1
------------------------------------------------------------
------------------------------------------------------------
------------------------------------------------------------
------------------------------------------------------------
------------------------------------------------------------
--MGLELDVGTP--LMEDSLSAVEFR-----QLVPTG-----------------------
------------------------------------------------------------
------------------------------------------------------------
------------------------------------------------------------
------------------------------------------------------------
------------------------------------------------------------
------------------------------------------------------------
------------------------------------------------------------
-----------------------------------
>TR132792|c1_g2_i5
------------------------------------------------------------
------------------------------------------------------------
------------------------------------------------------------
------------------------------------------------------------
------------------------------------------------------------
------------------------------------------------------------
------------------------------------------------------------
----------------------------SRLSYYFNSRGPCQSIDAEEASGSTALDAGVE
YLAFVSAATYIDGPMETMLQCAAGLISGRARAFDQSADGFVKGEGVVCLILQRPMITGSA
FNAKGQSASLTAPSVLAMTDVVRRATKTANISAEMLDALEANAYGHPLADMMELSSIHKS
KRPVPVRAVKSSYGNLGAVNGLVAVARTCALLEPN--LHLHQLGRSVDGAEEQDVNQLVG
VSSFG-TGTNVHQIIWGTVHKDHFK--------P----------S---------------
-----------YYICGTMTGWNDPQQM--EDEGEGTTLTMGDNNWENFQIWCDRDPER--
CIHPTEALSNKETKLAGPDWQIRGQV-GDVCRVDF
>TR148439|c1_g1_i1
------------------------------------------------------------
------------------------------------------------------------
------------------------------------------------------------
------------------------------------------------------------
------------------------------------------------------------
------------------------------------------------------------
------------------------------------------------------------
------------------------------------------------------------
--WLARGVRPRAVLGHSLGEYAAAVV----------AGSMSRQDGMKLVAER------HM
PRTEGSMVAVCAPEQTVQTVLDDIGFHNDLCA--VIGAVNSPSQTVLSGHPLAISHAVKK
DVPIPYPMHS--------------------------------------------------
------------------------------------------------------------
------------------------------------------------------------
-----------------------------------
>TR149064|c1_g2_i2
LEGDLGAWLLQEAQRRWEAPSPEQLTSFLPHYWMGLRYAGLHSTELPGDAWDRGA-SGA-
-----NTN--TSPK----SSV------STASSPQAMVPRSSS------------------
-----------CSVLSEGARCSSGWDLYFGLKVASLLAQWDETSSSR---VAAE-----G
DAAFKEAAAMNAIRPGTQSSPGTVSLDITSDILLLGGNQLTAR-AASGHMDVF--KWHRK
WELLMEQVWTRQCVVTLQGAARDRVNESGQERLCWCRPACAYIPGPHATLGM---LKVMP
IAQLRRFLLSG---VDG---AIQQGLGSLSPAL-PGS-GDGALPSRGC---------SLG
LAVPG--DEHR-YTQEEVGRC----LGIGAE--AKGGHLFRKGHIETRYLA---------
-------GRDTADP--SEWSQAMLCEAIMKACRDAGIKPSQIGHISICSSSGYLLPGLTA
YTKLGLPRHVSRQDIVGMGCHAG------LNSFTSASAWAMCNPGRYALSCG-QYVWGRR
TRQQMNTLICNSLFGDGCFAAVLRAAPADEASSPAAYLECPPAWWAHLCDTAALPDMVYS
SEQKYAFLLSELA-PFHVGMGIRTLMHIALEKGAK-HVVTHTGGKTVLNCTAPAPWTVAA
LRDYGNQSSCSFMFAFHNLVKAGGVRERLARGPA--------------------------
------------------------------------------------------------
-----------------------------------
>TR149064|c1_g2_i6
LEGDLGAWLLQEAQRRWEAPSPEQLTSFLPHYWMGLRYAGLHSTELPGDAWDRGA-SGA-
-----NTN--TSPK----SSV------STASSPQAMVPRSSS------------------
-----------CSVLSEGARCSSGWDLYFGLKVASLLAQWDETSSSR---VAAE-----G
DAAFKEAAAMNAIRPGTQSSPGTVSLDITSDILLLGGNQLTAR-AASGHMDVF--KWHRK
WELLMEQVWTRQCVVTLQGAARDRVNESGQERLCWCRPACAYIPGPHATLGM---LKVMP
IAQLRRFLLSG---VDG---AIQQGLGSLSPAL-PGS-GDGALPSRGC---------SLG
LAVPG--DEHR-YTQEEVGRC----LGIGAE--AKGGHLFRKGHIETRYLA---------
-------GRDTADP--SEWSQAMLCEAIMKACRDAGIKPSQIGHISICSSSGYLLPGLTA
YTKLGLPRHVSRQDIVGMGCHAG------LNSFTSASAWAMCNPGRYALSCG-QYVWGRR
TRQQMNTLICNSLFGDGCFAAVLRAAPADEASSPAAYLECPPAWWAHLCDTAALPDMVYS
SEQKYAFLLSELA-PFHVGMGIRTLMHIALEKGAK-HVVTHTGGKTVLNCTAPAPWTVAA
LRDYGNQSSCSFMFAFHNLVKAGGVRERLARGPA--------------------------
------------------------------------------------------------
-----------------------------------
>TR66551|c1_g8_i10
-------------------------------MEEALHAPSGPADAEVVLASGRGS-NGKP
---PESSSAEAAELLSKFDEGEAPG-ASRAKELQSIVEDVRAALNGKPLAFLVIQAPLVH
IREQPSKNAASVKLGSVVRGYPAGRWLYLEPE---------ELQQRQPGILPAKGAWVLI
QGANNSKAQL--ISQWSVLEVERNVPESLKLV-RLGSADFEQG----------LPTDCGL
QVRVLAKLAEGAELTGTWIEQKEEEQRRKSEEAQKQLDEMRQNPAPAESGSGPAGEMASQ
FEAITGLSITEQG--RG----VLGSC----PELPEDS-RFRALLMLLLELNATDPDLSN-
----A-------IFGMDAA------FQMLKSPKEYKDTPLSYVIQGSGPHF-----NPNP
QLAWGHTAATTTQYTGYLIVSLNGSMVGGGVAYSLNCT---VRIGAAT--LTVSYGNASR
GA--VPGMLLSRNVPEILGTPGAVSLDATLSSYACVRGGFLTYVVPGIPGTKRIPHMKPI
ADLHRFAREAYGINLSAKSGVMFASLKAIRKSAPKKVEEEQVAVQEEYAPRRRAKRRAR-
------------------------------------------------------------
------------------------------------------------------------
------------------------------------------------------------
-----------------------------------
>TR71142|c5_g1_i1
------------------------------------------------------------
------------------------------------------------------------
------------------------------------------------------------
------------------------------------------------------------
------------------------------------------------------------
------------------------------------------------------------
------------------------------------------------------------
------------------------------------------------------------
--SVVNGLNLMLYPGPFQGCSQAGMLEGRSFTFNATADGYARGELSGALCFKLACLAGSQ
ANQDGRSASMTAPNGPAQEKCIQSVLKECSLTPTEVDCFECHGT----------------
------------------------------------------------------------
------------------------------------------------------------
------------------------------------------------------------
-----------------------------------
>TR75898|c0_g1_i1
LTRMCHQHGATILGFVPPAAVPEEL-ARRGCAALQKAFPD--GTGFIAQGFSGTE-QGDV
--TQNHLSRDRDVDRYASHTTQRVAILDQGLQTVG-PESVGEICVAGDGLSSGYLNLPEK
TAEAFLPSCAALRAMRTSDLGRWRADGSLEVVGRLGSMVKVRGARVE--GEVEA------
-----TITSHP------------DVRACVAAVQARMVSYMVPHEPEGDEMESVVELDSLG
KMRKLTRMSVAEDRILDNVRERNGLTGHQWSTLAHALLVFSRSGGWPASGFDDTRGDSAY
ELTYREVLFAAMWFLSGT-LWFLPVFRVMFVGWTPAA-VGAATECCPFVAGRW--SMGMG
PNLLD--HSFVGRALSFVPFYWAGFFKGRPLMKLLMRIFKLPYWKRLIVASNARIEKGFD
DRCGSFWLTTWSPLTQLA---ALLYVVVVVAVMPLHLKKVSFAAYILAFFCLLDLPIMVV
ELLVIGSAALFLIQNITRAVMLAAK-----------------------------------
------------------------------------------------------------
------------------------------------------------------------
------------------------------------------------------------
------------------------------------------------------------
-----------------------------------
>TR149064|c1_g3_i1
PEGDLGVRLLREARRRWEPACLEQLTAFPPHFWMGFRYVGLHDGEL---AWDWGA-TDAC
LSATDSTA--SSPRAGAPSSPLAS--DSAASSLQALAPRSSSGSPSADSSPPASDSVARS
LQAGAPRSGSGCASSQAGAKSSLAWDLYFGLKIASLFVLWDESSSSC---AGVE-----G
DAAFKEKAAMNAIRPGPPSASGTVALELTSDILLLSGNELTER-AASGHMDVF--KWHRK
WELLMAQVSTRQCVVTLKGA----VNESAHKKLTWCPPDVVYIPGPRAILGM---LRAMS
VAQLRRFLLSG---VDG---STDWCLGSPSSAL-PDS-KDGT-PLRGC---------SLG
LAVPG--EEHR-YTQEEVGRC----LGIGAE--AKGGHLFRKGHIETRYLA---------
-------GRDTADP--CEWALAMLCEAILKACFDAGIEPSQVGHISICSSSGYLLPGLTA
YA-IGLPRHVSRQDIVGMGCHAG------LNSFTSASSWAMCNPGKYALSCG-QYVWGSR
TRQQMNTLICNSLFGDGCFAAVLRAAPVDEASPPAAYLECPPAWWAHLCDTSALPDMVYS
SEQKYAFLLSELA-PFHVGMGIRTLMHI--------------------------------
------------------------------------------------------------
------------------------------------------------------------
-----------------------------------
>TR8292|c0_g1_i1
------------------------------------------------------------
------------------------------------------------------------
------------------------------------------------------------
------------------------------------------------------------
------------------------------------------------------------
------------------------------------------------------------
------------------------------------------------------------
------------------------------------------------------------
-----------------MDALLAMGLVGTTFAFEEAVDALRTFRGGGTIGKV--------
------------------------------------------------------------
------------------------------------------------------------
------------------------------------------------------------
------------------------------------------------------------
-----------------------------------
>TR103446|c0_g1_i1
------------------------------------------------------------
------------------------------------------------------------
------------------------------------------------------------
--------------------------------MGRRRPRSGQQSSWNRGLGGKLRRRMRT
CEEQTTLLPPQGSSGSVAPEQPYQALGPSIALATWCVSSRTASSPSWAR-----------
------------------------------------------------------------
------------------------------------------------------------
------------------------------------------------------------
------------------------------------------------------------
------------------------------------------------------------
------------------------------------------------------------
------------------------------------------------------------
------------------------------------------------------------
-----------------------------------
>TR114719|c1_g1_i1
------------------------------------------------------------
------------------------------------------------------------
------------------------------------------------------------
------------------------------------------------------------
------------------------------------------------------------
------------------------------------------------------------
------------------------------------------------------------
------------------------------------------------------------
------------------------------------------------------------
---------MSAPNGPEQEKCVWGAIREARMTPPESTTWENHGTGTSLGDPIEVGAVRKR
LEPLMQASSKSNFGHLEGSAAAMAMNKCIMIVIPT--IHLRVLNPHLDHAAFDAKQGHAQ
VSSFGVGGTNGHGIFHGEGQ-RAE--NRVMKAPAQIIAD-GPDPS--QWEYTG-PSLSAG
ADEQYRIVLMKYCTTGNHNDWAEERM--MEGDVEGLEVDMPDSGELEFRILADGDSEK-V
IAPE-NTTSRKLDPIVGPAWIIKGEP-GTAVRIEF
>TR114719|c2_g1_i1
---------------MFGVEVTGES-KFEGDHGQLQEYLP-DSNQFKVLMVSSGE-VVTA
--DVDNV--ITAGECGGPESYDVV--IGPQTGRGPLGDTMAECLGAKGFCVARIVQGTED
LLKTF-SEIKEL-SGSFGRLAAEVEEGYLGKA-SRGKVMWLDP---DDAFAPGS-LVSRN
DGNISTIAEL--LLPYSENVLGAPIMERTPALLCLSMTD-ADE-ANDRMIEEFYSTWYRG
LVRIMHFMGPGAGKATLRLKDSYEISLPANSILLVREDTFDYTYAEPENGEA-SWLTAFL
MKPGPQWSMS-E--LEGD-TGLLGLVGPPPPAYL-AG-TDGQLEMARFDYKPYEVDNP-G
TTYVK--HFSV-QEGIEL--FDNKAFEISNMESEGLDPLCRQVLEVGYLSITKKFCNTNP
THASVSVGCDKQEWLQMPSTN-QLAITSNRFNYCFNLKGGSFTVDTACSSSLIGAHLGKV
NLHLGMGSGVTLTVGSFIGSCASHMLGGRCFTFNATANGYNRGDGTAAMVIK-AFFRGSQ
IGQDGRSASMSAPNGPAQEKCVWG------------------------------------
------------------------------------------------------------
------------------------------------------------------------
------------------------------------------------------------
-----------------------------------
>TR114719|c2_g2_i1
------------------------------------------------------------
------------------------------------------------------------
--------------------------------------MWLDP---EPALPEDS-LVLRN
DGNISNIAEI--LLPYCENCVGQAVAERTPALVCLSMSE-DDM-ATDQALEEYYSTWCRA
VFRVIHFMGPSDGRATLSVKDTFQVVAAANTILVFREDTFEYSYEEPIDGEA-CWLTSFL
MRQAPQWSIDGE--LTGD-TSMLAKMGPPAPAYM-AG-TDGQLEMSRFDYSPYEVDQP-G
TTYVK--HFAV-QEGIDM--FDNKIFEISNMESEAMDPIARQVMEVGYLSVTKKYCNTNP
LHASVSVGCDKQEWMHMPATNNQLAIIANRFNYVFNLKGGSYVCDTACSSSLVASHLGKM
NLHLGLGAGLTLTVGSFIGSCASHMLGGRCFTFNSTANGYNRGDGTAAMLLK-CYFRGSQ
V-----------------------------------------------------------
------------------------------------------------------------
------------------------------------------------------------
------------------------------------------------------------
-----------------------------------
>TR114719|c2_g3_i1
---------------M--V-VDGSG-RL----GQLIQYIP-ESGEFGVALLGSRD-VVRL
--EPGSLRAVLNSEVGEPDGFDLA--VGPQTRRLVLGEEASRCLAERGFSVLRL-HGGDD
LEAAR-SVMRQL-EDKLGRLPLETEEGYLGRG-GRARVRWLGA---EPEDGRPG-PLERA
DGVLAAVAEA--LQPFSEDALGSPVIERTPALCCLSMTD-AEE-ATSRETQDYYATWARG
VVRAIYFMGPGQGRALLHLKQSYELAVPAGTLLLLREDTFEYGYDPPFDEES-LWVQSFF
LRPGPEFDFDGV--LEGD-FGLLETVGPPPPAYA-AG-VDGQMEMQRFDYRPYEVDNP-G
TTYVK--HFSV-QEGIDL--FDNRVFEISNAEAEALDPMFRQVMEVGYLAVTKKYCNTNP
IHASVSVGCDKQEWLNMPATNNQLAIAANRFNYVFNLKGGSYVCDTACSSTLVASHLGKM
NLHLTMGTSLTLTVGSFIGSSASHMIGGRCFTFNATANGYNRGDGTSSMVLK-AFLRGSQ
IGQDGRSASMSA------------------------------------------------
------------------------------------------------------------
------------------------------------------------------------
------------------------------------------------------------
-----------------------------------
>TR114719|c2_g4_i1
------------------------------------------------------------
------------------------------------------------------------
--------------------------------------MWLDP---EPALPEDS-LVLRN
DGNISNIAEI--LLPYCENCVGQAVAERTPALVCLSMSE-DDM-ATDQALEEYYSTWCRA
VFRVIHFMGPSDGRATLSVKDTFQVVAAANTILVFREDTFEYSYEEPIDGEA-CWLTSFL
MRQAPQWSIDGE--LTGD-TSMLAKMGPPAPAYM-AG-TDGQLEMSRFDYSPYEVDQP-G
TTYVK--HFAV-QEGIDM--FDNKIFEISNMESEGLDPLCRQVLEVGYLSITKKFCNTNP
THASVSVGCDKQEWLQMPSTN-QLAITSNRFNYCFNLKGGSFTVDTACSSSLIGAHLGKV
NLHLGMGSGVTLTVGSFIGSCASHMLGGRCFTFNATANGYNRGDGTAAMVIK-AFFRGSQ
IGQDGRSASMSAPNGPAQEKCVWG------------------------------------
------------------------------------------------------------
------------------------------------------------------------
------------------------------------------------------------
-----------------------------------
>TR114719|c3_g1_i2
VVNGLHVGELVE------VEEQAS-------YGQITNYLP-NTGLFAAVAVDTGD-SLTL
--DPADVR--PA------CGFDAL--LGPQSDRAALGDTMAACLADRGFSVVRVVRKAER
HEAAV-SQLHEQGHGRLGRLAAGVEEGYLGRS-GRAKVVWLDPEDDLSSSALGE-----A
DAAITAVANA--LQASAEDVLGVPLDERTAALACVSLGDLDE--LTDSAIEEFYSTWSRS
VLRVLYFIGPGTGRVLLIPKES-EVAVPAGAVLVIREDTHDYTFSGDASDKEVCWLQSFI
MRQGAQWTI-GE--PEGD-AGLFEVRGPPGPAY-ISG-CDGQLEMQRFDYQPYNEVDNP-
T-YVK--HFSV-QEGIEL--FDNKVFEISNAESAAIDPLARQVMEVGYLSVTKKYCNTNP
THASVSVGCDKQEWLNMPAANNQLAICANRFSYIFNLKGGSYVMDTACSSSLIAAHMGKM
NLHLGLGAGVTLTVACFFGNCAAHMLSGRCLTFNATASGYNRGDGTSAMIIK-CYFRGSQ
VGQDGRSASMSAPNGPAQEKCIWGAVREAQMTPPESTVWECHGTGTSLGDPIEVGAVRKR
IEPLMIASSKSNFGHLEGSAAGIAMNKCAMVVIPT--IHLKTLNPHLDHASFDARQGHCQ
VSSFGVGGTNGHAIFWGRKVEEGY--RKMMSSPPPIVQD-GTNPA--DWDFHG-LSYDAQ
PGEKYKVTYSKYGLTGNFNDWTEDRM--MEADVPNVDVTMPAEGSVEFRILVEGDDDR-V
IAPA-ETTSKRLAPVLGPAWIVKGEP-GGNVRIEI
>TR114719|c5_g1_i1
------------------------------------------------------------
------------------------------------------------------------
------------------------------------------------------------
------------------------------------------------------------
------------------------------------------------------------
------------------------------------------------------------
------------------------------------------------------------
------------------------------------------------------------
------------------------------------------------------------
------------------------------------------------------------
----MILTNKTHTGHLEGGAAMTSLIAATLMCKPV--NHLRQLNPNLEQSAFDATCGNVH
VSSFGFGGSNGHCILWGQSLFGI---RRLKKMAAPEVRVAGADPA--EWEWDG-PDKDLR
PGDKYVIELDSYCITGPFNEWDTDRM--EDGPITGMTVEVPSSGEVEFRFVKNGEEEEGL
LFPPSEKCKRRTAPILGPEWMATAEP-NDLLKIDL
>TR114719|c5_g3_i1
LVNGLRIGSLVQV-----KTGDEEVPDTDGQLGQLVNYIR-ETDTVEVACIN-GV-TGKF
--SSKNVD--APKDLKKP--FDIL--IGPATASDALGEEMADCLFEKGFCVLKICQSLAD
LEQSA-EAMRSMDSGLLGRLPQEVEEGYLGTG-CRGKVTWMDPDSPDQDAVIEQ-----N
DQNLSYLASL--LQPFSADALGKIIDERTPALLSLSLQDDEV--ASDKILGDYLGTWRHG
AIRALHFMGPTEASVTLENKESILISAPANTIILFRTDCFSYSAVAEAEFFL---MMASF
LAQAPHFELTG---FEGD-IKALSALGPAPPGL-QAG-TDTIVEITRFPVDLYDPDEILP
RTVQR--HTSF-IDGVDL--FDFQYFEISKNEATGMGPLQRQVLDVGGTLMPKSYANRKS
HHAGCSVGLDKDDFPFMPSSVNALAIIANRFSFVFNMKGPNFITDTACSASLTAVHCAKL
MIFVTVGTHLCLAPGPWIGCSMSGMVQGRCFTFNASANGYLRGEGTSGLFMK-AILRSSQ
IAQDGRSASLTAPNGPAQEEMITRAIKEARMTPPESTCWECHGTGTSLGDPIEVGAVRKR
PEPLMMSTAKSNIGHLEGGAAMAGMMKCVMQVMST--LHVRQLNPHLDHAAFEAEQGHSQ
VSSLGFGGSNGHAIFWGRKVSGAA--KKMKKMPPPEVRVIGDNPD--EWDADL-PEAEVK
PGDKYKIYFSSFSITGSFNGWEEDRM--APGDVPGQTVTLPSSGSVEFHFLKDGDASK-L
VCPQEPNCTRRTAPVLGPEWLVVGEP-DTELQVEL
>TR114719|c5_g3_i2
LVNGLRIGSLVQV-----KTGDEEVPDTDGQLGQLVNYIR-ETDTVEVACIN-GV-TGKF
--SSKNVD--APKDLKKP--FDIL--IGPATASDALGEEMADCLFEKGFCVLKICQSLAD
LEQSA-EAMRSMDSGLLGRLPQEVEEGYLGTG-CRGKVTWMDPDSPDQDAVIEQ-----N
DQNLSYLASL--LQPFSADALGKIIDERTPALLSLSLQDDEV--ASDKILGDYLGTWRHG
AIRALHFMGPTEASVTLENKESILISAPANTIILFRTDCFSYSAVAEAEFFL---MMASF
LAQAPHFELTG---FEGD-IKALSALGPAPPGL-QAG-TDTIVEITRFPVDLYDPDEILP
RTVQR--HTSF-IDGVDL--FDFQYFEISKNEATGMGPLQRQVLDVGGTLMPKSYANRKS
HHAGCSVGLDKDDFPFMPSSVNALAIIANRFSFVFNMKGPNFITDTACSASLTAVHCAKL
MIFVTVGTHLCLAPGPWIGCSMSGMVQGRCFTFNASANGYLRGEGTSGLFMK-AILRSSQ
IAQDGRSASLTAPNGPAQEEMITRAIKEARMTPPESTCWECHGTGTSLGDPIEVGAVRKR
PEPLMMSTAKSNIGHLEGGAAMAGMMKCVMQVMST--LHVRQLNPHLDHAAFEAEQGHSQ
VSSLGFGGSNGHAIFWGRKVSGAA--KKMKKMPPPEVRVIGDNPD--EWDADL-PEAEVK
PGDKYKIYFSSFSITGSFNGWEEDRM--APGDVPGQTVTLPSSGSVEFHFLKDGDASK-L
VCPQEPNCTRRTAPVLGPEWLVVGEP-DTELQVEL
>TR114719|c5_g3_i3
VINGLHAGELVEI-----LSGTR---------GQLQEYLP-DTDKLRVLLLSTGE-LVTV
--DPQSVK--AAQELEAP--FDIV--IGPRTSREPLGEAMSEALTSRGFCVMKIIQGSDE
LSRTF-DSLKQLREGKLGRLCSEVEEGYLGTG-GRGKVTWMDPDSPDQDAVIEQ-----N
DQNLSYLASL--LQPFSADALGKIIDERTPALLSLSLQDDEV--ASDKILGDYLGTWRHG
AVRALHFMGPTEASVTLENKESILISAPANTIILFRTDCFSYSAVAEAEFFL---MMASF
LAQAPHFELTG---FEGD-IKALSALGPAPPGL-QAG-TDTIVEITRFPVDLYDPDEILP
RTVQR--HTSF-IDGVDL--FDFQYFEISKNEATGMGPLQRQVLDVGGTLMPKSYANRKS
HHAGCSVGLDKDDFPFMPSSVNALAIIANRFSFVFNMKGPNFITDTACSASLTAVHCAKL
MMFVSVGTHLCLAPGPWIGCSMSGMVQGRCFTFNASANGYLRGEGTSGLFMK-AVLRSSQ
IAQDGRSASLTAPNGPAQEEMITRAIKEARMTPPESTCWECHGTGTSLGDPIEVGAVRKR
PEPLMMSTAKSNIGHLEGGAAMAGMMKCVMQVMST--LHVRQLNPHLDHAAFEAEQGHSQ
VSSLGFGGSNGHAIFWGRKVSGAA--KKMKKMPPPEVRVIGDNPD--EWDADL-PEAEVK
PGDKYKIYFSSFSITGSFNGWEEDRM--APGDVPGQTVTLPSSGSVEFHFLKDGDASK-L
VCPQEPNCTRRTAPVLGPEWLVVGEP-DTELQVEL
>TR114719|c5_g3_i4
VINGLHAGELVEI-----LSGTR---------GQLQEYLP-DTDKLRVLLLSTGE-LVTV
--DPQSVK--AAQELEAP--FDIV--IGPRTSREPLGEAMSEALTSRGFCVMKIIQGSDE
LSRTF-DSLKQLREGKLGRLCSEVEEGYLGTG-GRGKVTWMDPDSPDQDAVIEQ-----N
DQNLSYLASL--LQPFSADALGKIIDERTPALLSLSLQDDEV--ASDKILGDYLGTWRHG
AVRALHFMGPTEASVTLENKESILISAPANTIILFRTDCFSYSAVAEAEFFL---MMASF
LAQAPHFELTG---FEGD-IKALSALGPAPPGL-QAG-TDTIVEITRFPVDLYDPDEILP
RTVQR--HTSF-IDGVDL--FDFQYFEISKNEATGMGPLQRQVLDVGGTLMPKSYANRKS
HHAGCSVGLDKDDFPFMPSSVNALAIIANRFSFVFNMKGPNFITDTACSASLTAVHCAKL
MIFVTVGTHLCLAPGPWIGCSMSGMVQGRCFTFNASANGYLRGEGTSGLFMK-AILRSSQ
IAQDGRSASLTAPNGPAQEEMITRAIKEARMTPPESTCWECHGTGTSLGDPIEVGAVRKR
PEPLMMSTAKSNIGHLEGGAAMAGMMKCVMQVMST--LHVRQLNPHLDHAAFEAEQGHSQ
VSSLGFGGSNGHAIFWGRKVSGAA--KKMKKMPPPEVRVIGDNPD--EWDADL-PEAEVK
PGDKYKIYFSSFSITGSFNGWEEDRM--APGDVPGQTVTLPSSGSVEFHFLKDGDASK-L
VCPQEPNCTRRTAPVLGPEWLVVGEP-DTELQVEL
>TR118002|c0_g1_i1
MAT-FTQGALVEVVGLPGASSQGEK-DLNGQKAQLVSFDR-TAKKWTAATFG-GE-TIAI
--NEQYIRALEGEDLKG---YDFV--FGPKSDFETVGSQMADTLASKGYAVMKLLVSQEE
CEETI-TAAKKLDDDQFSRLAVEFERGYLGKE-GSAKTLLLDPSSADPGYVLAS-PLKMM
DHNFGAISQM--IGSYTQEAMGFDVYSRTNMLLRMPLAE-GDE-IDDGDAEGYLHTMARK
RLTLLQFMGPAGGTLRLFPTQEIKLSAEPGTVVLIVASRYEYSLE-T-EGES-LTLTCFY
MAEPAVYEIFGT--VKGD-VEVLGMLGPPAPGVGKAG-CDGLTDIVRWDHSVYDPDQ--G
GSYTR--HGCFGIEGVDL--FDCKFFEISPAEAKGMDPCQRQVMEVSYMALDKRSLQRES
ANIGHFVGIDKDDWMCMSAAAAANAITSNRFSYSLNLKGASMTIDTACSSSLVCTHVSKL
HLSIVNGLNLMLYQGPFVGCCAAGMLEGRSFTFNATADGYARGELCGAACFKLGCLAGSQ
ANQDGRSASLTAPNGPAQEKCLNAVLRECHLTPTEVDCFECHGTGTSLGDPIEVGSFRKR
KEPLVITSSKSNVAHGEGGAGFCGFFKCVLQVSPN--LHLRVKNPHLDMEGFPCDSAYTG
VSSFGFGGTNAHAEAWGKNIMTSRGAKKLTKAPAAEITMNGDDVG--EWETTG-LDPRAD
PGSRWKIALDEFFIQGSFNDWTPDALE-RHDSIQGLTVTLGDSGEEVFQIIADTDEEK-I
YHPGQSRCTLKAAAIQGPGWLISGNA-GDSYQVEF
>TR118002|c0_g2_i1
MAT-FTQGALVEVVGLPGASSQGEK-DLNGQKAQLVSFDR-TAKKWTAATFG-GE-TIAI
--NEQYIRALEGEDLKG---YDFV--FGPKSDFETVGSQMADTLASKGYAVMKLLVSQEE
CEETI-TAAKKLDDDQFSRLAVEFERGYLGKE-GSAKTLLLDPSSADPGYVLAS-PLKMM
DHNFGAISQM--IGSYTQEAMGFDVYSRTNMLLRMPLAE-GDE-IDDGDAEGYLHTMARK
RLTLLQFMGPAGGTLRLFPTQEIKLSAEPGTVVLIVASRYEYSLE-T-EGES-LTLTCFY
MAEPAVYEIFGT--VKGD-VEVLGMLGPPAPGVGKAG-CDGLTDIVRWDHSVYDPDQ--G
GSYTR--HGCFGIEGVDL--FDCKFFEISPAEAKGMDPCQRQVMEVSYMALDKRSLQRES
ANIGHFVGIDKDDWMCMSAAAAANAITSNRFSYSLNLKGASMTIDTACSSSLVCTHVSKL
HLSIVNGLNLMLYQGPFVGCCAAGMLEGRSFTFNATADGYARGELCGAACFKLGCLAGSQ
ANQDGRSASLTAPNGPAQEKCLNAVLRECHLTPTEVDCFECHGTGTSLGDPIEVGSFRKR
KEPLVITSSKSNVAHGEGGAGFCGFFKCVLQVSPN--LHLRVKNPHLDMEGFPCDSAYTG
VSSFGFGGTNAHAEAWGKNIMTSRGAKKLTKAPAAEITMNGDDVG--EWETTG-LDPRAD
PGSRWKIALDEFFIQGSFNDWTPDALE-RHDSIQGLTVTLGDSGEEVFQIIADTDEEK-I
YHPGQSRCTLKAAAIQGPGWLISGNA-GDSYQVEF
>TR135246|c0_g1_i1
------------------------------------------------------------
------------------------------------------------------------
------------------------------------------------------------
------------------------------------------------------------
------------------------------------------------------------
------------------------------------------------------------
------------------------------------------------------------
------------------------------------------------------------
------------------------------------------------------------
-----------------------------------------------------------R
EHPLVKTSSKSNIGHTEMCAGILGIMKCVIMGNPN--LHLKLLNPHMDTNAYPVETGYMG
VSSFGFGGSNARGDIWARAQSGYRNTVKPGRAPPAVVLGPGEAPEGYRWCIDG-RD-TAQ
QGDMYLVTFKWYSIVGSWSNFKSDKMKRVEGGKPGTEFRIGLYGHEEFHLQRDGDKYQ-T
IYPAKNRSLTRDVPVRGPDWSVVGDT-GELVKVEL
>TR19331|c3_g1_i1
MPSKLKAGQLVEISAS-GAGGDAVV-KAGGQRGQLTEFDE-ATGKWTVATFG-AS-MVSV
--KEDSLRPLATEDVAD---FDLA--LGPASNSDVMGQELTDGLARKGHVLCKLFVAEED
LKGMV-STADRCEEGAFTRLATELEPGYLGQA-GTGKTLSIDMDGEDADFVKDS-PLRIV
EDAISTVGLL--LRPFCEGEFGFDIYSRSNSMLALPF-D-GDE-LENEDAASFLSMMWRA
KLQVVVNAGPGSAQMTMIPK-ETTVIVQPGMLAIFCTDRYRFSYE-P-DGKA-LMIASWY
LDQPKEYVI-SD--VQGD-LGLSGGLGPPHPAYAKAG-WDTAIKHQRWDCDIYDADQ--G
KSYTQ--HGGF-SDGIEL--FDCRFFDISPAEAKGMDPTQRQVLEVSYVALSKKQLQMKP
ANIAAFVGLDKNEWNSIPASSSANAITSNRFNYCMNLKGASMTIDTACSASLVCTHTGKL
YLVIVCGVNLSMSPFTYIGGCGAGMHIGRCFTYNFSADGYMRGEATAAISIKFALMAGSQ
VNQDGRSASLTAPNGPSQERCNRAVIKEVMIKPREIDTTECHGTGTSLGDPIEIGAYRKR
DEPVTITSSKSNLGHCEGSAGVSGLTKCVLLCMPN--CHLNCLNPHLDMDGFPGEASYNG
VLSFGFGGTNACALCWGRNVMTSRALDKILNAPAQEVTITGDDWE--EWEMGG-PEKDSK
PGDQWEIEIDEFFLTGSFNEWTYDTLD-PDEALTGLIIEIGDNGAEEFQIQADQDPSM-T
FYPDTPKCTMKSAGVKGPAWIIKGET-GDRFRVEF
>TR19331|c3_g1_i2
MPSKLKAGQLVEVSAS-EAGGDAEL-KVSGQMGQLTEFDE-ATGKWTVATFG-AS-MVSV
--KEESLRPLTTDDVKD---FDLA--LGPASNSDVMGQELTDGLARKGHVLCKLFVAPED
LAGMV-STADRCEEGAFMRLATELEPGYLGQA-GTGKTMSIDMDGEDADFVKDS-PLRIV
EDAISTVGLL--LRPFCEGEFGFDIYSRSNSMLALPF-D-GDE-LENEDAASFLSMMWRA
KLQVVVNAGPGSAQMTMIPK-ETTVTVQPGMLAIFCTDRYRFSYE-M-DGKS-LMIASWY
LDQPKEYVI-SD--VQGD-LGLSGGLGPPHPAYAKAG-WDTAIKHQRWDCDIYDADQ--G
KSYTQ--HGGF-SDGIEL--FDCRFFDISPAEAKGMDPTQRQVLEVSYVALSKKQLQMKP
ANIAAFVGLDKNEWNSIPASSSANAITSNRFNYCMNLKGASMTIDTACSASLVCTHTGKL
YLVIVCGVNLSMSPFTYIGGCGAGMHIGRCFTYNFSADGYMRGEATAAISIKFALMAGSQ
VNQDGRSASLTAPNGPSQERCNRAVIKEVMIKPREIDTTECHGTGTSLGDPIEIGAYRKR
DEPVTITSSKSNLGHCEGSAGVSGLTKCVLLCMPN--CHLNCLNPHLDMDGFPGEASYNG
VLSFGFGGTNACALCWGRNVMTSRALDKILNAPAQEVTITGDDWE--EWEMGG-PEKDSK
PGDQWEIEIDEFFLTGSFNEWTYDTLD-PDEALTGLIIEIGDNGAEEFQIQADQDPSM-T
FYPDTPKCTMKSAGVKGPAWIIKGET-GDRFRVEF
>TR19331|c3_g1_i3
MPSKLKAGQLVEVSAS-EAGGDAEL-KVSGQMGQLTEFDE-ATGKWTVATFG-AS-MVSV
--KEESLRPLTTDDVKD---FDLA--LGPASNSDVMGQELTDGLARKGHVLCKLFVAPED
LAGMV-STADRCEEGAFMRLATELEPGYLGQA-GTGKTMSIDMDGEDADFVKDS-PLRIV
EDAISTVGLL--LRPFCEGEFGFDIYSRSNSMLALPF-D-GDE-LENEDAASFLSMMWRA
KLQVVVNAGPGSAQMTMIPK-ETTVTVQPGMLAIFCTDRYRFSYE-M-DGKS-LMIASWY
LDQPKEYVI-SD--VQGD-LGLSGGLGPPHPAYAKAG-WDTAIKHQRWDCDIYDADQ--G
KSYTQ--HGGF-SDGIEL--FDCRFFDISPAEAKGMDPTQRQVLEVSYVALSKKQLQMKP
ANIAAFVGLDKNEWNSIPASSSANAITSNRFNYCMNLKGASMTIDTACSASLVCTHTGKL
YLVIVCGVNLSMSPFTYIGGCGAGMHIGRCFTYNFSADGYMRGEATAAISIKFALMAGSQ
VNQDGRSASLTAPNGPSQERCNRAVIKEVMIKPREIDTTECHGTGTSLGDPIEIGAYRKR
DEPVTITSSKSNLGHCEGSAGVSGLTKCVLLCMPN--CHLNCLNPHLDMDGFPGEASYNG
VLSFGFGGTNACALCWGRNVMTSRALDKILNAPAQEVTITGDDWE--EWEMGG-PEKDSK
PGDQWEIEIDEFFLTGSFNEWTYDTLD-PDEALTGLIIEIGDNGAEEFQIQADQDPSM-T
FYPDTPKCTMKSAGVKGPAWIIKGET-GDRFRVEF
>TR19331|c3_g1_i4
MPSKLKAGQLVEISAS-GAGGDAVV-KAGGQRGQLTEFDE-ATGKWTVATFG-AS-MVSV
--KEDSLRPLATEDVAD---FDLA--LGPASNSDVMGQELTDGLARKGHVLCKLFVAEED
LKGMV-STADRCEEGAFTRLATELEPGYLGQA-GTGKTLSIDMDGEDADFVKDS-PLRIV
EDAISTVGLL--LRPFCEGEFGFDIYSRSNSMLALPF-D-GDE-LENEDAASFLSMMWRA
KLQVVVNAGPGSAQMTMIPK-ETTVIVQPGMLAIFCTDRYRFSYE-P-DGKA-LMIASWY
LDQPKEYVI-SD--VQGD-LGLSGGLGPPHPAYAKAG-WDTAIKHQRWDCDIYDADQ--G
KSYTQ--HGGF-SDGIEL--FDCRFFDISPAEAKGMDPTQRQVLEVSYVALSKKQLQMKP
ANIAAFVGLDKNEWNSIPASSSANAITSNRFNYCMNLKGASMTIDTACSASLVCTHTGKL
YLVIVCGVNLSMSPFTYIGGCGAGMHIGRCFTYNFSADGYMRGEATAAISIKFALMAGSQ
VNQDGRSASLTAPNGPSQERCNRAVIKEVMIKPREIDTTECHGTGTSLGDPIEIGAYRKR
DEPVTITSSKSNLGHCEGSAGVSGLTKCVLLCMPN--CHLNCLNPHLDMDGFPGEASYNG
VLSFGFGGTNACALCWGRNVMTSRALDKILNAPAQEVTITGDDWE--EWEMGG-PEKDSK
PGDQWEIEIDEFFLTGSFNEWTYDTLD-PDEALTGLIIEIGDNGAEEFQIQADQDPSM-T
FYPDTPKCTMKSAGVKGPAWIIKGET-GDRFRVEF
>TR19331|c3_g1_i5
MPSKLKAGQLVEVSAS-EAGGDAEL-KVSGQMGQLTEFDE-ATGKWTVATFG-AS-MVSV
--KEESLRPLTTDDVKD---FDLA--LGPASNSDVMGQELTDGLARKGHVLCKLFVAPED
LAGMV-STADRCEEGAFMRLATELEPGYLGQA-GTGKTMSIDMDGEDADFVKDS-PLRIV
EDAISTVGLL--LRPFCEGEFGFDIYSRSNSMLALPF-D-GDE-LENEDAASFLSMMWRA
KLQVVVNAGPGSAQMTMIPK-ETTVIVQPGMLAIFCTDRYRFSYE-P-DGKA-LMIASWY
LDQPKEYVI-SD--VQGD-LGLSGGLGPPHPAYAKAG-WDTAIKHQRWDCDIYDADQ--G
KSYTQ--HGGF-SDGIEL--FDCRFFDISPAEAKGMDPTQRQVLEVSYVALSKKQLQMKP
ANIAAFVGLDKNEWNSIPASSSANAITSNRFNYCMNLKGASMTIDTACSASLVCTHTGKL
YLVIVCGVNLSMSPFTYIGGCGAGMHIGRCFTYNFSADGYMRGEATAAISIKFALMAGSQ
VNQDGRSA----------------------------------------------------
------------------------------------------------------------
------------------------------------------------------------
------------------------------------------------------------
-----------------------------------
>TR71142|c0_g1_i1
VADGYHVGALVTLSGLKLLQAPGAT-DFNATLAQLVEYHE-EQKRWLLTTMQ-GV-LLMA
--SSKSFRLAVAKDLGE---YDVI--LGPASKPRHVATRLAQVLVDKGYASIRPVCSVED
REEVI-DVGDRLDEEHFTRLSKGFEDGYLGRN-GKAKCCMMDLRGTEPSTASESEALARF
DDNIAVLSSM--LSGYAAEHLGFLIHSRTPLLMRKNFSGPEDE-ASNKEAGAFLSVMERR
RICVLQLMGPAAGVATLSAVQDIKLHMKPGDIVVFLCGEYDFEFS-S-KGDY-LMLQAWF
LDSPSEFVMEGT--VSGN-LEAIASVGPAPPCTRNTG-GDGMLQITRYDLEAYDRQTALG
KMYCR--HQGH-LEGIEL--FDSSFFNISPSESLGMDPEQRLTLETTWCALERMKLQRSS
AHIGVFVGVSGSDWHWVPGMGTTEAVIGGRVTFCLNIKGPCQIINTACSASLVSMHSGKL
HLVLTTGISINTTPHVFHGNCSSGALMGRSFSFDKSADGFGRSEGTSAAVFKYGILAGSQ
ANHDGRSASLTAPNGPAQERCVRSVLAETKLEPPEIDCFECHGTGTSLGDPIEIGAFKR-
-----------------------------------------ELNPHLDTDGFPCDSCYAG
VSSFGVSGTNGHCMAYGRNTLTSRGTGKIKDAIPNILTSGKKDWR--TWVNLGRPSCD-K
PGKEYEVEALQFFIKGSFTDWKVEQMT-IDTSVIGLELEMGDTGEESFQIVYNLDDDM-V
FYPAEPQCRRKTVQILGPGWLIRGDP-GTYYRVEF
>TR71142|c0_g1_i2
VADGYHVGALVTLSGLKLLQAPGAT-DFNATLAQLVEYHE-EQKRWLLTTMQ-GV-LLMA
--SSKSFRLAVAKDLGE---YDVI--LGPASKPRHVATRLAQVLVDKGYASIRPVCSVED
REEVI-DVGDRLDEEHFTRLSKGFEDGYLGRN-GKAKCCMMDLRGTEPSTASESEALARF
DDNIAVLSSM--LSGYAAEHLGFLIHSRTPLLMRKNFSGPEDE-ASNKEAGAFLSVMERR
RICVLQLMGPAAGVATLSAVQDIKLHMKPGDIVVFLCGEYDFEFS-S-KGDY-LMLQAWF
LDSPSEFVMEGT--VSGN-LEAIASVGPAPPCTRNTG-GDGMLQITRYDLEAYDRQTALG
KMYCR--HQGH-LEGIEL--FDSSFFNISPSESLGMDPEQRLTLETTWCALERMKLQRSS
AHIGVFVGVSGSDWHWVPGMGTTEAVIGGRVTFCLNIKGPCQIINTACSASLVSMHSGKL
HLVLTTGISINTTPHVFHGNCSSGALMGRSFSFDKSADGFGRSEGTSAAVFKYGILAGSQ
ANHDGRSASLTAPNGPAQERCVRSVLAETKLEPPEIDCFECHGTGTSLGDPIEIGAFKR-
-----------------------------------------ELNPHLDTDGFPCDSCYAG
VSSFGVSGTNGHCMAYGRNTLTSRGTGKIKDAIPNILTSGKKDWR--TWVNLGRPSCD-K
PGKEYEVEALQFFIKGSFTDWKVEQMT-IDTSVIGLELEMGDTGEESFQIVYNLDDDM-V
FYPAEPQCRRKTVQILGPGWLIRGDP-GTYYRVEF
>TR71142|c2_g3_i1
VVNGLHPGTLVE------LNGC---------LGQLLHYNG-ETDKFSVMMVDDGE-YLDL
--DTKYVF--AADEEKIQSSFDLV--LGPRTQKQSIGEEVANCLSEKGFCVMKIMQSPEN
SADTM-AYLKSLEEGKFGRLPQEIEEGHLGRS-GRAKAMWVSPDEEG-GTYLET-----N
DNKMTGIAQI--VMPFTEDVLGCPLLDRTPALACLSMTDADE--ATDEELTEYYETWYRS
KLRLIQYFGPKQGTVIMTAKSEYKLSVGSNTLLLMREDALEYHYDEPVDGEA-GWMQCFL
MMPGPSLNFEGD--LTGD-FSVLQDKGPPPPSY-MGG-TDGQLEVMRFDYHPYDEVDMP-
TTFVK--HCAV-QEGIDM--FDNRIFEISNMDSEAMCPQCRQVLEVGCMILTKKMCNTHP
IHASVSVGCDKEEWLNMPATNNQLAITANRFNYIFNLKGGSYVCDTACSSSLVATHLGKV
NLHMAQGTNLSLTVGLLIGGCASHMLGGRCFTFNATANGYNRGDGTAGFMLK-AFLRGTQ
MGQDGRSASLSAPNGPAQEKCIWGAVREARMIPPESTVWECHGTGTSLGDPIEVGAVRKR
KEPL--------------------------------------------------------
------------------------------------------------------------
------------------------------------------------------------
-----------------------------------
>TR71142|c3_g1_i1
--GGLRVGSLVELQGLPG----------DGDLGQLVGFAR-ESNELEVILIS-GE-QLKL
--PAANVQ--VPKDLKKS-SFDMI--IGPRTPDAALAEEIATCIFEKGFCVLKVCQSAAD
VEKTI-TAMKEADEGRLGRLPQEVEEGYLGSG-SRGKVTWLDPDEPDISNELLD----MN
DRNMSHLAAI--FQPFSEDALGKVVEERTPALVSLSLLD-EEE-ADDKTLGDFLGTWRRG
LVRMVHFMGPEMSDVLLEAKESVGIQASPNTILLFRPDCFAYNCA---ETEV-LTMSSSL
LSPPPTFTL-SG--WEGD-EELLNQISPAPPALS-GG-CDTVIEITRFDVNFYDPDEIMP
RTIQR--HTSF-VDAIDL--FDNKYFEIILNEARVMDPMQRMVLDCGSKNLTKKVSNRNP
HHGGCSVGLDKDDWDRVPGGTNVQAIISNRFSFVFNLRGPNFVADTACSASLCATHLAKF
TLHIAMGLHLCLHPSYFLGGKSNTMNIGRCLTFNATASGYMRGDGCSGLTLK-AVWRASM
INQNGRSATLTAPNGLAQGDIIEKAIQEAKMSPVESVIWSCHGTGTSLGDPIEVGAVRRR
------------------------------------------------------------
------------------------------------------------------------
------------------------------------------------------------
-----------------------------------
>TR71142|c3_g4_i11
-VNGLRVGTLVEL---------------NGALGQVVSYS--DAEGFGVMLIN-GT-QVTM
--KPDNVR--IPPELKRPNSFDVL--VGPRLDESLLADEISACLFEKGFCVMRVCQSTDE
VGETV-QAMKEMEAGKLNRFAEEVEEGYLGTN-NRGKVAWIDSADKDPKDALLD----KN
DAFISQLAAL--IQPYCADMLGKQIDERTPALMSLALTD-EEE-ADDASLGQFLSIWRRK
LVQVLAHLVNRS-----RAS-AAALQGLVSELMVFCHAPFTQACRPPPDPEF-LAHTDGL
INEAALLLK-AA--FDMS-APA---------GLF-EY-NNIDVEVFARKVQALEAAAELE
RLLRE--KEWM-MRCAWG--EETTGIYEDDVEAPATNDAATVASEMDSDAADPKVSSALM
AEVGAQVAQMSLEQLIQAGTALYVSVARINHSCMPNLKHRSTLGDAACGLRLCTGVRCRP
N-----------------------------------------------------------
------------------------------------------------------------
------------------------------------------------------------
------------------------------------------------------------
------------------------------------------------------------
-----------------------------------
>TR71142|c3_g4_i13
-VNGLRVGTLVEL---------------NGALGQVVSYS--DAEGFGVMLIN-GT-QVTM
--KPDNVR--IPPELKRPNSFDVL--VGPRLDESLLADEISACLFEKGFCVMRVCQSTDE
VGETV-QAMKEMEAGKLNRFAEEVEEGYLGTN-NRGKVAWIDSADKDPKDALLD----KN
DAFISQLAAL--IQPYCADMLGKQIDERTPALMSLALTD-EEE-ADDASLGQFLSIWRRK
LVQVLAHLVNRS-----RAS-AAALQGLVSELMVFCHAPFTQACRPPPDPEF-LAHTDGL
INEAALLLK-AA--FDMS-APALRIERWQGSGLF-EY-----------------------
------------------------------------------------------------
------------------------------------------------------------
------------------------------------------------------------
------------------------------------------------------------
------------------------------------------------------------
------------------------------------------------------------
------------------------------------------------------------
-----------------------------------
>TR71142|c3_g4_i2
-VNGLRVGTLVEL---------------NGALGQVVSYS--DAEGFGVMLIN-GT-QVTM
--KPDNVR--IPPELKRPNSFDVL--VGPRLDESLLADEISACLFEKGFCVMRVCQSTDE
VGETV-QAMKEMEAGKLNRFAEEVEEGYLGTN-NRGKVAWIDSADKDPKDALLD----KN
DAFISQLAAL--IQPYCADMLGKQIDERTPALMSLALTD-EEE-ADDASLGQFLSIWRRK
LVQVVHFMGPDSAQVVLESTETVEIEAEPNTILIFRPQVFNYECK---DSEI-LSLTAAF
LEATSTLSL-FD--WEGD-PAFL--FGPPGPGLY-GG-NDAGVEICRWDIEDYDQDTLMW
QSPTK--HQSM-VEGVEL--FDNKYFEIILNEARVMDPMQRMVLDCGSKNLTKKVSNRNP
HHGGCSVGLDKDDWDRVPGGTNVQAIISNRFSFVFNLRGPNFVADTACSASLCATHLAKF
TLHIAMGLHLCLHPSYFLGGKSNTMNIGRCLTFNATASGYMRGDGCSGLTLK-AVWRASM
INQNGRSATLTAPNGLAQGDIIEKAIQEAKMSPVESVIWSCHGTGTSLGDPIEVGAVRRR
------------------------------------------------------------
------------------------------------------------------------
------------------------------------------------------------
-----------------------------------
>TR71142|c4_g1_i1
MAG-LASGMLVEISGLRGAVGASEV-DLNGRRAQLLRLDR-GAAKWIALTFG-GD-LVAV
--DGKHLRPLSGQELSG--KYDFV--LGPKSDYETIGAELADCLSLKGYAVMRLLVGEED
VAEML-AAAARLDDGQFSRIAVEFERGYLGKD-GSAKTLLLDPASEEPDYIRNS-PLRMM
DHNFAALSQM--LGNYSKDALGFKIYSRSNMMLRKPFVG-DDV-IDDGDAEGYFHLMTRK
RLTLMQFVGPGTGTLTLIPQPEVKLDAEPGTVVFVLASRYDYSYQ-S-APYA-LALTSFF
LADPALFDTTGE--FDID-DKTMSTIGAKPPAFAKGA-VDSVMIVERWDHDKYDVNG--E
KSYTK--HGCFGIEGVDL--FDCKFFEVSPSEARHMDPCQRQVLEVSYLTLDRRSLAREP
QNIGHFVGIDKQDWMCMSATGATASITSNRFAYAMNLKGVSMTIDTACSSSLVCTHVSKL
HLSIVNGINLMLFCGPFVDLSAAGMLTGRSFTFNSTADGYARGECCGAACFKIGCLAGSQ
ANQDGRSATLTAPSGPAQEKCINAVLRECMLTPPEVDCFECNGTGTSLGDPIEVSAFRKR
KFPLVIASSKSNIGHGEGGAGMCGLVKCFLQVSAS--IHLERRNPHLDLDGFPCDSGYSG
VSAFGFGGTNAHAEAWGSNIMTTRAARKLADAPPAEITMNGDDIS--NWETTG-MDPRVD
PDAKWSVFIGIFSIRGSHTDWEPTEME-RHCDIAGLEITLGDSGEEFFQVLAEGDSSK-I
FHPAQRRCSLKASKVYGPEWVIDGRP-GETFTVEF
>TR71142|c7_g1_i1
MAS-FARGSLVEILGI--AKR---L-DLNGKRAQLVQLQR-DTQRWTVVTFD-GI-SAEL
--DAKFLRPLRGDEVRG---YDFV--MGPASDLGTLAAGVCHVVAEQGYALARLFVTEGD
ADAML-ATATKLEEDRFGRLAVEFERGYLGID-GYAKTLLLDPASDSPDFVRAS-PLATM
DGNFSALCEL--LEPYTADLLGFNLFSRSNMLLQMPIAE-GED-IQDGEAEGYLQTMVRR
KLTLMQFVGPESGKLTLIPR---TLKAEPGTLLILDDTRFEYTLE-L-KGKA-LTLSAFL
MTEPPNFSFTST--LEGD-FEVLGLLGPPPPGVGRAT-TDGLTEVTRWDMSYYDPEG--G
RSYTK--HGCFGIEGVEY--FDNKFFEISPAEAKGMDPCQRQVMEVSYMALDKRMLQKQS
ANIGHFAGIDKDDWLCMTAAAAANAITSNRFSYSLNLKGASMTIDTAC------------
------------------------------------------------------------
------------------------------------------------------------
------------------------------------------------------------
------------------------------------------------------------
------------------------------------------------------------
-----------------------------------
>TR84902|c0_g1_i1
TVGGYPPGALVAISGVSGSSSE-PI-DVNGSKAQLVEWNA-ERKEWLAVSFD-GQ-VFYV
--PEKCCFLLTPDELEG---CDLI--VGPSSVPAGLVSQMAQLLAEKGFATLNVILSGQQ
RAELF-SAVKGLEDDLFTRLPASFEPGYLGKG-GKGKVALLESLKDEPPELLAS-ALPAQ
DQNYTLFSQL--LRPLAEEHFGFSLYSRTNLLLRLSFADIADE-AQAKEADAFLAMMGRK
RMAVLHFLGPSAGELRLIPRAEVTLTAEPNTLILLCTDQYDYCYT-P-RGET-LTLQCFF
LSEPLQFEF-EG--TGGL---IEAPEGPAPPAVRHAG-CDGFIEITRFDIDTYQRAV--G
KSYCR--HQGH-VEGIDI--FDASFFNLPEQEAYGMDPEQRVLMETGWLAMDKRKLHKDS
AHLGVFVGISGSDWRDCC--GVPETFIANRFSYAINLKGPSFIMNTACSASLVATHSAKI
HLCLVAGISLNLSPGTWAGNCAGNMLIGRSFTFNGSADGYGRGEGSASMVIRYALLAGTH
TNSDGRSASLTAPNGPAQQRLLRAVLTETQLQPVEIDVYEAHGTGTSLGDPIEVGAARKR
MHPCFVSCSKTNLGHLEGGAGMSSFAKCIMAVMPN--QHLREQNPHLDIEGWPADASYVG
VSGFGYGGTNAHALAYGKNMVTSRGDRKVKAASMPEIHMDGDNYE--DWATTGVPHLCAE
PGKKYHIELLSFYILGSFNSWDLLSLE-PDEEIVGLEVTLGSKKQEAFQICVEGDPEM-I
LYPEQTDCTRKAMPMLGPGWLIKGDS-GARYRVEV
>TR88939|c0_g1_i1
----FREGALVQISPTKEGGE--LV-DISSKRAQLIQFDS-SDNQWLAATFD-GL-RVKV
--PPSGLKLLEESDLAG---VDLV--VGPKSDEAVILQGMGDSLLNKGYCVSQYFLPKWS
LDWMH-TAAQNL----FTRVPGDFEPYYLGRD-SKERQVLVDFDSPDPQEVLQS-PLAAQ
DGLFEDLTGS--LSPYLEDYLGITVASRTNLMVRMTFADDDEEEATSAERENFMSLMKRK
RVCLMQFLGPLTGKLTLIAKEEVEIEAAPGVTVAFLTERYSYSHTCS-EGAT-MTIQSWL
LGQRPEFQM-GD--IGGD-MDILGGVGAGPPMFNKAG-GDTFVQVMRWDINIYQTAQ--G
QSYTK--HQGY-IDGVEF--FDAKFFGISNAEAASMDPNQRKCLENTYESLDLKSLQRDP
KHIGVFVGISGSEWG---GCGGAEAIIANRCNFSMNLKGPSQSINTACSAGLVAMHTAKL
HLVIGAGLNMAYSPMPFVGCCSGGMLKGRSFTFDVGADGYGRGEGITSVYMNFALVAGSQ
ANQDGRSASITAPNGPSQEKCIKAAFREAALKPPEVDCFECHGTGTALGDPIEVGAFKR-
------------------------------------------------------------
------------------------------------------------------------
------------------------------------------------------------
-----------------------------------
>TR89601|c0_g1_i1
-------GRLVEISGLPESAGPRDL---NGQCGRCLRWDA-EEDKYLVHTFE-GV-IVGV
--PEDNLIEYEPMDPEEG-GFDIAWPASAPMSYGLFGGMVTECLVSKGYCVVQMFTPQAV
RESAV-EAS--Q-LPGFEKMKAEFEVGYLGNE-NITRCSVIEADS---DKILED-GIAYC
DRDLTNMGML--LTPTASSVFGFEPYSRSNAFVRTPFTEEGQR-Q---NVEKFLAWIMRR
RLSLIYLIENSGGTFELYPKDAVRLPMQRSRMVIFRHDLMGYSYQ-PQ-GDS-LALQMWL
MDAPKEIKFFQ------STP-------PGIQMF-LQG-TDALGEVMRFDKDLYDRDAILG
KAYVM--HGSF-VSDDLLVSFDNEFFGYSVEEAESIAPSQRWVLEVGYETLTKKDLL--G
QRIGTFIGDSCGEWNQLY----LNSVTISRLSNCLNLTGPNVSVDTACSASLVAANSAMH
MMAVCLGILAMVHPGGWIGECAATMLRGRCFTFDSSADGFIRGEGCCSAYLRLATIMGSA
VNQDGRSASLTAPHGPSQQECIRQS-----------------------------------
------------------------------------------------------------
------------------------------------------------------------
------------------------------------------------------------
-----------------------------------
>TR96002|c3_g3_i4
-------NQLVEIFGMEGEAEEMEV---DGQQGRVLAWYE-PEKKYIVETFD-GL-LAGV
--PEDNCRSFYPAPPEEG-GFDVAWPESPEQT-AEFGEIVCAEIASKGFCVVQTFMSDKE
RDEAI-EAAEAE-ERHFYRMKQEIEGAYMGYE-SNTKIGNMDTDAVE-DAEVTN-PLEAC
NRQLSTLGLL--LSPLAPANLGFSCNARLDAFIRMSIDRNEED-EWTGSIEGWVRFQQRR
KLSMLSMISNDGGDLWLYPRTSIKIPVCPNRILLFRHDLMEYSYQ-VK-GPS-LALQTWI
LNDPPQFEKIHE--MVVGAPGELSEVGPAVPMY-CSG-GDTIVQWNRWETEPYGCESNLG
KAYTC--HGGF-VTQDQITQFDNEFFGIDHTEARAMLPGQRLSLEVGYQCLKRKSLA--G
RRMGVWFGDVGPDWHSFQGTSMNNSVTAGRLAHVFDLRGPISSYDTACSASLVAMNAAHL
LMALVQGVNTLLGPGSFIGNCMATMLQGRSFTFNRSADGYQRGEGGSAIFIKAALI-GTA
TNQDGRSASLTAPNGPAQQAVIKKSMAFAGIDPNTVSIAECHGTGTALGDPIEVGALMAR
DDPLPHTSAKSNIAHLESAAGIAGMLKCLVILLPN--VHLRALNPHLESAGFPQNAGYCG
VSSFGFGGTNSRGDLYAKAIAGPSK-------------------E---------------
-------------CLGDMDAKSGAAVP--TYADKRRELVRDEFETYEFCSACYGGEYR--
YGQPIEDTAKWDSEYSVFIWVIDGRDEQRPVGTVY
>CAMPEP_0189923024_Kryptoperidinium_foliaceum_CCMP1326
------------------------------------------------------------
------------------------------------------------------------
------------------------------------------------------------
------------------------------------------------------------
------------------------------------------------------------
-------------------------------TFGADQ-EEGAAGGSAAYDAAARPDAYIG
IATPF--PFSS-ETFLEIDRRERQKIGQSEEIIKQMATLVKSSRIKNRHTCPKGKKPSDY
PDAVGTMKEDIFTKYNSNTAVKMCVSAAEKAVKNWGKDKSTITHILTTCTSGWTEPGIGC
AV-LGLSEDIQKAELNFNGCFCG------ATCLRVARDIIRAGEANAVLIVA-HYDWN--
-QTDTEKMIAQSLFADGAASIIVAKEGVWRYTQSGSSI---------VPNSGHLLGLRPE
GETIYSMTLSKLVSPSLYAYFSKGHGKDILKKLAKPALAIHPGGPRILEAVGDVQGSFDT
FGQFGNLGSAAMLFVLANRLSQNDITEHASLPPK--------------------------
------------------------------------------------------------
-----------------------------------
>CAMPEP_0199953780_Durinskia_baltica_CSIRO_CS_38
------------------------------------------------------------
------------------------------------------------------------
------------------------------------------------------------
------------------------------------------------------------
------------------------------------------------------------
------------------------------------------------------------
------------------------------------------------------------
------------------------------------------------------------
AV-LGLSEDIQKAELNFNGCFCG------ATCLRVARDIIRAGEANAVLIVA-HYDWN--
-QTDTEKMIAQSLFADGAASIIVAKEGVWRYTQSGSSI---------VPNSGHLLGLRPE
GETIYSMTLSKLVSPSLYAYFSKGHGKDILKKLAKPALAIHPGGPRILEAVGDVQGSFDT
FGQFGNLGSAAMLFVLANRLSQNDITEHASLPPK--------------------------
------------------------------------------------------------
-----------------------------------
>CAMPEP_0199957422_Durinskia_baltica_CSIRO_CS_38
VKTLVNAAEPIDPKVLQELAENTLNASSLGNGLLLVDKTALEAKEVVVVKQL------EL
R---QSFDLIDGTVALVSVSWAIV---DPDTCERCPPNRIGELWLTGDSKALGYYNRPEV
SQETF--YARIK---------GEARVDYLRTG-DSGFIFQNELYFCGKDIIIVN-GLNYY
PQDMERTAENC----------HDAIRPGCSAAFALKQESDLSEIISSVSMEQGLYLAGVA
LLKTKSIPKTTSGKISRASCSGTSAPTKPKRTAGSSSSSSSSSSSVPPQVKSKISAMVCE
LGNLKEIATDAV--LLDTSTATTELS-----ELMEINRAGSSSSS-ATDVEEERPEAFIG
IATPFPL---SAETYLEIDRREREKLGQSEQIIQQMAQLVKASRIKTKHSCPKGKKPSDY
PDAVGTMKEDIFTDYKSNTAVKMCVSAAEKAVKNWGKDSTITHILTTCTSGWTEPGIGCS
VISLGLSEDIQKAELNFNGCFCGATC------LRVARDIIRAGDANAVLIVA--------
-RTETEIMIAQSLFADGAASIVVAKEGVWKFSQTGSSIVPNSG---------HLLGLRPE
DETMYMMTLSKFVSPSLYAYFSKGHGKDILKKLAKPALAIHPGGPRILEAVGDVQASYDT
FGQFGNLGSAAMLFVLASRLSKNDIKNAAMRAAA--------------------------
------------------------------------------------------------
-----------------------------------
>AFW98413.1
-------GRLVEIHSLPESAGPRDL---NGQCGRCLKWDL-KEEKYLVHTFE-GV-LVGV
--PEDNLMEYEPMDPEEG-GFDIAWPASAPMSYGLFGGMVTECLVSKGYCVVQMFTNKAV
RDSAV-EVA--Q-LPGFEKMKAEFEVGYLGNE-NITRCAVIETDA---DKLLED-GLAYC
DRDLTNMGML--LTPTASSVFGFEPYSRSNAFVRTPYTEEGQR-Q---NVEKFLAWIMRR
RLSLIHLIENDGGTFELYPKDSVRLPLQKSRMIIFRHDLMGYSYQ-PQ-GES-LALQMWL
MEPPKEIKFFQ------STP-------PGIQMF-NQG-TDTLCEVMRFDKDLYDRDAILG
KAYVM--HGSF-VADDLLISFDNEFFGYSVEEAEAIAPSQRWVLEVGYETLSKKDLL--G
QRIGTFIGDSCGEWNQIY----LNAVTCTRLASCLNLTGPNVSVDTACSASLVAANSAMH
MMAVCMGILCMIHPAGWIGECSATMLRGRCFTFDSSADGFIRGEGCCSAYIRLATVMGSA
TNQDGRSASLTAPHGPSQQECIRQCLREGNLPCGEVMLTECHGTGTALGDPIEVGANRGR
DLPLMHCTSKSHVGHEEANAGTCGLLKVMLMLNPN--PHLRALNPHLDVHDYPVQNQVYG
VSSFGFGGSNSRADCWAEVEKGTQKH------SR----------D---------------
-------------FDGFMHGKAGH------------------------------------
-----------------------------------
>AFW98411.1
VIKGLHNGQLVE-------ELSGE-------RGQLQGYLS-EDDKLSILLLSTGE-LVAV
--DPESVK--AAEECEAP--FDIV--IGPRTAREPLGEAMAEALTGRGFCAMRIIQGSDD
LSRTF-DSLKQLREGKFGRLCMEVEEGYLGKN-GRAKVMWVDPESPASDSLVLK-----N
DGNMSSIAEI--LLPYCENCVGQAVAERTPALVCLSMTDDDL--ATDDALNEYYSTWCRA
VFRIIHFMGPTKGRAILKVKDTFEVCAAPNTILVIREDTFEYTYEEPEDGEA-CWLTSFL
MRQAPQWNIEGQ--LAGD-TSLLCQVGPPAPAY-MSG-CDGQLEMSRFDYRPYEEVDMP-
T-YVK--HFSV-QEGIDL--FDNRCFEISNMESEAMDPIARQVMEVGYLSVTKKYCNTNP
IHASVSVGCDKQEWIQMPATNNQLAIIANRFNYVFNLKGGSYVCDTACSSSLVAAHLGKM
NLHLGLGAGLTLTVGSFIASCASHMLGGRCFTFNSTANGYNRGDGTAAMLLK-CYFRGSQ
IGQDGRSASMSAPNGPAQEKCIWGAIREARMAAPESTVWECHGTGTSLGDPIEVGAVRKR
TEPLMIASSKSNFGHLEGSAAAMAMNKCILVVMAT--QHVKTLNPHLDHAAFEAKQGHCQ
VSSFGVGGTNGHAIFWGECA-KPD--RKLGKVSASIVAD-GPDPA--SWEYGG-PDYNAG
PEVKYRIVLNRYSTICDVNDWAEDRM--LDGDVPGLEIDIPEGGSLEFRLLAEGDEQK-E
IAPE-FTTSKKLTPILGPAWIVKGPE-GAVVRIEF
>AFW98412.1
MAS-FTQGALVEVVGLPGAASQGEA-DLNGQKAQLVSFDR-NVKKWTAATFG-GD-TIAI
--NEKYVRPLESEDLKG---YDFV--FGPKSDFDTVGSEMADTLASKGYAVMKLLVSAEE
AEESV-TAAKKLDDDQFSRLAVEFERGYLGKE-GSAKTLLLDPSSPDPDYVLAS-PLKMM
DHNFGAISQM--IGPYTQEAMGFDIYSRTTMLLRMPLAE-GDE-IDDGDAEGYLHTMARK
RLTLLQFVGPAGGTLRLSPTEEVKISAEPGSVVLIVASRYEYSLE-T-EGES-LTLTCFY
MAEPAVYEIFGT--VKGD-TEVLGLLGPPPPGVGKAG-CDGLTDIVRWDHSMYDPDS--G
GSYTR--HGCFGIEGVDL--FDCKFFEISPAEAKGMDPCQRQVMEVSYMALDKRSLQRES
AHVGHFVGIDKDDWMCMSAAAAANAITSNRFSYSLNLKGASMTIDTACSSSLVCTHVSKL
HLSIVNGLNLMLYQGPFVGCCAAGMLEGRSFTFNATADGYARGELCGAACFKLGCLAGSQ
ANQDGRSASLTAPNGPAQEKCLNAVLRECHLTPTEVDCFECHGTGTSLGDPIEVGSFRKR
KEPLAITSSKSNVAHGEGGAGFCGLFKCVLQVSPN--LHLRVKNPHLDMEGFPCDSAYTG
VSSFGFGGTNAHAEAWGKNIMTSRGAKKLTKAPAAEITMNGDDVS--EWETTG-LDPRAD
PGSRWKIALDEFFIQGSFNDWTPDALE-RHDSIQGLTVTLGESGEEVFQIIADTDEEK-V
YHPGQPRCTLKAATIHGPGWLIQGNA-GDSYVVEF
>AIW63288.1
MAS-FTSGMLVEISGLSKAVGIAAV-DLNGMKAQLVSFDK-VSEKWIAATFD-GS-MITV
--DTKYIRALKGEELTS---YDFV--FGPKSDFDTVGSELSAVLSSKGYAVMKLFVANED
VDDML-SVAKRLDDDHFSRLAVEFERGYLGKG-GSAKTLLLDTSAPEPSYVKES-ALAVM
DQNFGAVSQM--LAPYTPDVLGFETYSRTSMLMRQPLQD-TDD-IDDGEAEAYMHTMCRK
KLTLLQFVGPNGGSLTLSPSQEIVLSAEPNTLVIMVSSRYDYTYE-P-SGPA-LALASFV
LNEPAVYT-FNE--LSGD-MESLG-LGPPPPGVGKAA-TDGLTEVVRWDHGPYDPDQ--G
GAYTR--HGCFGIEGVEL--FDNKFFEISPAEARGMDPCQRQVMEVSYMVLDKRSLQRES
QHIGHFCGIDKDDWLCMTAASAANAITSNRFSYSLNLKGASMTIDTACSSSLVCTHVSKL
HLSIVNGLNLMLFPGPFVGCCGAGMLIGRSFTFNSTADGYARGEACGAAMFKYGCLAGSQ
ANQDGRSASLTAPNGPAQEKCFRAVLKECALTPTEVDCFECHGTGTSLGDPIEVGSFRKR
NEPLVITSSKSNVAHSEGGAGFCGFFKCLLQVAAN--VHLRVKNPHLDMEGFPCDAAYSG
VSSFGFGGTNAHGEAWGKNIFTTRGSKKLLNAPPAEITMNGDDVL--EWETTG-LDPRGA
RDEKWKVSLDEFFLQGTLNSWTPEPLD-KHDTIPGLTITLGDSGEDQFQIVADNDVSR-V
YHPNNPYCTVKAAPI-AFGWVIRGNE-GDSFRVEF
>AQS99211.1
VSRKLHPSRALRGSGSWRLTSLHLATRIVHRAGQLLGYSA-EEDKFSVQMVVDGT-VLTL
--DPMYVH--KAPEERLAFSFDVL--LGPRTQKHSVGEEAGACLSEKGFCVMKLLQSADQ
LESAF-DCMKGLASGKFGRLPQEIEEGHLGKS-GRAKTMWLSPDEEE-GSILDS-----L
DNKMTGLAQV--IMPFTEDVLGSPLQDRTPALVCVSMSDADE--ASDKELTDYYETWYRS
QLRLVYFLGPVKGTVVLSAKSEYSIVAGPGTLLLVREDALEYSFQEPQEGET-SWMQCFL
MSPGLALNIEGE--ITGD-FSVLATKGPPPPSY-MGG-TDGQLEVMRFDYHPYDEVDMP-
TTFVK--HCAV-QEGIDM--FDNRIFEISNMDAEAMCPQCRQVLEVGCLILTKKMCNTHP
IHASVSVGCDKEEWLNMPATNNQLAITANRFNYIFNLKGGSYVCDTACSSSLVATHLGKV
NLHMAQGTNLSLTVGLLIGGCASHMLGGRCFTFNATANGYNRGDGTAGFMLK-AFLRGTQ
MGQDGRSASLSAPNGPAQEKCIWGAVREARMVPPESTVWECHGTGTSLGDPIEVGAVRKR
KEPLMVSTSKSNIGHLEGSAAAVAMCKCVMTVIPT--IHFKTLNPHLDHAMFDARCGHCQ
VSSFGVGGTNGHAIFWGEET-REA--KKMKECPAQIIAD-GTNPK--NWEYSG-PGFDWK
DESKYTVKIEKYSITGTHNEWQDDRM--MEGDVPGLVVEVPDSGSLDFRIMAEGDQER-S
IGPDIEACTKKTAQIRGPEWRAAGPK-NSLLRVEL
>AQS99217.1
IVNGMRLGSLVQV-----KKGDGEAPETDGQLGQLVGYVR-DSNKFEVACIN-GV-TGTF
--DAKNVQ--VPKDLRKP--FDVL--VGPVTTPDVLGEEMSNCLFEKGFCVLKVCQSVAE
VDTAA-EAVRSLDAGLLGRLPQEIEQGYLGTG-GRGKVMWMDPNSADKDPLLEH-----N
DQNLSYLASL--LQPFSADSIGKIIDERTPALLSLSLQDDEL--ASDKILGDYLGTWRHA
AVRALHFMGPVEVSVTLENRDSVLISAPSNTIILFRTDCYTYSAVAESEYFL---MMASF
LAQAPHFELTG---FEGD-IKALSALGPAPPGL-QAG-TDTIVEITRFDVDFYIPDEILP
RTVQR--HTSF-VDGTDF--FDHKYFEISLNEAKGMGPLQRMVLEVGGSLMSKKVANRTA
HHAGCSVGLDKDDFPGSGS-MNALAIIANRFSYVFNMKGPNFICDTACSASLTAVHCAKL
MMFICVGTHLCLVPGPWIGCSMSQMVQGRCFTFNASANGYLRGEGTSGMFLK-AVLRSSN
VAQDGRSASLTAPNGPAQEEMITRAIREARMTPPESTCWECHGTGTSLGDPIEVGAVRKR
PEPLMMSTAKSNIGHLEGGAAMAGMMKCIMQVMST--LHVRQLNAHLDHAAFEAEQGHSQ
VSSLGFGGSNGHAVFWGKKVSGEA--KKMKRMPPPEVHVIGDNPD--DWDSDL-PLADVK
PGDKYKIFFSSFAITGSFNDWEEDRM--APGDVPGQTVTVPSSGSVEFRFVKDGDSTK-L
VCPLEPGCSRRSAPIAMKEWTVEAEP-ESELQIEL
>AQS99218.1
MAC-LASGALVRISGLPG-----FA-GIDGQRAQLVRFER-DLRKWIAVTFT-GI-TCSV
--DPQFLRVLEARELEP---YDFV--FGPKTDLGLLASGIAQALQGDGYAVVRMFVTAGD
AAAML-SVAKELVDDCFGRMALEFERGYLGID-GYAKALLMDPCSQAPDTVRTS-PLSAV
DSSFATLCEL--LAPHTENALGFRIFSRSRLLLQMPLTD-SDD-IEDGDAEGYMQTMVRK
KITLMQFVGPSSGKLKLVPRPAIELTTEPHMLLVFADSRFEHSLD-V-KGES-LTLSSFL
MTEPPNFTFTSS--PEGD-MEVLGVLGPSPPGVGKAA-TDGLTEVVRFDMNQYDPDA--G
GSYTK--HGCFGIEGIQL--FDNRFFEISPAEAKGMDPCQRQVMEVSYMALDKRSLQRNS
QNIGHFAGIDKDDWMCMCAAAAANAITSNRFAYALNLKGASMTIDTACSSSLVCTHVSKL
HLSIVNGLNCMLYQGPFVGCCAAGMLIGRSLTFNASADGYARGELSGALIFKLACLAGSQ
ANQDGRSASLSAPNGPAQEKCINAVLKECALTPTEVDCFECHGTGTSLGDPIEVGAFRKR
LEPMVITSSKSNIAHGEGGAGLAGFFKCCMQVMAN--VHLRTKNPHLDMEGFPCDSAYSG
VSSFGFGGTNAHAEAWGSNIMTSRGGRKLAKAPPAEITINGDNVE--EWETTG-PDPRAE
PGTCWRVELDEFFLRGTHNDWRPEPME-RDDVILGLQVTLGPTGVEEFQVVADNNLDM-V
YHPEVSRCESKLAVVKGPDWAIRGKE-GDVFRIEF
>AQS99241.1
-VDGLRVGTLVELHGL------------NGSLGQILSYS--EHEGFGVMLIT-GK-QVQM
--KAANIK--VPADLKRPTSFDLL--VGPKMDESSLADEIAACLFEKGFCVMRICQSTDE
VSQTF-QAMREMEAGKLQRFPEELEEGYLGAN-NRGKVAWLDPTDKDPKDPLLD----KN
DAFLSKLAAL--VQPYCADMLGKQIDERTPALMSLSLTD-EEE-SDDAALGQFLSIWRRK
LLHVVHFMGPESCNVTLDSTDAVEIEAEPNTILIFRPGCFNYECR---GEET-LSLTCAF
LEQTSQLTL-FD--WEGD-PAFL--FGPPGPGLY-GA-CDSGVEITRWDIEDYDSDSLMW
QSPTK--HQSM-VEGVEL--FDNKYFEIILSEARVMDPMQRMVLETGAKNLTKKVSNRNP
HHGGCSVGLDKDDWDRVPGGTNVQAIISNRFSFVFNLRGPNFVADTACSASLCATHLAKF
TLHIAIGLHLCLHPSYFLGGKNNTMNIGRCLTFNATASGYMRGDGCSGITLK-AVWRASM
INQNGRSATLTAPNGLAQGEIIEKAIVEAKITPPESVIWSCHGTGTSLGDPIEVGAVRRR
PTLLMVLTNKTHTGHLEGGAAMTSLVAATLMCKPI--NHFRQLNPNLEQSSFDATCGNVH
ISSFGFGGSNGHCIMWGQSLFGIPDVKRLKKMAPPEVRVAGADPA--EWEWDG-PEKDIK
PGDKYKIELDSYYITGPFNEWDTDRME--EGPITGLTVEVPASGEIEFRFVKNGEEEEGC
LFPAVDKCTRRTTPILGPDWLAQAEP-NDLLKIDL
>AQS99271.1
------VGQVVEILQPSAESPEAEPVAVDGQKGQIVDW---DGESQYVVVTFDGA-AVLV
--DRDKVK--VYEPL-LP-----F--PASDASREAFQVELIDVLLKQHYCVLQM---TSQ
PSERL-LAAQEAERGKWVRMVPEFESEYMGLAPGGKKVSWSDGDEDLVKEGLGA-----A
GSALIQLSLA--IIPFTP-SFGFSGFGRSNTMLHMASQPDEEN-VDSKEIQDHLAFVHRR
KFCMIYFVHGSGGSLTLIPREKVKLECKENHIVVFRNDFFEFSFVGSGEPNQ-LALQAWV
MREALEGELGME--SDAD-AKTFDELIPKGPML-ATA-CDAIVLVMRWDLDVY---SAEG
KGYIK--HFGM-MDTTQMSTFDNEFFGMTPTEAANSDPPARNIMEVGYEALNKE--KLRG
IEMVVSYGYADSEFSNLARSDLACATCAARMHYVFGMRGPCSTTETACSSSLSATALMHA
WMGLASGSNGHFDPFYTISLCGASMLGGRCFTFDQSADGFVRGEGCAVMHYK-AMLCGTC
MNQDGRSASLTAPHGPSQQECIRHSLREAQISSLDIQIQELHGTGTALGDPIEVGALRAR
EHPLVKTSSKSNIGHTEMCAGILGIMKCVLMGMPN--IHLRLLNPHIDSNAYPVDTGYHG
VSSFGFGGSNARGDIWARAMAGPRNTVKPGRASPAIVLGPGEAPEGFRWAIDG-RE-SAQ
EGAVCMVIFSWYIVLGSWNNFQPFKAKRADGA----EFRIGLTGHEEFNFLRDGDKHQ-V
IYPARDRSLTRDVPVRGPDWSVIGET-GERVHVQL
>AQS99289.1
MPSKLKAGQLVEIGESKEAGSDGIV-QVSGEKGQVTEYDE-ETGKWMVATFG-AT-MVTV
--AEDLLRPLTADDVKD---FDLV--LGPASNAEIMGQELTEHLARKGHVLCKLFVAPED
LVSMV-ATADRCEEGAFARLATELEPGYLGKH-GTGKTLSIDMDGEDADFVKES-PLKMV
EDAISSVGLL--LRPFCEGELGFDVYSRSNSMLALPF-D-GDE-LENEDAASFLSMMWRA
KLQVVVNAGPGIAKMTMLPK-EVPLTVQPGMLAIVATDRYRFQYE-P-QGKA-LMIASWF
LDEPKEYTI-SD--VSGD-LSYVTGSGPQLPGYAKAG-WDTQTRHQRWDCDIYDADV--G
KSYTC--HGGF-SDGIEL--FDCRFFDISPAEAKGMDPTQRQVLEVSYVALTKKQLQMKP
ANIAAFVGLDKNEWNSIPASSSANAITSNRFNYCMNLKGASMTIDTACSASLVCTHTGKL
YLVIVCGVNLSMSPFTYIGGCGAGMHLGRCFTYNFSADGYARGEATAAIAIKFALMAGSQ
VNQDGRSASLTAPNGPSQERCNRAVLKEVKCKPREVDTTECHGTGTSLGDPIEIGAYRKR
SEPVTITSSKSNLGHCEGSAGVSGFTKCVLLCMPN--CHLNCLNPHLDMDGFPGEHSYNG
VLSFGFGGTNACALCWGPNVMTSRAIDKIMNAPAQEVTITGDDWD--EWEMGG-PERDAK
PGDQWDIEIDEYFVTGTFNEWGYDAMD-PDGSLAGLTIEIGDTGSEEFQVNADQDPAM-T
FYPDTIQCTMRSAPVKGPGWLVKGEP-GDKFRVEF
>AQS99293.1
VVNGLHLGELVE--------DFVL-------YGQLVEYLP-DREKFAVALIDTGA-VLHV
--DTASVA--PA------LGFDAV--LGPRTEQGALGSVMSNSLSEKGYCVLRLVRGSGE
PAACL-ACLLEHLAGRLGRLALEVEEGYLGRG-ARAKAMWLDPEDPAVDSALTR-----C
DATLTSLAEL--LQVHAEDALRAPLEERTPALVCMSMTDVEE--LTDQILQDYYSTWCRA
LLRVVLFTGPANSSIVLKLKRIIRVAAPANTVVIVREDSYEYSCSC-ADGGEACWLQSFI
MKQAPQWTL-SE--LEGD-LGLFDTVGPPPPAY-IAG-TDGQMEMSRFDYRPYDDVDTP-
T-YVK--HFSV-QEGIDM--FDNRVFEISNNEAAALDPLCRQVLEVGYLSITKKHCNTNP
IHASVSVGCDKQEWLNMPAANNQLAICANRFNYVFNLKGGSYVMDTACSSSLCAAHLGKV
NLHLGLGAGVTLTVQCFFGNCAAHMLSGRCLTFNATANGYNRGDGTSCMCIK-AYFRGSQ
IGQDGRSASMSAPNGPAQEKCVWGAIREAQMTPPESTVWECHGTGTSLGDPIEVGAVRKR
TEPLMVATSKSNFGHLEGSAAQLAMNKCIMQVIPT--QHLKTLNAHLDHAAFDARQGHCQ
VSSFGVGGTNGHAIFWGEGKDKVS--LKVKKGPPSIIAD-GPRPS--DWEFSG-IAPDVR
PGEKYRVTFLRYCTTGNHNDWDKDRM--IEGDVPGLEIEMPKDGVLQFRFLADGDPAK-V
IGPE-VSTSRKTTRIIGPAWLVSGEP-GSEVRVEF
>AQS99216.1
IPGGFPPGALVAINGVTGSSSE-LI-DVNGEKAQLIEWNA-ESGEWLAVTFQ-GC-VFRV
--AKHCCFLLTPEELEG---CDLT--AGPSSVSEELVHQMSDLLVEKGFATMNVLLSSQQ
RTEVF-SVVKGLEDDLFTRLPAQFEAGYLGKS-GKGKVALLESLKDEPLGLLAS-ALPAQ
DQSYTLFSQL--LQPHVLEHFGFNIYSRTNLLLRLSFSSTADE-AQSKEADAFLAMMSRK
RLCLLHFLGPAAGELRLIPRAEVTLSAEPNTLVIFITDQYDYSYA-A-QGES-LTLQTFF
LSEPLQFEF-QG--TGGSDVEVLGKEGAPPPAVRHAG-CDGFLEITRFDVGTYQRAV--G
KSYCR--HQGH-VEGIDI--FDAGFFNVPEQEAFGMDPEQRVLMETGWLSMDKKKLHKDS
AHLGVFVGISGSDWRDCC--GVPETFIANRFSYAINLKGPSFIMNTACSASLVATHSAKI
HLCICAGISLNLSPGTWAGNCAGNMLGGRSFTFNGSADGYGRGEGSAAMVIWYALLAGSH
TNSDGRSASLTAPNGPAQQRLLRAVLTETQLQAVEIDVYEAHGTGTSLGDPIEVGAVRKR
EHPCMISCSKTNLGHLEGGAGMSAFCKCIMAVMPN--QHLREQNPHLDIEGWPADPSYVG
VSGFGYGGTNSHALAYGKNMVTSRGTKKIKAASVPEVWMDGDNYE--EWATSGVPHLLAA
PGKTYHIELLAFQILGSFSNWDRLPLE-PSRDVEGLEVTLGSKGRESFQISVDNDPEL-V
LYPETPSCTRKATPVLGPSWVMKGDS-GARYRVEV
>AQS99228.1
APDGYHVGALVTLSGLKRLQSPTSV-DFNATLAQLVEYHA-EQKRWLLVTMQ-GV-LLMA
--SSKNFRLAVSSELGE---CDIV--MGPTSAPRHIAARLAQVLLDKGYANATVVLSAEE
RQEVI-ELARNLQGGHFTRLAKGSEEGYLGRG-GRGKTIMLDLQAKEPRAARESSALAQL
DGNIAVLSSM--LSGYAVEHMGFLIHSRTPLLMQRTMGGAEDE-PTQQEANNFLGIMQRR
RICVLHFMGPSGGTVKLLPLKEVRLAAKPGNLLVFLCDQYEFSYT-S-KGDS-VVLQAWF
LDNPPDFVIAGP--VSGN-MEAIASVGPPLPCTRNCG-GDGMLQITRYDLEFYDRQSALG
KMYCR--HQGH-LEGIEL--FDGSFFNISAAESGGMDPEQRLTLETGWCALDRMKLQRSG
GHIGVFVGVSGSDWHWVPGMGATEAVIAGRVTFALNIKGPAQIINTACSASLVSMHSGKL
HLVLTTGISINTTPHVFMGNCFTNALMGRSFSFDKSADGFGRSEGTSASCFKYGILAGSQ
ANHDGRSASLTAPNGPAQERCIRSVLAETKLEPPEIDCFECHGTGTSLGDPIEVGAFKRR
LNPVLATTSKTNLGHTEGGAGIAGFLKCILMCMPN--IHGRELNPHLDNEGFPCDSCYAG
VSSFGVSGTNGHCLGYSKNTLTSRGTGKIKDAVPNILTDSK-DWK--NWVNLGKPHFE-R
PGQEYEVEALRFFIRGSFTSWTMDQMM-VDSSVIGLELEMGDTGQETFQIIYNLDENM-A
FYPAEENCRRKTVPILGPDWLIKGTP-GTYYKVEF
>AQS99236.1
------------------------------------------GDVAKFLAIETAH-----
-------S--AAKDCWRP--FDIA--VGPQAQRTVLGEEISTCLLERGFCTLRI-QEVGD
CAEAC-EDIRHAVSEQLGRLPIETEEGYLGRA-GSAKVMWLETDD-AS---LKR-----G
ESTLSTIAEI--LQPFTENALGCPITERTPTLVCSSLLAGDE--ASNQELQDYYSTWARG
VLRAVLFMS-SAGRVLLSLKASYDVWPSAGTLLLLREDTFEYSFVTDDDNDASCWLQSTF
LKPGPQFALDGD--LEGD-VSLLQTIGPPPPAY-TAG-TDGQLEMSRFDYQPYEEVDNP-
TTYVK--HFSV-QEGIDL--FDNRVFEISNAESEALDPMFRQVMEVGYVAVTKKYCNTNP
IHASVSVGCDKQEWLQMPATNNQLAICANRFNYVFNLKGGSYVCDTACSSTLVAVHLGKT
NLHLGMGTSLTLTVGSFIGGCASHMLGGRCFTFNATANGYNRGDGTSGMVLK-AYLRGSQ
MGQDGRSASMSAPNGPAQEKCCWGAIREARMTPPESTVWDCHGTGTSLGDPIEVGAVRKR
LEPLMIASSKSNFGHLEGSAAGIAMNKCVMVVVPT--SHLKTLNPHLDHTSFNAKQGHCQ
VSSFGVGGTNGHAIFWGKKANEAQ--KKLMASPPPIVQD-GSNPA--DWDFSG-LSFDSM
PGDRYKVVLSKYCITGSHNNWTEDRM--MEGDVPFLEVSVPDEGLIEFRLLADGDQER-V
IAPV-ETTSKCTAPVLGPRWHAKGDA-GSTLRIEL
>AQS99269.1
----FREGTLVAVCGLKDADDEGFC-DVNGMRAQLLRFER-SESVWVAMTFN-GI-EFKI
--GTDNLRPLEKDDLPH---VDLV--IGVKCDEELALQEMLDNLTTKGYCVSQHLIPRKS
LEGLR-KVSHGL----FTRLPADFEPYYLGRD-SKEKHVLIDFDSEDPLDILDS-ALAAQ
DNMFAGLCAT--LSPYLEDSLGIHIASRTNLMVRMTFQDEEEEEPTNAERENFVSLMKRK
RVCIMQFLGPFTGKLTLLPKDDIEIDAAPGVTVVFLTERFQYSHTCA-EGAT-VTTQSWL
LGQRLEFAL-GD--FGGD-MEVLGASGASPPMFNKAG-GDTFVEIMRWDVNIYQTAQ--G
QSYTK--HQGY-VDGIEF--FDNKFFGVSNSEAGSMDPNQRKCLENTYEALDLRSLQREP
QHIGVFVGISGSEWG---GCGSAEAIISNRCNFSMNLKGPSQTINTACSAGLVAMHTAKL
HLVIGAGINFAYSPGPFVGCCGGGMLKGRSFTFDVAADGYGRGEGVSSVYMNFALVAGSQ
ANQDGRSASITAPNGPSQEKCIKAAFREASLKPPEVDCFECHGTGTALGDPIEVGAFKRR
AHSLLVTTSKTNLGHLEGGAGMAGFIKCCLQVMPN--LHLRECNPHLDSEGFPADSAYSG
VSSFGFGGTNAHAMAYGKNTTTSRGTDRIASAPAPDILMLGDDPE--EWESNGMPVDEDT
IGKLYQVEVFEFYLSGTFNSWGMDALE-QHPEIPSLEVTVGIMGEELFYIVCDENPDM-V
YYPTQPRCTRKVVPIAGPEWCIVADP-RTRVRIEF
>AQS99314.1
-------GALVEIFGMEGEAEEVEV---DGLSGRVVAWYE-PEQKYIVETFD-GL-LAGI
--PEDKVREFVPPSPEDG-GFDLTWPSGADAT-AEFGEMIVGELAAKGYCVIQTFMSEKD
RAEAF-EAAFGE-ETRFYRMKQEIEGAYMGYD-NFTKLGAMVHDSVE-EADVTN-ALEAC
NRQLSTLGLL--LTPLAPANLGFACHSRLNAMIRMSIDKGEED-EWSANIEGWLRYQQRR
KLSMLHMISNQGGDLWLYPKKSIHIPISQNKILLFRHDLMEYSYQ-VV-GPS-VALQTWI
LNDPPKYQHIHE--MQVGAPGLLGEVGPAVPMY-CSG-SDSCSQWNRWDTEPYGVDSTLG
KAYTC--HGGF-ISQEMITQFDNEFFGIDHLEARSMLPGQRLALEVGYQCLTRTSLQ--G
RRMGVWFGDVGPDWHSFQGTSMNNSVTAGRLAHIFDLRGPVSSYDTACSASLVAMNAAHL
LMALVQGVNTLLGPGSFIGNCMATMLQGRSFTFNRSADGYQRGEGCGAIYIKCALI-GTA
TNQDGRSASLTAPNGPAQQAVIKKSMAFAGINPNTVSIAECHGTGTALGDPIEVGALMAR
EFPLLKTSAKSNIAHLEAGAGIAGLTKCIMMINPN--CHLNIINPHLTTEGYPVSSLYCG
VSSFGFGGTNSRADVYGYASKGHKA-------------------K---------------
-------------V----------------------------------------------
--QPIGQ--------DIFIWMIDGRKDGALAGTIY
>BAT21728.1
----------------------------MVEKVPVETWRVFERRVFILAQPDISAPMVAM
ASRGDLVFGYSRRMNDGTGSWKEAWMATT-------------------------------
-----------------------------GAG----------------------------
------------------------------------------------------------
--------IGKGTMLEKVPN----------------------------------------
---PLELQIMQDH----D----KSTV-----SLFAGG-ADYGIESERFDLTQIDFDKIQG
EVKITCKHATF-AEGLDM--FSAKTFNITPNEATVMDPQQRCALELTQEGYTQKSLL--G
KFYGVYVGGGQLEWNVVPNTGYATAIQANRTSYVFGFRGPSVTYEADASSAMVALSCAHD
SLCIVMGMYVMLAPIAWPHLSRSGMLHARSTPFDASTRGYIKGEGVLSVILELGAVAGCA
IAYSGQGTVLHAPHAPSKASVALDALHRGKLSALSVDYTACFGDGRFLHEATEARVLEKH
SLPLHMDCVKGSVGDTLCSCAMYEVIKIVMACRGT--LHLRQLNPHIDLSEQSQRSCFAS
CSTDSMGGTVGHAIIWGEVSPENIPE-----XPL-------EQQKICFWPGGG-------
-----------YHIAGSWNNWMPEPME---QERDGERVNIGINCFEKFQIWLDGKKTQ-I
LHPNQPWAGKR-VEVCGPDFQIEGNA-GDVFRIKF
