# Supplementary material for: De novo Transcriptome of the Non-saxitoxin Producing Alexandrium tamutum Reveals New Insights on Harmful Dinoflagellates
Source: Mar Drugs. 2020 Jul 24;18(8):386. doi: 10.3390/md18080386 (PMC7460133; doi:10.3390/md18080386)
Supplement: Supplementary file 1 [file marinedrugs-18-00386-s001.zip › Supplementary files/Supplementary Table 1 - final.xlsx]

## Sheet: DEGs +4 -4
Transcripts	FDR	LogRealFC	GO Annotation
TR54344|c0_g5_i1	0	18.8755	Leishmanolysin-like peptidase
TR77852|c0_g2_i1	9.54667e-05	18.3916	WD40 repeat domain-containing
TR143415|c0_g1_i1	4.72335e-05	18.3742
TR80336|c0_g2_i1	3.68039e-13	18.2825
TR148477|c0_g2_i1	0.000207986	18.1813
TR128143|c2_g4_i2	1.74589e-05	18.0769
TR72516|c0_g3_i2	8.79392e-05	17.9316	Inosine-5 -monophosphate dehydrogenase
TR145044|c0_g14_i1	6.17944e-09	17.9012
TR107393|c0_g1_i1	0.000207829	17.7113	guanylate-binding 1-like isoform X3
TR13211|c0_g1_i1	0.00733259	17.7008
TR148352|c0_g3_i1	0.000384342	17.5432
TR129925|c0_g6_i1	1.45578e-08	17.4577
TR45835|c0_g1_i1	0.0313934	17.0755	exonuclease mut-7 homolog isoform X4
TR64156|c0_g5_i3	0.0019868	17.0531
TR17223|c0_g4_i1	0.0343438	17.0149
TR33030|c0_g1_i1	0.00535165	16.9331
TR53511|c2_g3_i2	0.0309428	16.8243
TR99912|c0_g1_i3	0.000505951	16.5512
TR69860|c1_g1_i3	0.00175386	16.3643
TR68764|c0_g1_i2	0.0326645	16.3289
TR106084|c0_g2_i1	0.000631852	16.0863
TR4141|c0_g1_i5	0.0288977	16.0709	Rhodanese-like domain-containing 6
TR106258|c0_g2_i1	0.000894801	15.8717	ankyrin repeat and kinase domain-containing 1-like
TR65463|c1_g2_i1	9.21216e-07	15.5852
TR545|c0_g4_i2	3.8582e-09	15.3197	Nuclear pore complex Nup98-Nup96
TR9802|c0_g2_i1	0.000334523	14.9199	1,4-alpha-glucan branching
TR110876|c0_g3_i3	0.0141877	14.2736
TR35247|c2_g1_i1	0.0478152	13.883
TR111620|c0_g2_i1	0.000805504	13.7034
TR63018|c0_g2_i2	1.0359e-08	13.0662	Gamma-aminobutyric acid type B receptor subunit 2
TR26496|c2_g1_i1	4.30669e-11	13.0296
TR137091|c0_g2_i1	0.0445943	12.8362	Alpha-ketoglutarate-dependent dioxygenase alkB-like 3
TR119925|c0_g1_i2	0.0126857	12.7531
TR53061|c3_g3_i1	3.52577e-06	12.4224	Digestive cysteine ase 2
TR145|c2_g5_i6	0.00046866	12.1876
TR56699|c0_g2_i1	0.000193032	12.0427	Prostaglandin F synthase
TR17701|c0_g1_i1	0.000135446	11.7206	group beta-lactamase class C family
TR21362|c0_g1_i1	0.00330556	11.1055
TR56762|c2_g2_i6	0.0294439	11.0802	Malonyl- -acyl carrier mitochondrial
TR36359|c0_g1_i1	9.66166e-06	10.7473
TR2835|c0_g1_i1	0.0420868	10.2998	hypothetical protein AK812_SmicGene8759
TR126882|c0_g1_i1	0.00269797	10.2569	Peroxiredoxin- mitochondrial
TR85359|c0_g4_i1	0.0245831	10.0513
TR20001|c0_g1_i1	0.0452004	9.99206
TR1496|c0_g4_i1	0.00904302	9.81124
TR56033|c0_g1_i3	0.00125258	9.7886
TR45870|c0_g1_i6	5.6337e-05	9.54747
TR8483|c0_g3_i7	0.0240858	9.54111	40S ribosomal S24
TR15702|c0_g2_i1	0.000256923	9.21145	Bacteroid development
TR114019|c0_g1_i2	0.0242316	9.09616
TR77801|c3_g2_i7	1.23889e-07	9.0807	Zinc finger CCCH domain-containing 55
TR32360|c1_g1_i1	4.03272e-05	9.08022
TR13639|c0_g1_i1	0.00245829	9.07801
TR103139|c0_g2_i1	0.000279101	9.03985
TR129816|c0_g1_i7	0.00144022	8.9649
TR85852|c0_g2_i1	8.80699e-10	8.85274	MFS general substrate transporter
TR28605|c0_g7_i2	6.56516e-06	8.76965
TR22770|c0_g1_i2	0.00280763	8.62408	Pentatricopeptide repeat-containing chloroplastic
TR55983|c0_g1_i1	0.000338387	8.57917
TR147379|c0_g3_i1	7.76615e-07	8.4338
TR95883|c1_g2_i1	1.21785e-06	8.41166
TR130970|c0_g1_i1	7.78261e-05	8.33028
TR110691|c0_g3_i2	6.11932e-05	8.15824	Kinesin klpA
TR51539|c0_g1_i5	0.0185959	8.11862	cytochrome c550 (chloroplast)
TR21185|c0_g1_i3	1.29174e-06	8.08199
TR71746|c2_g3_i6	0.00118914	8.07674
TR64156|c0_g5_i12	0.0156916	8.06398
TR84709|c0_g2_i1	0.00287608	7.90947	40S ribosomal S8
TR28709|c0_g3_i20	0.0232538	7.90199
TR105372|c0_g1_i4	0.0292896	7.77193
TR94989|c0_g1_i2	0.00252127	7.58175
TR45765|c4_g9_i1	0.0183826	7.56068
TR310|c1_g2_i1	2.97177e-07	7.51108
TR42633|c0_g2_i4	0.0137198	7.48452
TR29874|c0_g1_i1	0.0022171	7.39115	Tetratricopeptide TPR2
TR70140|c0_g1_i1	0.006372	7.30342
TR28677|c3_g11_i1	0.00349232	7.2743
TR139992|c0_g1_i1	0.00345071	7.1775
TR95370|c0_g1_i4	1.14699e-08	7.15779	TIR domain-containing
TR37755|c0_g1_i3	0.000915947	7.10293
TR20407|c0_g1_i2	4.56302e-14	7.01217
TR20494|c0_g1_i1	0.0337394	6.82523
TR14045|c0_g1_i1	0.000526032	6.82122
TR13389|c1_g2_i2	0.0265153	6.78847	X-linked retinitis pigmentosa GTPase regulator-like
TR46958|c0_g2_i1	0.00595545	6.74221
TR94406|c0_g1_i2	0.0382886	6.70259
TR63946|c1_g1_i4	0.00165054	6.41503	Bifunctional polynucleotide phosphatase kinase
TR42331|c0_g1_i2	0.000925847	6.40286	conserved unknown protein
TR25487|c0_g1_i1	0.000272914	6.39887
TR21634|c0_g1_i2	0.000132081	6.38442
TR143540|c0_g1_i2	0.0237106	6.33845
TR10974|c1_g1_i2	0.00418249	6.30714	60S ribosomal
TR17980|c1_g3_i10	1.58973e-11	6.28245
TR127196|c0_g1_i2	6.35977e-05	6.27799	26S protease regulatory subunit 6A
TR2563|c0_g2_i1	0.0117612	6.2331
TR69116|c0_g1_i1	0.0371312	6.202	predicted protein
TR69552|c0_g2_i1	0.0274989	6.19516
TR31415|c0_g2_i1	0.0101886	6.1867
TR2022|c0_g1_i3	0.00641797	6.14459
TR80752|c0_g1_i2	1.65204e-07	6.12745
TR69440|c0_g2_i1	4.39561e-05	6.0775
TR21228|c0_g1_i1	0.020439	6.04141
TR74667|c0_g3_i1	1.93712e-09	6.01346
TR129045|c2_g2_i2	0.00289387	5.99989	carboxylesterase type B
TR131036|c0_g1_i10	0.0187464	5.9984
TR50219|c0_g2_i4	1.21366e-07	5.97797	Metabotropic glutamate receptor 8
TR75855|c0_g1_i1	0.00838693	5.95037
TR124381|c1_g6_i3	0.00067974	5.93562	Nudix hydrolase 8
TR34714|c6_g3_i1	4.44025e-07	5.92236
TR102261|c0_g3_i1	1.10351e-07	5.88975
TR4109|c0_g5_i1	0.0442766	5.88285
TR86997|c1_g7_i1	0.0098011	5.84961
TR129037|c0_g1_i1	5.70883e-07	5.79168	peptide-methionine (R)-S-oxide reductase
TR39756|c0_g1_i2	0.000198862	5.72536
TR106370|c0_g1_i7	0.000754394	5.68578	hypothetical protein AK812_SmicGene30895
TR118327|c4_g3_i1	0.00812495	5.68516
TR111795|c0_g1_i2	0.00481359	5.66244	Sodium-coupled neutral amino acid transporter 2
TR137320|c0_g1_i1	0.037428	5.64861
TR80982|c0_g6_i10	2.7693e-09	5.64511	ATP synthase subunit mitochondrial
TR20339|c2_g11_i1	0.00442715	5.62264
TR17249|c0_g1_i1	0.0207836	5.59424	peptidase M23
TR139445|c0_g1_i1	0.00493764	5.59014	Hypothetical Protein FCC1311_015462
TR13418|c0_g2_i3	0.0301384	5.57558	Titin
TR55869|c0_g1_i1	0.0100323	5.55902
TR73111|c0_g3_i1	6.66134e-16	5.5168
TR74019|c1_g2_i1	0.00265128	5.5054
TR55318|c0_g1_i2	0.00420059	5.49511	Pentatricopeptide repeat-containing chloroplastic
TR113687|c0_g1_i1	0.00315573	5.49043
TR145802|c1_g1_i2	2.25692e-06	5.47821
TR120955|c0_g4_i1	1.01356e-07	5.47175	ATP synthase CF0 subunit IV (chloroplast)
TR23784|c0_g1_i1	0.00572075	5.45053	30S ribosomal S1
TR143773|c0_g2_i4	0.00219666	5.44193	Peptidyl-prolyl cis-trans isomerase G
TR66793|c0_g1_i6	0.0273239	5.42716	Delta(5) fatty acid desaturase B
TR145332|c0_g2_i1	0.00118196	5.41685
TR67772|c0_g1_i2	0.0150841	5.39415	hypothetical protein EMIHUDRAFT_248030
TR35186|c0_g1_i2	0.0471475	5.389
TR48328|c0_g1_i6	0.00295943	5.36794	acyl- thioesterase-1
TR18706|c0_g2_i4	0.028168	5.35926
TR582|c2_g1_i2	0.00186446	5.33531	Catalase-peroxidase 1
TR14347|c2_g3_i4	3.03949e-07	5.28749
TR96763|c1_g1_i1	0.00495355	5.2862
TR40418|c0_g3_i11	0.00427081	5.24732	hypothetical protein AK812_SmicGene9613
TR115638|c0_g1_i2	1.46424e-05	5.24172
TR39800|c0_g1_i2	1.2705e-05	5.22571	Phosphatidylinositol 4-phosphate 5-kinase 4
TR70093|c0_g6_i1	0.00174826	5.19949	calcium-dependent kinase 7
TR84073|c0_g4_i1	0.00236111	5.18055
TR128674|c6_g5_i1	0.000141803	5.16357	Pheophorbide a chloroplastic
TR89806|c0_g10_i2	0.0122814	5.14809
TR73506|c0_g1_i4	0.0271199	5.10759
TR109097|c0_g2_i6	0.0013455	5.10134	40S ribosomal S7
TR108925|c1_g1_i2	0.00717734	5.07882
TR118705|c1_g1_i2	0.0120684	5.07434
TR63996|c0_g4_i3	0.03815	5.00817
TR99977|c0_g1_i1	0	4.98866
TR57534|c1_g3_i1	0.00224135	4.96922
TR119281|c2_g3_i1	0.0146656	4.93063
TR57742|c0_g3_i2	2.25391e-10	4.9105
TR32083|c3_g3_i10	0.000143225	4.8684
TR68678|c3_g2_i4	0.000367363	4.84113	myosin G
TR109984|c0_g2_i1	0.000141339	4.83625
TR87328|c0_g1_i15	0.00267082	4.80409
TR36705|c0_g2_i1	1.59608e-08	4.79661	glucosidase 2 subunit beta-like
TR121106|c0_g3_i1	0.0156358	4.7918
TR15439|c0_g1_i1	0.0462468	4.77843
TR131626|c0_g2_i1	8.84929e-07	4.76483
TR114659|c1_g1_i1	0.0425596	4.76056
TR64513|c0_g1_i1	0.000134122	4.75893
TR82477|c0_g2_i3	1.28281e-10	4.75048	amino acid adenylation domain-containing
TR15215|c0_g1_i1	0.0387051	4.73197	hypothetical protein Pmar_PMAR005331
TR107574|c0_g9_i1	0.00468453	4.71501
TR112949|c0_g1_i2	0.000223836	4.71289	ubiquitin carboxyl-terminal hydrolase
TR137782|c4_g3_i38	0.000603355	4.71145
TR83880|c0_g1_i1	0.0145069	4.71049
TR48933|c0_g1_i1	0.00044661	4.67571	kelch 28 isoform X2
TR45716|c0_g1_i2	0.00348503	4.66177
TR49409|c0_g1_i1	0.00210515	4.65504	Pentatricopeptide repeat-containing mitochondrial
TR82715|c0_g5_i1	0.000600335	4.64998
TR128144|c0_g1_i4	0.000125978	4.64357	hypothetical protein AK812_SmicGene29847
TR38912|c0_g1_i5	0.0133994	4.59747
TR92033|c0_g2_i2	0.0102738	4.59475
TR46302|c5_g20_i1	0.0431144	4.59152
TR139165|c0_g4_i2	0.043592	4.59116
TR119374|c0_g1_i2	2.22045e-16	4.56699	inosose dehydratase
TR32372|c0_g1_i2	0.0297281	4.54855
TR104890|c0_g2_i2	0.00271406	4.54778
TR121828|c0_g1_i3	2.18166e-05	4.52497	oxaloacetate decarboxylase
TR59333|c0_g1_i4	0.0479081	4.49749
TR19565|c0_g1_i1	0.0272723	4.48849
TR67455|c0_g1_i2	0.0219103	4.47744
TR37197|c0_g2_i4	0.0421007	4.46508	dynein-1-alpha heavy flagellar inner arm I1
TR77382|c0_g2_i1	0	4.44282
TR105667|c0_g1_i1	0.0114968	4.41397	prolyl 4-hydroxylase 11
TR37144|c0_g2_i2	0.0341366	4.40993
TR63860|c0_g1_i3	0.0493048	4.38712
TR51047|c2_g1_i1	0.0261621	4.38696
TR99614|c0_g1_i3	0.00177474	4.38008
TR19394|c10_g2_i6	0.00273159	4.37734
TR121636|c1_g1_i3	0.0068359	4.37435
TR17432|c0_g2_i1	0.0125293	4.35818
TR39173|c0_g3_i7	0.000244957	4.35488
TR54743|c0_g1_i2	0.000156407	4.34512	cAMP-specific 3 ,5 -cyclic phosphodiesterase
TR112376|c0_g1_i2	2.71414e-06	4.32295	Adenine phosphoribosyltransferase 1
TR46261|c0_g1_i5	8.88837e-08	4.30377
TR7164|c0_g3_i1	0.0202918	4.30061
TR80724|c1_g3_i6	0.0361866	4.29904	hypothetical protein AK812_SmicGene29755
TR122057|c0_g1_i2	3.13946e-05	4.28599	tubulin polyglutamylase TTLL2
TR122934|c4_g4_i10	0.00051977	4.28067
TR52647|c0_g2_i1	0.0216356	4.27801
TR83615|c0_g2_i1	0.00490828	4.27459	hypothetical protein AK812_SmicGene9300
TR139042|c3_g5_i11	0.00186907	4.25364	LINE-1 reverse transcriptase-like
TR134246|c1_g2_i1	0.00122211	4.24667	Outer membrane assembly factor
TR119353|c3_g3_i5	0.0223065	4.23951	ribosomal S25
TR62449|c0_g1_i2	0.0170791	4.23589	LINE-1 retrotransposable element ORF2
TR97707|c0_g1_i1	0.0279198	4.22314
TR36228|c0_g1_i3	5.91476e-05	4.2172	hypothetical protein AK812_SmicGene33604
TR41668|c1_g1_i2	0.0111191	4.2151
TR43748|c0_g1_i1	1.59685e-10	4.19217
TR37382|c1_g3_i1	0.000345808	4.17773
TR11581|c0_g2_i1	0.000192994	4.1771
TR37017|c0_g1_i1	0.0154606	4.17338
TR34487|c0_g1_i1	0.00973024	4.17114
TR101275|c0_g4_i1	0.0370195	4.15558
TR142227|c0_g4_i1	3.19388e-05	4.15451
TR57285|c0_g1_i2	0.000829099	4.12644
TR116311|c0_g4_i1	0.00314311	4.12594
TR94597|c0_g3_i1	0.00019428	4.11847
TR41947|c0_g2_i4	0.000890508	4.09305
TR28859|c0_g2_i8	0.0285431	4.09078
TR50603|c0_g3_i1	1.87813e-07	4.04738	Calcium-binding 1
TR34917|c2_g3_i4	0.0198339	4.04307
TR121723|c0_g1_i3	1.17838e-08	4.0393	TIR domain-containing
TR119827|c0_g2_i1	0.0155184	-3.997
TR103369|c0_g3_i1	0.000110252	-4.02442
TR134223|c0_g2_i1	0.0132648	-4.04892	Kinesin KIF6
TR99099|c0_g1_i1	0.00301088	-4.06674
TR87883|c0_g1_i2	0.0160991	-4.06971
TR107678|c0_g4_i1	0.00819095	-4.1196	Blue-light photoreceptor
TR84106|c5_g3_i3	4.6296e-05	-4.13321	Pentatricopeptide repeat-containing chloroplastic
TR126096|c0_g1_i4	0.0496569	-4.15989
TR114290|c1_g2_i1	0.000158817	-4.16069	hypothetical protein AK812_SmicGene11694
TR103005|c1_g6_i3	1.05691e-06	-4.16257	AIG1 family (macronuclear)
TR105079|c0_g1_i1	0.0280774	-4.16418
TR32011|c0_g1_i1	0.00809693	-4.17095
TR128655|c0_g1_i1	1.49624e-06	-4.18493
TR125979|c0_g3_i1	0.00123077	-4.20772
TR14835|c1_g4_i1	0.00268436	-4.23429
TR126809|c0_g1_i5	0.00343119	-4.30494	non-ribosomal peptide synthetase
TR20979|c1_g2_i9	0	-4.30771	PBS lyase HEAT domain-containing
TR20592|c0_g1_i2	0.0108318	-4.31084	zinc finger DHHC domain containing
TR6641|c0_g1_i4	0.0396756	-4.32276
TR14339|c0_g1_i2	0.0497732	-4.32548
TR24665|c2_g1_i5	0.0117346	-4.37909
TR99070|c3_g2_i5	0.00335336	-4.4448	hypothetical protein PTSG_09956
TR96233|c0_g1_i2	1.45987e-10	-4.4535
TR79057|c1_g1_i1	0.000938791	-4.45475
TR138420|c0_g1_i1	0.000616391	-4.46825	cytosine deaminase
TR6790|c0_g1_i2	7.21227e-05	-4.47901
TR55007|c0_g2_i9	0.000308051	-4.48339	Kelch diablo
TR13807|c0_g9_i1	0.0179926	-4.50159	nucleoside phosphorylase domain-containing
TR99276|c0_g8_i1	0.00167443	-4.52046
TR137007|c0_g1_i1	3.04093e-05	-4.53103	copper-translocating P-type ATPase
TR70470|c0_g1_i2	0.00530366	-4.53781
TR64988|c1_g2_i1	0.0159075	-4.54185
TR762|c0_g2_i1	0.0475438	-4.56574
TR21057|c0_g2_i1	0.0446746	-4.56704
TR2066|c0_g1_i1	9.25242e-06	-4.56922
TR112315|c0_g11_i1	0.00236542	-4.57589
TR131133|c0_g1_i4	0.00873799	-4.57742	hypothetical protein THAOC_17433
TR132530|c0_g1_i6	1.89345e-09	-4.61469	40S ribosomal S17-4
TR10071|c0_g4_i5	0.0357049	-4.62258	probable sphingolipid transporter spinster homolog 2 isoform X2
TR92855|c0_g1_i6	0.0361593	-4.63369	transmembrane
TR103029|c0_g3_i1	0.000300823	-4.6398
TR82654|c0_g4_i1	0.0008044	-4.65105
TR30390|c0_g2_i1	0.00323182	-4.65854
TR122002|c0_g3_i1	0.0216839	-4.66964	Target of EGR1 1
TR70084|c0_g3_i1	2.72856e-05	-4.68976	WD domain
TR116285|c0_g1_i1	2.29893e-08	-4.71109	beta-lactamase superfamily II
TR31908|c0_g1_i1	0.0342692	-4.73435	alpha beta fold hydrolase
TR69791|c0_g2_i5	6.79019e-06	-4.74084
TR126592|c0_g3_i2	3.61605e-08	-4.75853
TR79454|c0_g2_i1	0.0278701	-4.7601	elongation factor EF-1
TR133764|c0_g1_i2	0.00488349	-4.77531
TR132614|c0_g3_i1	0.032993	-4.78015
TR122621|c0_g1_i9	0.0154045	-4.78352
TR3410|c0_g4_i1	0.048418	-4.81311	hypothetical protein AK812_SmicGene46376
TR132343|c0_g1_i4	0.00798011	-4.912
TR36992|c1_g1_i9	0.00659033	-4.91999	alpha beta-hydrolase
TR72490|c0_g20_i1	0.00233351	-4.92676
TR17637|c0_g2_i1	0.0434231	-4.93482
TR14948|c0_g1_i1	0.00250241	-4.95561	U6 snRNA-associated Sm LSm7
TR53785|c1_g1_i5	0.0123179	-4.99866	Retrovirus-related Pol poly from transposon TNT 1-94
TR40037|c3_g2_i29	0.00206687	-5.0701
TR73505|c0_g3_i2	0.0011076	-5.08457	alanine aminotransferase
TR114407|c0_g1_i2	0.000160068	-5.08941	lysosomal pro-x
TR55091|c0_g3_i1	3.60182e-08	-5.12761
TR92479|c0_g1_i1	0.0168419	-5.15977
TR88683|c0_g1_i1	0.00866574	-5.16316
TR104781|c0_g2_i1	2.22045e-16	-5.17386
TR94403|c0_g1_i1	0.00442436	-5.19189	Pentatricopeptide repeat-containing chloroplastic
TR147050|c0_g10_i1	0.0226961	-5.26484
TR127369|c0_g3_i3	0.0345584	-5.26568
TR45761|c0_g1_i2	0.0349971	-5.35037	hypothetical protein AK812_SmicGene26208
TR70521|c0_g1_i1	5.02435e-06	-5.39662	Adhesive plaque matrix
TR134073|c0_g1_i1	0.00139171	-5.43448	ribosomal RPS27
TR135917|c0_g2_i2	0	-5.43457
TR138102|c0_g3_i1	0.0334358	-5.46804
TR47089|c0_g1_i2	1.06124e-07	-5.47393
TR23705|c0_g1_i1	0.0185833	-5.51283
TR19135|c0_g1_i5	0.00180714	-5.5424	TCCD-inducible-PARP-like domain-containing
TR109450|c1_g1_i1	0.0349351	-5.54668
TR19638|c0_g1_i1	0.000194305	-5.56821
TR15943|c0_g1_i2	4.48822e-06	-5.59077	hypothetical protein Rsub_05732
TR141477|c4_g1_i6	0.00229031	-5.60935	Type-3 glutamine synthetase
TR147164|c0_g1_i10	0.0154316	-5.61182
TR34579|c0_g1_i1	0.00702062	-5.74219	PREDICTED: hemicentin-1
TR139477|c1_g1_i4	5.50671e-14	-5.75455	DNA helicase
TR79965|c0_g2_i1	0.0113824	-5.78331
TR15997|c0_g1_i1	0.000240347	-5.79937
TR7234|c0_g1_i1	0.00703964	-5.81854
TR76781|c0_g1_i1	1.55504e-05	-5.88204
TR57382|c1_g1_i2	0.0428825	-6.01552	DNA topoisomerase 2
TR135672|c0_g2_i1	0.00971494	-6.07043	DEAD-box RNA helicase family
TR54800|c0_g1_i9	1.68578e-07	-6.17724	hypothetical protein FRACYDRAFT_240901
TR122934|c4_g4_i4	0.00855206	-6.19752	hypothetical protein EMIHUDRAFT_434014
TR135730|c1_g3_i8	0.0484885	-6.31289
TR131036|c0_g1_i8	0	-6.51974
TR72757|c1_g2_i7	0.0341728	-6.6462	Mycosubtilin synthase subunit A
TR97713|c0_g1_i2	0.0129083	-6.65098
TR39254|c0_g1_i1	0.022425	-6.69494
TR135582|c0_g1_i1	0.00219281	-6.75599	hypothetical protein AK812_SmicGene43780
TR93257|c0_g2_i1	0.0292722	-6.89372
TR50086|c0_g2_i3	0.00329272	-6.98566	Apoptosis-inducing factor-like B
TR79704|c0_g2_i1	0	-6.98566
TR6310|c0_g1_i1	0.0420477	-6.98715
TR126970|c0_g1_i1	0.0186538	-7.0011
TR133471|c0_g2_i9	0.00109158	-7.05117
TR10558|c1_g3_i1	4.05954e-11	-7.06977
TR56917|c0_g1_i4	2.41599e-06	-7.24414	Synaptotagmin 2
TR80894|c0_g5_i1	0.0276819	-7.26907
TR86573|c0_g1_i1	0.00071545	-7.30018
TR42295|c0_g4_i1	0.00861563	-7.42292
TR121888|c0_g1_i1	0.019097	-7.49418
TR109517|c0_g6_i3	0.0244179	-7.50437
TR38648|c0_g2_i1	0.0482043	-7.50494	Proline betaine transporter
TR46833|c2_g2_i8	0.0465519	-7.51058
TR121911|c1_g3_i1	0.0199818	-7.59879	hypothetical protein AK812_SmicGene7666
TR64817|c0_g1_i1	7.30118e-06	-7.74047	multidrug resistance-associated 7
TR12301|c0_g1_i1	0.0371685	-7.89653
TR16266|c0_g1_i1	0.0363733	-8.05889	protein
TR17031|c0_g2_i6	0.0335406	-8.16123	hypothetical protein AK812_SmicGene20316
TR36509|c2_g1_i48	0.00410318	-8.59229
TR136777|c3_g10_i7	0.0244152	-8.87448	ammonium transporter 3
TR5305|c0_g2_i3	0.000473195	-8.91313
TR89083|c0_g2_i1	0.0016419	-8.96154
TR123881|c0_g1_i1	0.041455	-9.00958
TR75533|c0_g4_i1	0.047002	-9.01161
TR15298|c0_g1_i1	0.0112067	-9.04982	Voltage-dependent T-type calcium channel subunit alpha-1G
TR53082|c1_g1_i1	0.00788199	-9.05372
TR102233|c0_g1_i3	0.00688603	-9.13017
TR46572|c3_g1_i1	0.0486618	-9.21808
TR58806|c0_g1_i1	0.0482953	-9.28847	short-chain dehydrogenase
TR71346|c0_g2_i1	3.12264e-05	-9.44654
TR4279|c0_g2_i2	0.0433637	-10.3065
TR31903|c0_g2_i1	0.0271779	-10.3891
TR80750|c0_g2_i1	0.0311661	-10.4948
TR145448|c0_g1_i1	2.2482e-13	-10.5279
TR53022|c0_g1_i2	0.00124791	-10.5587
TR15333|c1_g2_i3	2.54752e-06	-10.5797
TR66844|c0_g2_i1	0.039957	-10.585
TR103299|c1_g1_i4	0.0469432	-10.6128	DUF4116 domain-containing
TR54150|c0_g2_i3	0.0043524	-10.7517
TR105965|c0_g4_i1	0.010154	-10.8484
TR7096|c0_g6_i3	0.0272626	-11.1028	alpha amylase
TR37432|c0_g1_i4	0.000417029	-11.1218
TR49142|c0_g2_i1	0.0333826	-11.2563
TR141477|c4_g1_i26	0.000159705	-11.511	Type-3 glutamine synthetase
TR36683|c0_g1_i3	3.34018e-06	-11.7084
TR139351|c0_g2_i2	0	-11.7323
TR37840|c0_g1_i1	0.000715552	-12.3198
TR20882|c1_g3_i1	0.0115275	-12.6175
TR141930|c0_g1_i1	0.0312745	-13.3876
TR65485|c0_g2_i1	0.0131599	-13.3886
TR118959|c0_g1_i1	0.0154974	-13.5271	Kif17 kinesin
TR73026|c0_g8_i1	0.00509886	-14.2258
TR69445|c0_g1_i1	0.0323821	-14.5281
TR112973|c0_g1_i6	0.00454628	-14.6245
TR96188|c0_g2_i1	0.00342184	-14.8953	RNA pseudouridine synthase
TR51631|c0_g1_i1	5.93238e-06	-14.9878	KDEL-tailed cysteine endopeptidase CEP1
TR106469|c0_g2_i1	1.45894e-08	-15.037
TR73027|c3_g8_i6	0.000386606	-15.0442	NAD-dependent malate dehydrogenase
TR147845|c0_g1_i4	0.00495442	-15.2562	UNKNOWN
TR128113|c0_g1_i1	0	-15.6442
TR18358|c0_g1_i1	0.0319704	-15.7385
TR137782|c4_g3_i22	0.0363737	-15.8678	cytochrome c oxidase subunit (mitochondrion)
TR24373|c0_g2_i1	0.0162348	-16.0447	Voltage-dependent T-type calcium channel subunit alpha-1H
TR49266|c0_g1_i1	0.00155268	-16.1084	cation efflux zinc
TR47274|c0_g1_i1	0.0132091	-16.1669
TR40462|c1_g1_i7	0.00496278	-16.1997	5 -nucleotidase
TR58606|c1_g2_i10	0.0367101	-16.3372
TR113043|c0_g3_i3	4.00641e-05	-16.6525
TR80939|c0_g5_i1	0.0215212	-16.7354
TR36566|c0_g2_i1	0.00643026	-16.7903
TR73368|c0_g1_i3	0.0489054	-16.9017
TR71697|c0_g2_i1	7.43773e-05	-16.9547	GTP cyclohydrolase URC1
TR95219|c0_g5_i1	0.00306502	-16.9594
TR84828|c1_g1_i1	0.000745524	-16.9714	chy zinc finger domain-containing
TR116857|c0_g1_i5	0.0424233	-16.9998
TR118049|c0_g7_i1	0.0282668	-17.0458
TR133223|c0_g3_i2	0.0168354	-17.445
TR112521|c0_g1_i6	0.0443303	-17.5562	arginine N-methyltransferase 7 isoform X2
TR88834|c0_g1_i3	0.0108055	-17.8656
TR3279|c1_g8_i1	3.86789e-08	-17.9457
TR105641|c3_g5_i8	0.00308665	-18.2355	chlorophyll a c- binding
TR66226|c0_g3_i1	0.00244183	-18.2834
TR73263|c0_g1_i1	3.67805e-05	-18.8409
