# Supplementary material for: De novo Transcriptome of the Non-saxitoxin Producing Alexandrium tamutum Reveals New Insights on Harmful Dinoflagellates
Source: Mar Drugs. 2020 Jul 24;18(8):386. doi: 10.3390/md18080386 (PMC7460133; doi:10.3390/md18080386)
Supplement: Supplementary file 1 [file marinedrugs-18-00386-s001.zip › Supplementary files/Supplementary Table 2 - ddl.xlsx]

## Sheet: Foglio1
Sequence name	Automatic Annotation	CDD-search Highest Output	Best BLASTn Match	Accession Number
TR108823|c0_g1_i1	polyketide synthase	Beta-ketoacyl synthase, C-terminal domain	NO HOMOLOGY
TR124051|c0_g1_i1	polyketide synthase	Phosphopantetheine attachment site	Amycolatopsis sp. BJA-103 chromosome, complete genome	CP017780.1
TR148439|c1_g1_i1	polyketide synthase	Malonyl CoA-acyl carrier protein transacylase	NO HOMOLOGY
TR71142|c5_g1_i1	polyketide synthase	Beta-ketoacyl synthase	Azadinium spinosum polyketide synthase AS3D904 mRNA, complete cds	KM588919.1
TR66551|c1_g8_i10	polyketide synthase	Enoyl-CoA hydratase/carnithine racemase	NO HOMOLOGY (PUTATIVE 3')
TR149064|c1_g2_i2	polyketide synthase	Chalcone and stilbene synthases; plant-specific polyketide synthases (PKS)	NO HOMOLOGY
TR149064|c1_g2_i6	polyketide synthase	Chalcone and stilbene synthases; plant-specific polyketide synthases (PKS)	NO HOMOLOGY
TR132792|c1_g2_i5	polyketide synthase	Beta-ketoacyl synthase, C-terminal domain	NO HOMOLOGY
TR75898|c0_g1_i1	polyketide synthase	Acyl-CoA synthetase (AMP-forming)/AMP-acid ligase II	Chondrus crispus acetyl-CoA synthetase (CHC_T00008320001) mRNA, complete cds	XM_005712698.1
TR149064|c1_g3_i1	polyketide synthase iii	Chalcone and stilbene synthases; plant-specific polyketide synthases (PKS)	NO HOMOLOGY
TR8292|c0_g1_i1	polyketide synthase pks5	Medium chain dehydrogenases/reductase (MDR)	Myxococcus fulvus 124B02, complete genome	CP006003.1
TR103446|c0_g1_i1	polyketide synthase protein	Adenylation domain of nonribosomal peptide synthetases (NRPS)	NO HOMOLOGY
TR114719|c5_g1_i1	type i polyketide synthase	Adenylation domain of nonribosomal peptide synthetases (NRPS)	Sorangium cellulosum strain So ce26 chromosome, complete genome	CP012673.1
TR114719|c1_g1_i1	type i polyketide synthase	Beta-ketoacyl synthase	Sorangium cellulosum strain So ce26 chromosome, complete genome	CP012673.1
TR71142|c3_g4_i13	type i polyketide synthase	polyketide synthase-associated domain	NO HOMOLOGY
TR114719|c2_g2_i1	type i polyketide synthase	Beta-ketoacyl synthase, N-terminal domain	Alexandrium ostenfeldii clone Ac0019 type I polyketide synthase mRNA, complete cds	JX068836.1
TR114719|c2_g4_i1	type i polyketide synthase	Beta-ketoacyl synthase, N-terminal domain	Alexandrium ostenfeldii clone Ac0019 type I polyketide synthase mRNA, complete cds	JX068836.1
TR71142|c3_g4_i11	type i polyketide synthase	polyketide synthase-associated domain	NO HOMOLOGY
TR71142|c7_g1_i1	type i polyketide synthase	Beta-ketoacyl synthase, N-terminal domain	Gambierdiscus excentricus isolate contig_13995 type I polyketide synthase, precursor RNA, complete cds	KX395800.1
TR135246|c0_g1_i1	type i polyketide synthase	Beta-ketoacyl synthase, C-terminal domain	Gambierdiscus excentricus isolate contig_29683 type I polyketide synthase, precursor RNA, complete cds	KX395853.1
TR114719|c2_g1_i1	type i polyketide synthase	Beta-ketoacyl synthase, N-terminal domain	Gambierdiscus excentricus isolate contig_39749 type I polyketide synthase, precursor RNA, complete cds	KX395875.1
TR114719|c2_g3_i1	type i polyketide synthase	Beta-ketoacyl synthase, N-terminal domain	Gambierdiscus polynesiensis isolate contig_17628 type I polyketide synthase, precursor RNA, complete cds	KX395818.1
TR19331|c3_g1_i5	type i polyketide synthase	Beta-ketoacyl synthase, N-terminal domain	Gambierdiscus excentricus isolate contig_38135 type I polyketide synthase, precursor RNA, complete cds	KX395871.1
TR71142|c3_g4_i2	type i polyketide synthase	Beta-ketoacyl synthase, N-terminal domain	Gambierdiscus excentricus isolate contig_19393 type I polyketide synthase, precursor RNA, complete cds	KX395823.1
TR71142|c3_g1_i1	type i polyketide synthase	Beta-ketoacyl synthase, N-terminal domain	Gambierdiscus excentricus isolate contig_19393 type I polyketide synthase, precursor RNA, complete cds	KX395823.1
TR88939|c0_g1_i1	type i polyketide synthase	Beta-ketoacyl synthase, N-terminal domain	Gambierdiscus polynesiensis isolate contig_28641 type I polyketide synthase, precursor RNA, complete cds	KX395851.1
TR89601|c0_g1_i1	type i polyketide synthase	Beta-ketoacyl synthase, N-terminal domain	Alexandrium ostenfeldii clone 10-x_J14 type I polyketide synthase mRNA, complete cds	JX068838.1
TR71142|c2_g3_i1	type i polyketide synthase	Beta-ketoacyl synthase, N-terminal domain	Gambierdiscus excentricus isolate contig_11250 type I polyketide synthase, precursor RNA, complete cds	KX395793.1
TR114719|c5_g3_i3	type i polyketide synthase	Beta-ketoacyl synthase, C-terminal domain	Alexandrium ostenfeldii clone Ac0019 type I polyketide synthase mRNA, complete cds	JX068836.1
TR114719|c5_g3_i4	type i polyketide synthase	Beta-ketoacyl synthase, N-terminal domain	Alexandrium ostenfeldii clone Ac0019 type I polyketide synthase mRNA, complete cds	JX068836.1
TR118002|c0_g1_i1	type i polyketide synthase	Beta-ketoacyl synthase, N-terminal domain	Alexandrium ostenfeldii clone Ac0038 type I polyketide synthase mRNA, complete cds	JX068837.1
TR118002|c0_g2_i1	type i polyketide synthase	Beta-ketoacyl synthase, N-terminal domain	Alexandrium ostenfeldii clone Ac0038 type I polyketide synthase mRNA, complete cds	JX068837.1
TR19331|c3_g1_i1	type i polyketide synthase	Beta-ketoacyl synthase, N-terminal domain	Gambierdiscus excentricus isolate contig_38135 type I polyketide synthase, precursor RNA, complete cds	KX395871.1
TR19331|c3_g1_i4	type i polyketide synthase	Beta-ketoacyl synthase, N-terminal domain	Gambierdiscus excentricus isolate contig_38135 type I polyketide synthase, precursor RNA, complete cds	KX395871.1
TR71142|c4_g1_i1	type i polyketide synthase	Beta-ketoacyl synthase, N-terminal domain	Streptomyces sp. strain MM104 type I polyketide synthase 16 (pksI-16) gene, partial cds	KX708409.1
TR114719|c5_g3_i1	type i polyketide synthase	Beta-ketoacyl synthase, N-terminal domain	Gambierdiscus excentricus isolate contig_13447 type I polyketide synthase, precursor RNA, complete cds	KX395799.1
TR114719|c5_g3_i2	type i polyketide synthase	Beta-ketoacyl synthase, N-terminal domain	Gambierdiscus excentricus isolate contig_13447 type I polyketide synthase, precursor RNA, complete cds	KX395799.1
TR84902|c0_g1_i1	type i polyketide synthase	Beta-ketoacyl synthase, N-terminal domain	Gambierdiscus polynesiensis isolate contig_13414 type I polyketide synthase, precursor RNA, complete cds	KX395798.1
TR19331|c3_g1_i2	type i polyketide synthase	Beta-ketoacyl synthase, N-terminal domain	Gambierdiscus excentricus isolate contig_38135 type I polyketide synthase, precursor RNA, complete cds	KX395871.1
TR19331|c3_g1_i3	type i polyketide synthase	Beta-ketoacyl synthase, N-terminal domain	Gambierdiscus excentricus isolate contig_38135 type I polyketide synthase, precursor RNA, complete cds	KX395871.1
TR71142|c0_g1_i1	type i polyketide synthase	Beta-ketoacyl synthase, N-terminal domain	Gambierdiscus polynesiensis isolate contig_15953 type I polyketide synthase, precursor RNA, complete cds	KX395810.1
TR71142|c0_g1_i2	type i polyketide synthase	Beta-ketoacyl synthase, N-terminal domain	Gambierdiscus polynesiensis isolate contig_15953 type I polyketide synthase, precursor RNA, complete cds	KX395810.1
TR114719|c3_g1_i2	type i polyketide synthase	Beta-ketoacyl synthase, C-terminal domain	NO HOMOLOGY
TR96002|c3_g3_i4	type i polyketide synthase	Beta-ketoacyl synthase, N-terminal domain	Gambierdiscus polynesiensis isolate contig_62411 type I polyketide synthase, precursor RNA, complete cds	KX395896.1
