# Supplementary material for: De novo Transcriptome of the Non-saxitoxin Producing Alexandrium tamutum Reveals New Insights on Harmful Dinoflagellates
Source: Mar Drugs. 2020 Jul 24;18(8):386. doi: 10.3390/md18080386 (PMC7460133; doi:10.3390/md18080386)
Supplement: Supplementary file 1 [file marinedrugs-18-00386-s001.zip › Supplementary files/Supplementary Table 3 repeatmasker1.xlsx]

## Sheet: Alexandrium_tamutum_v1.0.repeat
Elements	Number of elements*	Length occupied	Percentage of sequence (%)
Retroelements	5784	420471 bp	0.19
SINEs:	24	1599 bp	0.00
Penelope	5	350 bp	0.00
LINEs:	2660	233160 bp	0.10
CRE/SLACS	2	108 bp	0.00
L2/CR1/Rex	96	6185 bp	0.00
R1/LOA/Jockey	1451	135910 bp	0.06
R2/R4/NeSL	25	1256 bp	0.00
RTE/Bov-B	75	5615 bp	0.00
L1/CIN4	211	13859 bp	0.01
LTR elements:	3100	185712 bp	0.08
BEL/Pao	228	15582 bp	0.01
Ty1/Copia	836	47298 bp	0.02
Gypsy/DIRS1	1704	100739 bp	0.04
Retroviral	217	10891 bp	0.00
DNA transposons	1333	90891 bp	0.04
hobo-Activator	226	11833 bp	0.01
Tc1-IS630-Pogo	49	2599 bp	0.00
En-Spm	0	0 bp	0.00
MuDR-IS905	0	0 bp	0.00
PiggyBac	15	1168 bp	0.00
Tourist/Harbinger	93	8472 bp	0.00
Other (Mirage, P-element, Transib)	11	635 bp	0.00
Rolling-circles	0	0 bp	0.00
Unclassified:	118	7468 bp	0.00
Total interspersed	repeats:	518830 bp	0.23
Small RNA:	51	10643 bp	0.00
Satellites:	88	7528 bp	0.00
Simple repeats:	57286	2816738 bp	1.25
Low complexity:	8246	507359 bp	0.23
* most repeats fragmented by insertions or deletions have been counted as one element
The query species was assumed to be eukaryota
RepeatMasker version open-4.0.5, default mode
run with rmblastn version 2.2.23+
RepBase Update 20140131, RM database version 20140131
